# Supplementary material for: Conserved piRNA Expression from a Distinct Set of piRNA Cluster Loci in Eutherian Mammals
Source: PLoS Genet. 2015 Nov 20;11(11):e1005652. doi: 10.1371/journal.pgen.1005652 (PMC4654475; doi:10.1371/journal.pgen.1005652)
Supplement: S2 Table — (XLSX) [file pgen.1005652.s009.xlsx]

## Sheet: Human
Table S2. Curated Genic piRNA Clusters List			Tab: Human
Gene	Locus, Hg38 coordinates	Study1_3'UTR(+)	Study1_CDS(+)	Study2_3'UTR(+)	Study2_CDS(+)
TSPEAR	chr21:44455098-44578567	6576.87	0.899	2510.18	2.435
NEU3	chr11:74985060-75034492	1448.37	18.817	1348.93	27.202
NR2C2	chr3:14996830-15052092	799.86	66.712	584.676	164.309
DNAJC5	chr20:63924299-63939614	792.65	66.917	1854.17	157.451
HMBOX1	chr8:28955751-29067271	558.46	13.332	804.49	41.299
CBL	chr11:119201324-119310874	516.271	38.93	293.692	40.915
TRIM14	chr9:98079469-98121188	412.247	25.717	170.005	21.01
CCDC134	chr22:41806890-41833823	371.032	43.542	384.783	241.815
RNF169	chr11:74744203-74857407	343.146	71.298	497.271	99.347
CBX5	chr12:54229295-54262109	309.058	5.139	284.929	3.484
TDRP	chr8:449599-547556	285.25	3.833	642.691	13.931
FBXO25	chr8:409926-497957	275.751	28.14	458.871	54.814
SV2B	chr15:91241753-91312619	270.598	0.818	47.1	0.553
IGF1R	chr15:98631782-98975241	267.013	50.353	542.919	107.81
PDPR	chr16:70118110-70165261	253.366	36.338	267.211	39.233
PDF	chr16:69311021-69332570	250.145	3.06	574.133	14.486
NUDT3	chr6:34277478-34397636	234.635	6.625	378.283	10.395
MAP3K9	chr14:70720047-70813503	234.601	8.864	197.812	17.035
PDPK1	chr16:2534851-2604933	232.166	38.357	316.396	36.655
DNM1	chr9:128200876-128277716	232.03	253.334	119.083	20.58
GTF2E2	chr8:30534935-30657583	227.699	5.545	551.473	18.907
SFT2D2	chr1:168222079-168254540	226.856	5.178	103.598	4.644
ANKS1A	chr6:34879295-35100716	225.702	81.827	417.201	127.541
CENPO	chr2:24789473-24839806	223.124	39.444	352.42	63.356
NEURL1	chr10:103489459-103617300	221.895	9.625	553.369	25.101
SH3PXD2A	chr10:103586746-103872335	220.737	48.312	336.892	160.435
OTULIN	chr5:14662825-14713048	213.583	5.995	372.656	21.119
FDFT1	chr8:11792646-11866795	211.984	17.286	517.686	34.5
RAB6B	chr3:133817207-133899046	205.832	10.573	305.247	14.428
ANKRD18B	chr9:33520060-33610789	205.72	74.124	331.593	229.244
ABI2	chr2:203323318-203448548	204.097	15.247	312.358	32.011
MRPS25	chr3:15026440-15069194	199.503	11.274	254.571	43.013
XRRA1	chr11:74828001-74946291	198.448	35.237	181.522	53.846
UNC119B	chr12:120708474-120726032	197.915	25.014	169.511	74.855
AKAP13	chr15:85467283-85765114	196.292	62.555	268.32	192.954
ZHX3	chr20:41173108-41212998	189.394	49.392	261.838	120.114
EXOG	chr3:38494367-38544362	186.581	5.81	113.245	16.588
SIK2	chr11:111596340-111742352	185.706	59.937	261.341	101.544
TUB	chr11:8035500-8108992	184.465	38.842	481.735	138.431
ANKRD18A	chr9:38543594-38622735	181.073	59.979	273.362	144.125
TAF1D	chr11:93728160-93741304	177.707	1.388
RIC3	chr11:8089548-8172138	176.796	6.093	479.507	23.999
ABHD2	chr15:89108617-89205133	175.644	16.717	179.245	27.978
SLC7A6OS	chr16:68293274-68312926	175.299	32.496	314.652	118.971
POMK	chr8:43099548-43140877	173.631	13.923	161.793	26.648
MPRIP	chr17:17035354-17194133	172.449	126.634	301.534	261.037
TRAM2	chr6:52495213-52580898	164.47	25.483	202.459	34.94
COX15	chr10:99692586-99734049	163.768	30.171	272.334	29.636
USP22	chr17:20996858-21047007	162.011	82.928	251.104	181.555
LOH12CR1	chr12:12351626-12489267	161.828	4.077	270.764	6.302
ANKFY1	chr17:4160748-4268971	157.452	44.283	144.024	66.786
KDM5A	chr12:271986-396560	155.665	8.725	73.049	12.281
ZFAND3	chr6:37803191-38193143	150.819	6.891	268.851	12.605
PPP2R1B	chr11:111712964-111768361	149.526	21.893	183.174	30.629
FAM168B	chr2:131044625-131084923	149.346	3.506	174.814	0.885
BTBD9	chr6:38149400-38623678	148.768	41.668	186.061	40.469
WDFY2	chr13:51573803-51770653	148.374	8.134	119.872	18.025
ATXN1L	chr16:71845740-71859810	147.084	18.984	104.016	22.676
USP35	chr11:78194245-78231813	146.648	20.798	243.729	44.676
ASB1	chr2:238425070-238464511	146.345	10.723	189.537	39.031
BEND3	chr6:107062241-107103747	146.197	115.697	233.064	251.314
PGPEP1L	chr15:98936477-98973633	145.923	0.408	350.22	1.437
ENTPD7	chr10:99657369-99721270	144.712	24.525	137.236	36.821
USP49	chr6:41787791-41811868	143.792	19.775	205.844	30.078
SLC7A6	chr16:68272726-68305328	141.078	18.795	181.082	16.642
EME1	chr17:50373208-50390939	138.074	19.855	200.922	25.654
PLEKHB2	chr2:131118691-131155000	134.035	30.333	237.069	107.861
JRK	chr8:142650351-142670058	133.732	16.024	265.529	54.623
STRIP1	chr1:110036717-110065912	133.39	10.803	174.705	13.603
RNF24	chr20:3923855-3968224	133.002	11.499	150.278	6.192
DUSP22	chr6:287575-385915	130.446	5.35	358.62	13.6
SYNM	chr15:99103199-99143058	130.43	91.155	322.787	339.114
C10orf25	chr10:44994377-45002859	130.414	2.814	489.071	8.957
POTEG	chr14:19370617-19448289	128.965	4.9	311.29	13.403
POTEF	chr2:130049459-130131299	128.574	12.406	38.98	27.35
HEATR1	chr1:236534125-236606871	128.143	28.223	180.815	39.428
EIF4EBP2	chr10:70402401-70431747	127.662	2.515	178.854	8.846
EXOSC3	chr9:37764859-37789044	127.053	4.493	261.856	22.446
ZFP41	chr8:143243840-143268440	127.02	10.684	229.233	33.614
TEX261	chr2:70982599-70996757	126.175	15.006	68.751	19.794
RAPH1	chr2:203420354-203500435	125.363	19.774	116.12	18.691
NDEL1	chr17:8442271-8496937	124.897	7.766	214.793	15.814
RDM1	chr17_KI270857v1_alt:144873-167259	124.846	5.335	78.83	4.541
AGAP1	chr2:235462801-236158007	123.073	68.154	170.491	204.302
LRRC59	chr17:50372987-50401317	122.355	49.311	178.248	102.721
TRIM66	chr11:8609603-8654148	121.329	4.901	34.783	6.196
ATPAF2	chr17:18000548-18041013	120.674	3.427	358.208	8.736
GAB2	chr11:78207145-78427846	120.549	52.044	187.501	137.438
FAM53B	chr10:124614988-124712966	118.952	25.482	333.303	75.85
ZBTB37	chr1:173868225-173906124	117.335	5.221	174.165	5.311
VGLL4	chr3:11548320-11681575	117.13	12.902	197.534	31.847
C17orf51	chr17:21525299-21555422	116.439	12.845	103.13	4.646
FANCC	chr9:95072774-95262223	112.345	30.396	210.915	101.947
TTC23	chr15:99126264-99234457	112.295	7.557	165.98	29.743
PSMG4	chr6:3251022-3299712	111.502	1.713	199.151	3.981
DCTN5	chr16:23639542-23679144	111.397	9.398	157.821	17.58
ERMP1	chr9:5760718-5835452	111.142	19.429	33.379	16.92
MCC	chr5:113001965-113513750	110.31	25.281	101.99	111.344
EVC	chr4:5706225-5832192	110.278	8.989	100.114	9.846
LPIN2	chr18:2913545-2965587	110.139	45.522	130.588	55.124
TP53BP1	chr15:43400218-43497624	109.054	26.504	112.404	44.349
TPST1	chr7:66230666-66394601	108.803	10.885	244.02	15.15
SRPRB	chr3:133803848-133831766	106.851	20.031	182.386	12.054
SH2B3	chr12:111415862-111454585	106.142	25.707	106.406	26.429
POTEM	chr14:18929485-19029158	105.543	5.219	322.054	14.297
PCSK6	chr15:101293955-101498972	104.736	18.002	188.965	55.509
FBXO34	chr14:55346275-55372641	104.086	27.736	149.682	31.955
POTEH	chr22:15676077-15751777	103.672	6.155	296.206	18.377
PHF13	chr1:6610066-6625637	103.363	31.434	93.597	121.958
TCEB3	chr1:23741425-23763573	102.333	4.452	105.819	3.265
ATG14	chr14:55363345-55414095	101.83	36.471	172.16	88.898
OTUD3	chr1:19880513-19915746	101.524	5.627	138.877	19.021
COMMD5	chr8:144834663-144861338	100.669	3.752	245.357	15.259
C12orf49	chr12:116709809-116739900	100.355	8.246	91.862	10.099
BECN1	chr17:42806759-42825877	100.062	40.965	10.172	32.837
ZBED4	chr22:49877662-49899178	99.828	185.244	193.48	453.259
EIF4H	chr7:74172383-74199308	98.875	30.76	77.131	95.421
GTF3C4	chr9:132666598-132696945	98.06	40.761	87.502	115.272
MAFG	chr17:81916604-81931185	98.008	5.24	243.866	18.742
NAA35	chr9:85938101-86032018	97.692	9.217	163.117	21.784
AGO1	chr1:35881367-35931661	96.405	7.342	111.437	6.97
SLC4A8	chr12:51444682-51517660	95.847	16.78	86.105	7.412
IQSEC1	chr3:12890179-13081817	94.9	42.846	81.497	105.929
KCTD20	chr6:36467679-36493593	94.583	19.04	187.765	30.52
UBN1	chr16:4850917-4894132	94.279	46.762	142.805	85.085
TIMM23	chr10:45970624-46023318	92.757	7.625	124.006	32.508
NECAP2	chr1:16438761-16476890	92.69	3.467	204.102	8.737
KIF24	chr9:34234538-34315187	92.407	22.041	166.008	43.79
FAM168A	chr11:73395645-73478359	92.252	1.427	226.548	1.99
CMTM4	chr16:66611960-66700622	92.056	6.808	64.47	4.202
TFCP2L1	chr2:121214910-121288539	91.917	4.404	99.2	25.211
RNF213	chr17:80254785-80402394	91.912	138.487	105.606	311.703
URB2	chr1:229625633-229673297	91.306	11.59	68.26	11.559
NPAP1	chr15:24671867-24685338	90.977	146.897	194.957	271.41
KIF1B	chr1:10223784-10387131	89.937	19.455	106.367	36.276
ATXN2	chr12:111429438-111606887	88.668	5.713	203.777	8.077
NIPA2	chr15:22847731-22890847	88.3	19.284	464.053	26.706
CTDSP2	chr12:57815601-57850435	88.089	22.228	105.245	23.795
TSTD2	chr9:97594468-97631562	87.815	72.02	88.573	166.294
EFHC1	chr6:52416631-52520120	87.595	3.307	159.685	2.878
TEF	chr22:41365532-41401960	87.393	19.531	82.856	101.061
PIK3IP1	chr22:31275274-31296344	87.275	4.771	181.113	11.83
N4BP1	chr16:48535329-48613546	85.695	46.155	122.297	70.988
MAPRE1	chr20:32823927-32860728	85.618	22.423	151.305	35.051
GATSL2	chr7:74961650-75034034	84.602	12.901	166.185	64.048
VAPB	chr20:58384360-58453264	84.354	0.79	121.86	4.866
SLC22A23	chr6:3261675-3465938	83.565	16.884	82.88	12.939
TMOD1	chr9:97519160-97620726	82.421	2.692	113.829	17.691
POTEE	chr2:131206078-131281007	82.409	11.77	183.693	27.063
HUS1	chr7:47953355-47981519	82.343	8.929	129.04	9.952
EYA3	chr1:27966551-28044817	81.824	2.285	117.879	3.209
KIF13B	chr8:29046713-29272824	81.316	6.138	109.538	14.715
SMCR8	chr17:18311789-18331070	80.305	55.141	138.239	89.343
ANKH	chr5:14700848-14881795	80.069	33.637	122.082	28.751
WASF2	chr1:27402028-27435186	78.06	3.669	70.307	6.191
ARIH2	chr3:48920224-48988604	77.834	25.265	113.943	58.935
SKP1	chr5:134144427-134176022	77.302	11.135	144.217	23.265
TMEM181	chr6:158531496-158638838	76.525	177.138	94.211	158.89
ST6GAL2	chr2:106798402-106850252	76.01	9.767	146.237	15.094
TCF7	chr5:134112906-134160303	75.565	6.77	119.209	8.515
PIK3R3	chr1:46037028-46138596	75.166	9.072	53.924	13.382
STK17A	chr7:43581029-43645056	74.999	18.937	47.436	15.703
TEAD1	chr11:12750717-12952737	74.084	6.584	50.705	4.98
PANK2	chr20:3904170-3939294	74.046	4.241	114.817	5.225
DUSP16	chr12:12470371-12527559	73.656	56.287	110.408	135.779
C3orf17	chr3:112997535-113021647	73.26	31.25	70.449	48.428
LIG3	chr17:34981005-35020506	73.183	13.07	88.499	15.262
STRBP	chr9:123112249-123188535	72.791	5.63	76.196	4.425
AVL9	chr7:32489279-32592337	72.703	10.193	92.775	33.839
TSC1	chr9:132889570-132931536	72.533	12.601	120.04	29.858
MTF1	chr1:37806633-37860160	71.843	14.434	46.447	19.795
BRD3	chr9:134027589-134057477	71.637	16.025	70.825	37.152
CRAMP1L	chr16:1611476-1679208	71.059	23.467	120.778	48.655
POTEI	chr2:130440494-130535556	70.79	8.453	162.486	15.995
RER1	chr1:2393790-2409124	70.473	14.719	94.428	24.877
LIMK2	chr22:31209018-31287831	70.355	18.165	103.161	33.45
CNNM2	chr10:102910467-103099193	69.043	3.348	76.728	3.157
SLC7A1	chr13:29506166-29540501	68.985	20.445	78.508	23.886
IL18BP	chr11:71995984-72015896	68.952	1.224	266.485	3.429
CCDC93	chr2:117913408-118018929	68.815	3.836	174.922	6.088
ASB6	chr9:129632352-129643999	68.464	8.072	108.806	5.641
CANT1	chr17:78989549-78999622	68.219	46.338	94.092	62.029
CTSB	chr8:11833124-11855454	68.06	35.633	114.502	131.135
PYROXD1	chr12:21435730-21474754	67.897	6.113	12.073	3.65
TUBGCP4	chr15:43367354-43413214	67.802	20.022	76.947	50.091
NDUFB4	chr3:120594359-120605293	67.716	6.315
RBM15B	chr3:51387399-51400072	67.636	38.91	110.794	71.654
NR6A1	chr9:124508003-124783820	67.231	12.742	69.394	12.882
GPR107	chr9:130049609-130143444	67.012	6.483	155.079	5.975
DCP2	chr5:112974659-113033758	66.956	1.591	97.267	2.322
ZBTB5	chr9:37434517-37444551	66.806	61.074	78.62	112.893
NCR3LG1	chr11:17349969-17384512	66.756	13.927	103.399	19.461
IP6K1	chr3:49722009-49736023	66.691	24.216	54.237	26.427
GNA12	chr7:2719369-2849972	66.57	7.868	138.28	30.187
VPS53	chr17:506818-725018	66.548	9.237	71.057	30.412
STARD5	chr15:81293255-81326099	66.48	1.998	85.436	4.314
GAN	chr16:81311852-81392857	66.423	2.96	111.135	4.425
C17orf59	chr17:8183066-8192140	65.449	2.406	26.608	1.881
CSNK2A2	chr16:58156070-58199736	65.295	23.85	87.025	26.539
POTEJ	chr2:130585207-130680202	65.144	8.48	139.128	15.246
DHRS12	chr13:51749123-51801659	64.975	2.08	74.222	2.765
GTPBP8	chr3:112988999-113008919	64.965	11.03	89.989	16.035
TMED8	chr14:77331770-77379053	64.93	12.437	69.665	16.808
C6orf106	chr6:34583086-34702081	64.012	4.24	64.356	3.318
CDS2	chr20:5123536-5201790	63.387	6.258	115.377	5.53
DMRT1	chr9:835468-978509	63.343	0.49	116.545	1.659
SLC35E2B	chr1:1657781-1680699	63.235	15.105	133.616	21.839
EXTL3	chr8:28711449-28757476	62.341	39.1	96.199	61.475
EIF3C	chr16:28709328-28753871	62.129	15.066	114.495	35.824
EIF3CL	chr16:28709686-28753513	61.937	15.066	113.943	35.824
POLDIP2	chr17:28340116-28359448	60.829	25.38	68.782	27.313
LGALS8	chr1:236522070-236554161	60.649	23.755	67.118	46.661
KCTD7	chr7:66627064-66645232	60.595	6.402	74.162	16.697
FBXO31	chr16:87320031-87346994	60.359	4.977	213.174	8.182
TNFAIP1	chr17:28333521-28356600	60.345	13.984	78.08	43.453
MLEC	chr12:120685296-120704545	60.236	4.691	63.692	7.299
GSE1	chr16:85645398-85679778	60.03	11.835	77.456	50.477
SUV39H2	chr10:14876888-14914512	60.03	30.949	40.368	72.498
SPATA8	chr15:96773655-96789117	59.966	16.023	119.858	43.786
PCGF3	chr4:730438-773321	59.956	6.441	97.544	14.54
TRAP1	chr16:3647150-3720486	59.596	13.429	109.12	38.485
VPS37B	chr12:122861115-122898062	59.283	10.098	94.415	41.722
CYTH3	chr7:6157402-6278048	59.119	8.461	97.472	14.266
NFATC3	chr16:68078487-68235546	57.624	14.601	60.07	17.14
ENTPD1	chr10:95701682-95878657	57.397	6.77	58.981	9.399
SGPP2	chr2:222417888-222567612	57.38	13.18	34.003	22.338
IPPK	chr9:92604977-92674842	57.213	31.185	71.756	37.263
GINS2	chr16:85660211-85690898	56.98	1.775	122.091	2.82
ST7L	chr1:112515217-112623908	56.706	8.133	56.319	9.954
POFUT2	chr21:45255450-45289871	56.171	12.741	110.975	27.754
KLHL36	chr16:84648867-84670133	56.083	5.628	68.998	14.375
MAPK13	chr6:36128582-36147373	55.941	13.639	27.676	13.271
WDR91	chr7:135172150-135213502	55.596	2.453	48.356	8.077
IRGQ	chr19:43582025-43597338	55.472	7.669	76.477	32.731
DNAJC16	chr1:15526859-15574423	55.468	25.991	67.618	37.375
ATG7	chr3:11284428-11577110	55.378	15.9	66.311	20.791
PLCG1	chr20:41135641-41188509	55.319	8.076	116.329	15.373
SBNO1	chr12:123286841-123353507	54.873	12.868	39.261	12.11
HIF1AN	chr10:100533958-100560137	54.747	5.423	78.466	8.513
BVES	chr6:105095071-105135594	53.883	3.306	34.833	2.768
ACOX3	chr4:8353238-8420243	53.706	4.366	62.469	10.175
POLR1E	chr9:37484047-37515202	53.563	8.319	144.438	22.373
CRMP1	chr4:5800143-5896585	53.241	11.158	51.849	12.175
SLC45A4	chr8:141205198-141258602	53.141	11.664	129.151	22.668
FAM120AOS	chr9:93441610-93456709	52.71	6.524	129.73	6.432
ABL2	chr1:179097200-179235914	52.706	5.875	74.154	7.968
C9orf3	chr9:94741756-95110742	52.686	3.104	130.059	4.646
THEM4	chr1:151868887-151911458	52.657	3.424	32.977	3.742
SAYSD1	chr6:39099431-39119089	52.584	26.881	33.363	30.351
SLC31A1	chr9:113254000-113266621	52.264	7.278	68.279	3.649
POLR2J3	chr7:102533050-102574521	51.741	3.625	124.564	2.488
ADCY1	chr7:45567114-45725424	51.669	12.4	122.245	23.108
SERINC3	chr20:44486295-44523951	51.412	11.684	125.37	11.611
GOLM1	chr9:86020114-86083022	51.305	14.678	29.981	46.439
EFR3B	chr2:25034461-25162191	50.952	15.563	125.742	43.236
DCAF7	chr17:63548485-63597364	50.05	6.933	79.835	16.585
FOXK1	chr7:4677851-4772921	49.772	4.998	86.182	14.042
TRAF3	chr14:102863500-102914485	49.744	8.115	72.544	15.703
IDH2	chr15:90072265-90092730	49.73	10.07	102.648	84.807
FAM160A1	chr4:151553540-151677473	49.496	7.539	83.338	8.114
MYCBP	chr1:38860669-38875305	49.355	10.621	137.265	24.713
ESRP2	chr16:68224225-68238045	49.061	7.055	17.033	1.661
LHPP	chr10:124454244-124632890	48.881	1.999	120.542	3.43
ZSCAN20	chr1:33477288-33515476	48.815	4.168	52.082	13.224
UMPS	chr3:124728471-124756084	48.36	11.701	83.966	18.689
IL17RD	chr3:57088623-57169055	48.342	10.278	57.018	13.383
MIEF1	chr22:39509294-39520323	48.051	7.79	85.7	7.854
PDXK	chr21:43717134-43764223	47.749	8.4	41.029	13.38
YPEL2	chr17:59347907-59402692	47.616	3.505	82.048	13.157
CRKL	chr22:20913934-20955845	47.515	5.912	45.506	3.43
ABHD12	chr20:25280160-25395515	47.456	6.646	216.812	15.98
NRIP3	chr11:8977544-9005935	47.325	5.584	46.942	6.083
GPSM2	chr1:108880850-108940612	47.244	9.931	82.607	11.944
JOSD1	chr22:38683901-38703987	47.16	11.253	94.871	14.266
ACTG1	chr17:81506689-81514354	47.154	122.918	38.096	384.09
TPT1	chr13:45333475-45343069	47	7.272
LIMD1	chr3:45588558-45683380	46.594	15.305	62.697	24.996
SETD4	chr21:36006116-36059384	46.409	2.939	50.94	12.164
AGO2	chr8:140520824-140640725	46.077	2.9	45.563	7.193
SPTLC2	chr14:77504745-77622117	46.047	8.523	83.082	36.047
ARPIN	chr15:89893794-89914835	45.85	5.748	25.332	7.741
TXLNA	chr1:32176345-32201195	45.486	12.076	30.854	34.61
C6orf89	chr6:36895495-36932295	45.474	3.915	95.893	7.963
ZFP3	chr17:5087504-5099013	45.255	41.732	55.789	79.699
CHD1L	chr1:147240047-147304165	45.245	53.109	74.174	98.019
DUSP18	chr22:30651436-30672003	45.225	25.603	46.758	7.962
YARS2	chr12:32735203-32757874	45.216	6.525	42.882	7.521
WDR82	chr3:52251489-52280361	45.146	13.23	28.824	20.457
DSTYK	chr1:205140103-205214989	44.976	5.47	44.399	10.732
CYB561D1	chr1:109492139-109502259	44.848	6.116	112.952	6.523
MTFR1L	chr1:25819104-25837784	44.726	14.107	35.5	39.473
FZD4	chr11:86943141-86957085	44.623	11.249	59.494	15.816
SAP30L	chr5:154444604-154464028	44.615	1.224	63.918	4.534
WNT2B	chr1:112460800-112531246	44.609	7.422	74.094	13.269
TK2	chr16:66505847-66550099	44.604	12.15	42.353	11.387
H6PD	chr1:9232934-9272869	44.591	16.763	132.164	45.337
ZKSCAN8	chr6:28142407-28162017	44.53	5.132	30.013	12.257
KIAA1671	chr22:25019526-25201253	44.36	11.752	49.415	28.202
TSPYL5	chr8:97262590-97281844	44.193	12.028	22.674	53.073
LRP5L	chr22:25341798-25378092	44.116	3.65	181.627	11.334
NDUFAF3	chr3:49018439-49031172	43.854	3.262	27.952	3.206
SLC31A2	chr9:113149074-113174917	43.65	4.73	41.977	24.659
CALN1	chr7:71754130-72437013	43.604	1.632	63.046	2.544
PPP3R1	chr2:68173279-68257810	43.283	10.091	48.795	13.048
PIP5K1C	chr19:3627652-3703904	43.252	5.151	41.355	11.282
B3GAT2	chr6:70854876-70963215	43.2	8.888	47.883	13.049
PPP1R12B	chr1:202336858-202594553	43.137	1.335	57.132	2.656
NCBP1	chr9:97631865-97679215	42.863	17.043	46.276	18.023
MCFD2	chr2:46899462-46911171	42.719	5.443	62.168	15.203
CHMP3	chr2:86496800-86534308	42.384	7.573	64.516	16.476
MLXIP	chr12:122075422-122149243	42.234	9.219	60.807	30.522
VOPP1	chr7:55459760-55577418	42.067	2.643	72.459	3.871
PEX10	chr1:2393765-2414502	41.943	3.181	87.366	9.621
LOC401052	chr3:10001343-10012480	41.899	2.562	35.572	6.216
TRIM44	chr11:35655783-35819713	41.892	2	65.255	9.511
GFRA1	chr10:116051563-116284863	41.819	4.16	53.529	4.645
ACVR2B	chr3:38452322-38495332	41.803	3.874	41.8	5.199
NCOA4	chr10:45997146-46033465	41.741	49.914	22.852	87.959
GDAP2	chr1:117837259-117923666	41.368	1.935
ZKSCAN1	chr7:100019506-100044197	41.119	6.354	58.755	34.483
RGP1	chr9:35747755-35764874	41.004	6.252	25.713	3.429
KPNA6	chr1:32104704-32178320	40.814	12.291	46.003	40.03
RAB11FIP5	chr2:73071520-73114777	40.665	8.318	62.584	8.406
RSC1A1	chr1:15657868-15671722	40.597	2.206	45.977	3.872
JMJD6	chr17:76710685-76728475	40.452	6.362	76.127	9.429
SSH1	chr12:108780243-108861240	40.419	11.706	49.054	21.565
TXNDC5	chr6:7879143-7912776	39.937	23.078	22.116	69.551
POLR2J2	chr7:102642130-102673601	39.925	3.054	109.345	1.612
HOXB5	chr17:48578208-48605682	39.918	4.339	47.321	16.213
SMAP1	chr6:70658311-70871946	39.836	23.028	40.361	25.102
NAT8L	chr4:2057511-2072127	39.37	6.219	62.147	9.952
C3orf70	chr3:185075258-185156571	39.332	6.423	39.814	5.309
UHRF1BP1	chr6:34787976-34880712	38.968	17.493	55.412	20.904
NKD1	chr16:50543927-50650407	38.878	1.02	90.286	5.751
UBXN2B	chr8:58409374-58453562	38.704	1.611	13.975	3.208
IBA57	chr1:228163816-228187513	38.626	6.728	77.321	16.586
RAD54L2	chr3:51584320-51671520	38.616	4.537	19.229	5.328
WDR37	chr10:1068382-1135117	38.603	10.5	44.566	27.199
TTPAL	chr20:44477999-44497541	38.342	6.689	73.568	7.077
RNF214	chr11:117231619-117291804	38.29	4.944	90.673	14.598
XPA	chr9:97665438-97699292	38.13	3.426	75.996	5.64
TNFRSF10B	chr8:23018218-23073346	38.109	14.9	46.001	22.835
POLR2D	chr2:127840106-127860100	38.038	2.527	63.434	7.353
TMED10	chr14:75128626-75178837	37.921	11.409	30.184	14.374
EPB41L4A	chr5:112150155-112433873	37.884	9.87	54.96	10.619
TRIM71	chr3:32812367-32899524	37.86	11.333	41.026	12.605
TBC1D14	chr4:6917206-7038575	37.838	13.543	43.677	20.127
NUDCD3	chr7:44376589-44496021	37.658	7.503	43.791	8.404
SUDS3	chr12:118374617-118432507	37.631	1.135	27.551	2.379
DDX51	chr12:132133271-132146296	37.608	8.502	65.497	19.683
CHD2	chr15:92892853-93033089	37.596	6.331	56.726	11.067
SHE	chr1:154476148-154506026	37.587	5.628	24.165	13.05
NT5C2	chr10:103082407-103184222	37.559	23.915	76.222	39
POLR3D	chr8:22243449-22262518	37.533	9.846	75.713	10.396
MRPL14	chr6:44089842-44118611	37.512	1.387	88.394	1.549
POMC	chr2:25149080-25166772	37.195	0.695	75.326	2.103
RIMS3	chr1:40618268-40644173	37.124	1.674	41.972	3.871
FAM104A	chr17:73203677-73234306	37	0.612	30.082	0.553
SH3PXD2B	chr5:172330317-172460403	36.98	10.482	75.856	31.793
VPRBP	chr3:51391562-51489034	36.88	29.27	109.634	61.702
C11orf57	chr11:112073574-112086972	36.795	5.871	58.607	22.556
ADAR	chr1:154578509-154606052	36.77	21.467	58.104	39.476
NCAPD3	chr11:134133339-134229530	36.695	4.657	32.891	9.293
VKORC1L1	chr7:65867057-65962614	36.423	1.814	51.228	2.214
IGSF9B	chr11:133900662-133959160	36.189	3.759	145.846	11.835
KLHL21	chr1:6587364-6606817	36.129	23.281	51.532	27.979
KAT7	chr17:49786811-49843525	36.105	6.524	49.194	14.208
NFATC2IP	chr16:28949011-28969863	35.847	5.341	39.432	18.908
NOTCH2NL	chr1:146144296-146195193	35.68	2.87	59.557	3.532
MED28	chr4:17612654-17639798	35.652	2.61	69.109	13.491
BET1L	chr11:199469-211321	35.537	0.694	52.472	5.751
SUGT1	chr13:52650920-52701835	35.3	3.527	36.335	4.841
TAF8	chr6:42048541-42089545	35.271	5.994	51.193	16.586
ZBTB39	chr12:56992778-57008917	35.24	24.463	66.137	60.815
MAPK1	chr22:21757802-21872841	35.239	6.259	52.819	7.301
KLF13	chr15_KI270905v1_alt:3610484-3666691	35.227	1.387	102.775	3.425
RBPMS	chr8:30375704-30574337	35.009	10.558	43.976	6.082
LDOC1L	chr22:44490836-44501556	34.835	3.997	24.275	4.755
KIAA0226	chr3:197667102-197721930	34.52	10.378	78.572	18.467
ATL3	chr11:63620924-63661638	34.359	6.117	32.484	9.07
EMILIN2	chr18:2843835-2930757	34.248	5.569	59.288	12.609
GUCD1	chr22:24537005-24557825	34.201	12.313	83.757	39.141
POU2F1	chr1:167210572-167428135	33.997	1.063	43.065	1.661
TNRC6B	chr22:40109268-40339790	33.907	1.391	22.033	2.215
STK4	chr20:44960895-45082849	33.827	5.079	46.15	13.05
H2AFV	chr7:44824143-44849971	33.804	2.201	84.835	7.906
SNX27	chr1:151607857-151701945	33.704	2.583	33.639	5.863
POLDIP3	chr22:42581790-42616857	33.697	9.825	46.11	69.327
NKIRAS1	chr3:23881094-23912904	33.657	3.711	20.141	3.981
POLG	chr15:89312750-89337754	33.554	30.176	14.819	13.05
DNM1L	chr12:32676041-32748732	33.503	19.885	35.886	26.979
TACC1	chr8:38811587-38856265	33.497	4.725	31.246	5.312
IL16	chr15:81219605-81316592	33.338	6.407	54.689	9.902
BMP6	chr6:7717208-7894090	33.218	3.019	33.297	1.77
ALYREF	chr17:81876130-81893580	33.193	7.155	92.115	45.832
KIAA1644	chr22:44240226-44304403	33.01	3.506	67.698	6.081
ZBTB43	chr9:126830509-126839913	32.984	14.716	30.301	30.186
CBX7	chr22:39127890-39154444	32.945	6.076	41.91	6.304
RHOBTB2	chr8:22992583-23029469	32.827	11.662	64.88	12.606
RABIF	chr1:202872977-202891098	32.64	5.968	24.464	22.667
FARSB	chr2:222555637-222660306	32.578	3.798
POLR1B	chr2:112540494-112583729	32.523	5.264	29.403	14.819
POLR3H	chr22:41521282-41548101	32.511	4.241	52.367	7.187
UBFD1	chr16:23555742-23576590	32.499	4.443	30.471	15.572
STK38	chr6:36477105-36542880	32.489	2.203	43.713	3.319
TSPAN14	chr10:80485816-80531393	32.27	5.015	91.172	10.947
JAM3	chr11:134064942-134155322	32.255	18.714	33.066	51.858
ZBTB40	chr1:22485983-22532361	32.073	8.952	57.613	18.469
POFUT1	chr20:32205941-32240661	31.976	5.342	42.134	7.961
MDM4	chr1:204523431-204559769	31.86	4.647	47.445	6.967
RPL7L1	chr6:42875937-42892464	31.834	8.44	53.337	8.725
KIAA0513	chr16:85063748-85097648	31.724	3.181	48.92	5.419
KNOP1	chr16:19692909-19717035	31.685	4.854	66.057	12.229
AGPAT4	chr6:161127337-161239415	31.465	2.502	65.965	13.379
HIP1R	chr12:122833550-122875753	31.238	3.798	87.697	14.378
ATG4B	chr2:241635714-241690205	31.223	9.337	56.241	34.555
KCNG3	chr2:42425329-42496105	30.99	1.429	37.87	0.775
MECP2	chrX:154020571-154096004	30.942	3.509	66.578	4.203
GOSR2	chr17:46921192-46954760	30.924	3.405	69.986	11.443
NRDE2	chr14:90259631-90334608	30.82	3.272	44.677	9.626
UBXN7	chr3:196344736-196436347	30.709	3.917	30.525	7.853
SNX30	chr9:112744795-112877049	30.605	4.487	43.148	12.052
EBLN2	chr3:73056081-73070900	30.368	1.022	65.202	0.774
RBM33	chr7:155638028-155783889	30.361	3.825	29.144	8.075
GPR148	chr2:130725151-130750195	30.36	3.222	83.276	1.659
SUN1	chr7:829609-878246	30.355	25.461	52.41	73.533
NLE1	chr17:35124436-35144275	30.279	3.264	32.809	2.546
FBXL20	chr17:39250009-39408852	30.247	6.341	32.115	19.904
DCAF4L1	chr4:41979792-41988983	30.24	28.348	69.774	27.829
ENTPD4	chr8:23416925-23451900	30.208	11.459	48.918	18.358
MED1	chr17:39401125-39453411	30.169	24.347	14.712	17.252
SMAD2	chr18:47820924-47901658	30.116	1.755	49.775	0.886
TGOLN2	chr2:85314704-85329962	30.042	6.605	22.893	16.254
CARM1	chr19:10869143-10926316	29.926	19.936	44.45	55.176
WIPF2	chr17:40253316-40285368	29.842	4.895	26.323	13.712
IPO9	chr1:201826453-201886810	29.71	6.09	50.847	17.419
AHRR	chr5:297514-443539	29.558	10.115	74.641	24.439
AGO4	chr1:35805933-35860088	29.541	4.287	23.665	6.554
GOSR1	chr17:30474963-30528848	29.492	10.334	43.75	14.484
MYH10	chr17:8465976-8631073	29.436	24.889	34.705	78.215
FBXW2	chr9:120756558-120790258	29.352	8.686	56.638	11.281
LRRC24	chr8:144516474-144526974	29.234	0.572	22.51	0.996
CYB5RL	chr1:54162618-54197616	29.204	2.367	49.075	3.759
CYFIP1	chr15:22860480-22952832	29.177	18.394	124.117	72.295
RGPD3	chr2:106386035-106475471	29.103	22.116	59.531	73.079
BICD2	chr9:92708482-92767415	29.012	7.016	45.284	30.962
PRKD3	chr2:37247848-37321852	28.921	13.522	18.802	9.293
C12orf45	chr12:104984352-105008696	28.919	1.877	29.634	6.855
PRKAB2	chr1:147151564-147174144	28.899	1.755	51.081	4.755
XYLT1	chr16:17088267-17489223	28.883	8.136	90.695	47.574
M6PR	chr12:8937817-8948404	28.865	2.364	11.852	4.754
TOR1B	chr9:129801212-129815583	28.851	16.037	37.046	10.726
TP53INP1	chr8:94924085-94944941	28.827	3.465	12.166	2.985
YIPF2	chr19:10919290-10930410	28.784	38.428	27.232	25.764
SLC35D1	chr1:66997586-67056766	28.768	5.421	44.128	2.545
ACAD9	chr3:128877691-128928607	28.745	3.114	51.404	5.808
PNO1	chr2:68155934-68182802	28.704	5.666	35.248	26.98
SLC9A8	chr20:49808946-49893912	28.638	4.812	53.632	10.065
KLRK1	chr12:10357113-10390810	28.62	0.736	28.935	1.218
EAF1	chr3:15425779-15445155	28.557	8.401	28.201	21.12
CLCC1	chr1:108924669-108952437	28.527	17.368	32.46	24.324
YKT6	chr7:44199135-44216282	28.481	9.909	33.726	34.885
GID8	chr20:62939502-62950912	28.418	6.463	89.234	14.817
SIAE	chr11:124632925-124673508	28.406	23.503	41.022	46.55
ARMC9	chr2:231197754-231382019	28.275	5.262	40.866	8.297
NATD1	chr17:21237312-21255264	28.229	3.302	85.343	11.169
TBC1D20	chr20:424585-464405	28.182	11.74	50.674	17.691
CDK19	chr6:110602239-110758444	28.167	2.937	19.265	2.657
DNAJB3	chr2:233739478-233745916	28.13	1.916	62.071	5.252
CLOCK	chr4:55425464-55490735	27.921	2.797	22.126	1.884
LRRC14	chr8:144515725-144527478	27.857	17.756	23.336	17.801
CNTD1	chr17:42797067-42815535	27.855	24.706	40.136	29.524
GPLD1	chr6:24417842-24492700	27.822	7.139	12.566	9.735
GCNT2	chr6:10521510-10634008	27.656	4.424	17.751	9.511
C22orf29	chr22:19843166-19856261	27.653	8.197	50.726	6.193
TANC2	chr17:62988651-63444863	27.609	12.294	42.471	25.138
DNASE1	chr16:3641373-3667953	27.605	6.931	69.45	19.572
EARS2	chr16:23512370-23559343	27.597	7.012	32.796	18.133
GPATCH2L	chr14:76151318-76212896	27.381	4.405	38.183	5.642
CCDC127	chr5:195296-218849	27.333	5.32	66.927	10.451
TOLLIP	chr11:1269038-1311498	27.322	3.017	62.095	3.871
ADAMTS17	chr15:99953874-100360426	27.274	7.262	44.079	15.484
CCDC144A	chr17:16684167-16787762	27.252	51.149	15.648	317.698
TIMM23B	chr10:49940194-49989064	27.239	2.826	53.749	4.294
PPL	chr16:4870652-4939776	27.209	17.087	41.952	64.139
ADAT1	chr16:75592215-75626799	27.174	6.362	30.127	13.16
PLEKHM3	chr2:207816105-208011852	27.073	3.835	39.651	6.416
DGKD	chr2:233348639-233477339	27.031	16.065	92.273	32.07
SORT1	chr1:109307624-109402310	26.984	9.605	17.864	8.515
BEND4	chr4:42109624-42154244	26.83	5.305	16.929	5.419
LMTK2	chr7:98102040-98212629	26.798	11.549	22.506	21.128
C8orf33	chr8:145050491-145060157	26.77	8.725	36.366	9.399
C10orf12	chr10:96977390-96999134	26.718	5.47
CEP68	chr2:65067444-65088705	26.7	13.478	26.765	18.525
TOP3A	chr17:18266747-18320832	26.7	9.995	27.769	19.609
SETD6	chr16:58513537-58527029	26.678	2.752	56.179	2.435
CEP128	chr14:80459325-80938700	26.673	2.291	42.178	3.765
PITPNA	chr17:1515359-1564801	26.642	6.525	14.6	23.33
GLG1	chr16:74443181-74615079	26.611	11.138	24.942	13.769
RABGEF1	chr7:66787105-66817752	26.579	3.249	12.884	2.654
SENP5	chr3:196881839-196938265	26.549	12.356	45.282	29.416
RAD1	chr5:34884764-34916892	26.533	4.567
IVD	chr15:40403818-40424263	26.409	9.051	24.298	14.818
HGH1	chr8:144135835-144149552	26.401	2.855	42.91	10.396
ZSCAN22	chr19:58332802-58345326	26.379	5.55	23.223	5.862
CEP57	chr11:95786587-95841367	26.349	7.009	11.616	6.911
CDC73	chr1:193115558-193259354	26.288	1.165	18.581	0.222
SKI	chr1:2224691-2312840	26.279	11.745	23.114	33.284
TSR1	chr17:2316195-2340427	26.265	37.426	26.389	60.153
C5orf55	chr5:426462-444822	26.112	2.895	105.617	7.296
DYRK3	chr1:206633703-206656965	26.097	6.281	23.23	6.636
GPRIN2	chr10:46535359-46558736	26.096	1.47	38.515	3.872
MTMR3	chr22:29963674-30035186	26.019	16.918	41.546	25.324
AGMAT	chr1:15563650-15590967	25.964	1.753	46.514	8.404
DUSP11	chr2:73748660-73782115	25.958	1.265	52.166	1.328
NKTR	chr3:42598602-42652379	25.808	14.857	21.615	13.827
CIAO1	chr2:96264350-96277351	25.776	12.6	80.39	18.909
LY6K	chr8:142696527-142708989	25.743	4.198	17.352	7.297
SAMD8	chr10:75147004-75183778	25.681	3.792	28.691	1.881
FAM173B	chr5:10211621-10251873	25.49	1.367	72.245	1.66
SNTB2	chr16:69181071-69311019	25.459	2.711	19.798	2.602
RIC1	chr9:5621938-5783617	25.399	27.32	17.536	39.422
KRAS	chr12:25203487-25249691	25.379	2.623	12.243	6.856
VPS4A	chr16:69309511-69332309	25.301	40.995	42.995	72.48
KSR2	chr12:117439438-117993928	25.289	0.983	33.356	2.767
LANCL2	chr7:55362611-55436734	25.237	12.558	36.602	32.397
FAM174B	chr15:92615455-92657659	25.198	0.734	15.935	1.586
NDUFAF7	chr2:37229705-37264350	25.164	3.182	16.713	2.988
ZFP91	chr11:58575160-58623827	25.141	8.4
ANGEL1	chr14:76785227-76814827	25.059	16.267	23.558	23.553
PANK3	chr5:168547570-168581283	25.043	4.041	18.716	1.438
C17orf85	chr17:3805043-3848223	25.021	1.757	20.212	4.651
OIP5	chr15:41295753-41334561	25	3.711	41.601	1.771
TRMT44	chr4:8434822-8498001	24.948	2.695	62.823	6.748
AKIRIN1	chr1:38989380-39010055	24.904	4.872	61.122	5.584
DENND5B	chr12:31375163-31601271	24.898	9.118	39.855	12.279
RALGAPB	chr20:38483130-38582269	24.605	5.187	55.676	3.765
CIPC	chr14:77103708-77120318	24.583	19.989	13.703	17.914
MTUS2	chr13:28998602-29529272	24.397	7.936	17.27	13.496
EPB41L5	chr2:120010780-120185204	24.386	7.851	33.173	7.302
RPP14	chr3:58308329-58325496	24.379	4.036	52.669	5.307
SQSTM1	chr5:179819004-179844593	24.368	28.498	26.659	65.568
CNNM3	chr2:96814277-96838616	24.266	10.559	49.057	9.18
GCC2	chr2:108444261-108520643	24.248	9.456	27.544	12.092
AMMECR1L	chr2:127859093-127878234	24.219	5.442	28.089	8.406
PLD6	chr17:17198766-17208286	24.213	13.677	26.096	25.541
IGF2BP1	chr17:48994809-49058380	24.206	3.101	50.546	7.079
DIXDC1	chr11:111933227-112025308	24.167	2.981	21.567	6.306
HSP90AA1	chr14:102076761-102142354	24.06	39.301	1.903	79.277
SNAP29	chr22:20857110-20893836	24.008	3.549	37.006	12.164
WDR73	chr15:84635469-84656274	24.001	21.794	48.398	125.496
RGPD4	chr2:107819733-107908011	23.962	19.631	32.762	54.724
CYB561	chr17:63430401-63439547	23.925	4.932	20.585	17.14
SYTL3	chr6:158655525-158772347	23.858	5.71	66.021	14.817
LSG1	chr3:194636067-194674162	23.855	12.008	79.038	28.747
SLC35B4	chr7:134286832-134320751	23.853	3.181	38.379	4.756
KIAA1143	chr3:44745340-44763602	23.849	2.478	19.777	8.789
RFWD3	chr16:74617653-74663723	23.821	12.744	28.226	20.792
NME6	chr3:48288636-48303312	23.811	3.996	21.342	20.235
TPTE	chr21:10532486-10619789	23.646	25.163	46.379	23.142
RAC1	chr7:6370735-6406446	23.618	4.528	30.043	11.62
BIRC5	chr17:78212316-78227554	23.588	3.385	15.704	20.234
NMT1	chr17:45058944-45112024	23.466	5.425	67.12	36.932
LUZP1	chr1:23078653-23098502	23.417	15.844	29.811	52.632
SZRD1	chr1:16365257-16401140	23.411	3.099	80.627	2.266
FAM57A	chr17:730647-753570	23.34	4.569	51.431	3.319
MTURN	chr7:30133136-30163548	23.323	0.817	28.092	2.654
CBFA2T2	chr20:33482272-33654641	23.167	4.243	19.372	6.637
NF2	chr22:29599246-29701554	23.167	15.882	15.769	32.398
CD302	chr2:159765850-159800198	23.163	2.528	15.713	5.971
PYGB	chr20:25245681-25307019	23.141	32.496	58.245	117.65
SOD2	chr6:159676492-159695167	22.981	3.669	26.983	5.639
RGPD6	chr2:109779218-109869143	22.921	29.122	30.936	99.196
C7orf31	chr7:25123696-25181583	22.896	9.826	21.971	5.089
UBXN10	chr1:20188561-20199404	22.879	8.154	24.446	6.856
RGPD8	chr2:112356914-112440716	22.738	27.739	30.34	95.445
RGPD5	chr2:112356920-112440710	22.738	27.739	30.34	95.445
SPECC1L	chr22:24294885-24423969	22.714	18.471	14.049	33.393
ARHGAP35	chr19:46912355-47007008	22.698	28.949	33.065	30.415
OTOA	chr16:21674404-21780650	22.696	1.691	84.177	4.241
CDYL2	chr16:80592362-80814198	22.631	5.223	22.788	9.178
NAA40	chr11:63937096-63960479	22.613	3.65	22.123	8.734
PURB	chr7:44874409-44887348	22.602	12.008	28.704	42.238
PRPH2	chr6:42692294-42730334	22.598	14.801	42.52	5.309
FAM53C	chr5:138337335-138352959	22.571	11.948	37.707	24.217
TRMT10B	chr9:37754107-37783707	22.555	9.949	24.824	25.209
MTMR2	chr11:95824723-95870212	22.472	13.782	12.446	12.939
HN1L	chr16:1660312-1704998	22.447	2.448	18.356	10.616
TADA2B	chr4:7041579-7061054	22.419	10.172	28.144	15.592
ZSCAN30	chr18:35249449-35256373	22.41	10.114	27.463	17.034
STK17B	chr2:196131446-196165383	22.338	1.916	41.469	1.106
GNS	chr12:64710440-64761576	22.322	6.2	38.296	5.641
LRPAP1	chr4:3504973-3534412	22.061	2.631	12.534	9.787
MXD4	chr4:2244543-2263980	21.879	2.956	89.236	9.731
UBIAD1	chr1:11271531-11290131	21.865	16.756	29.23	8.958
CHMP1A	chr16:89638065-89659588	21.841	5.26	15.261	18.355
C16orf45	chr16_KI270853v1_alt:1084940-1262511	21.833	1.04	75.765	2.377
PTP4A2	chr1:31904851-31923065	21.819	5.594	16.974	10.65
MSL1	chr17:40124203-40138369	21.792	13.045	18.081	5.973
SECISBP2	chr9:89316517-89368883	21.784	6.447	25.499	3.545
CCDC138	chr2:108780341-108886734	21.713	3.839	34.101	3.431
KIF3B	chr20:32306910-32338186	21.683	6.584	28.809	13.494
GALNT10	chr5:154179354-154430484	21.673	6.608	17.365	22.78
NOL9	chr1:6519853-6556502	21.633	6.893	29.638	14.157
ZRANB3	chr2:135177628-135523202	21.617	2.329	18.514	1.996
SURF4	chr9:133359492-133379852	21.549	12.23	41.133	11.501
SLC25A15	chr13:40789226-40815667	21.483	11.34	18.569	34.367
LRWD1	chr7:102463080-102479049	21.474	17.452	10.473	14.818
SNX29	chr16:11946929-12600506	21.416	8.572	36.614	22.89
F11R	chr1:160992870-161023073	21.386	3.914	17.253	7.52
STX16	chr20:58648006-58682291	21.33	2.203	11.505	5.31
ANAPC1	chr2:111755464-111888651	21.329	10.632	33.345	18.745
GEN1	chr2:17757943-17789939	21.273	2.532	47.87	1.664
TOM1L2	chr17:17839186-17978761	21.246	7.259	51.2	14.817
PCCA	chr13:100067049-100554237	21.218	1.85	10.089	4.534
FAM134C	chr17:42577812-42611324	21.192	23.892	55.84	56.06
G3BP1	chr5:151784620-151814091	21.176	2.142
TBL2	chr7:73564506-73580549	21.169	20.366	110.577	29.744
SETX	chr9:132257561-132356105	21.156	35.345	26.428	23.336
TBC1D16	chr17:79929683-80018722	21.052	4.487	45.682	9.07
MUM1	chr19:1354389-1380576	21.021	14.273	12.498	16.811
HIPK2	chr7:139560110-139788439	21.002	4.697	37.31	7.413
NEFL	chr8:24948809-24958515	20.978	11.355
KIAA0430	chr16_KI270853v1_alt:1250243-1299684	20.96	8.519	52.983	40.187
RAB22A	chr20:58307087-58368592	20.926	1.311	16.605	0.997
SRR	chr17:2313560-2327873	20.925	12.68	27.042	15.369
MRS2	chr6:24401046-24427694	20.819	20.331	25.101	38.406
CCDC117	chr22:28770849-28792326	20.807	4.486	15.084	14.926
ERLIN1	chr10:100148130-100187626	20.734	2.98	25.986	3.76
UCK2	chr1:165823627-165914029	20.724	2.447	61.931	5.307
DYRK1B	chr19:39811714-39833867	20.711	4.49
LSM11	chr5:157741750-157763264	20.651	2.53	30.191	2.323
SNX19	chr11:130868391-130914353	20.644	6.759	24.419	15.25
VAMP3	chr1:7769383-7783645	20.61	1.59	14.044	2.322
CDC14B	chr9:96495767-96625363	20.61	5.394	25.213	5.622
B3GALT5	chr21:39658062-39673989	20.541	2.813	32.798	6.965
DOT1L	chr19:2160763-2235213	20.513	8.531	15.151	16.479
CENPBD1	chr16:89961358-89975922	20.505	6.565	40.696	23.11
BOD1L2	chr18:57145312-57155831	20.497	4.871	10.23	6.597
C1orf21	chr1:184465409-184633656	20.407	0.245	43.138	0.664
ADARB2	chr10:1147184-1767158	20.288	0.246	44.579	0.333
ZBTB20	chr3:114295365-114395497	20.279	1.022
THOC3	chr5:175943968-175970208	20.246	1.712	47.584	4.12
FITM2	chr20:44300624-44313148	20.209	1.593	15.393	1.881
HELLS	chr10:94543105-94616438	20.106	1.27	19.029	1.771
CCDC113	chr16:58248014-58285777	20.075	2.613	34.834	2.988
PCYOX1	chr2:70256164-70283392	20.066	7.46	34.022	6.083
TMEM110	chr3:52833452-52900491	20.041	3.63	27.092	8.402
ADIPOR2	chr12:1749464-1792951	20.04	8.683	17.58	12.165
MPHOSPH9	chr12:123148964-123234206	19.922	2.942	26.654	1.551
PRX	chr19:40392556-40409932	19.92	1.467	30.744	6.967
ZYG11A	chr1:52840280-52905560	19.895	3.918	32.669	3.762
VASH1	chr14:76758821-76785018	19.807	4.487	69.495	10.395
PMM2	chr16:8795306-8858401	19.704	4.66	33.882	8.163
BAHD1	chr15:40456464-40470130	19.694	14.8	18.355	21.344
INAFM2	chr15:40322055-40328517	19.606	0.734	25.877	0.665
SPIN1	chr9:88420023-88481793	19.593	2.541	12.723	2.471
SCN8A	chr12:51651736-51820510	19.59	10.503	38.71	15.601
CDRT4	chr17:15427772-15442238	19.55	2.04	46.615	2.103
CD59	chr11:33702125-33724445	19.451	2.405	18.642	1.548
CHRNA4	chr20:63328737-63352882	19.442	3.354	53.848	4.537
PRPS2	chrX:12789497-12828796	19.424	4.385
TBC1D5	chr3:17129775-17539757	19.4	7.464	20.574	5.533
DNAJC27	chr2:24941742-24973904	19.396	1.589	16.158	0.553
RCOR1	chr14:102585991-102735401	19.349	3.101
CEP85	chr1:26237539-26281537	19.299	8.195	13.436	24.661
NEURL1B	chr5:172638894-172693437	19.287	1.592	22.598	1.219
HINT3	chr6:125954977-125983676	19.173	1.102	24.769	2.543
WNK1	chr12:745639-918718	19.162	9.717
MARCH7	chr2:159726216-159774148	19.146	7.461	24.439	6.856
MOCS2	chr5:53086601-53109174	19.101	1.51	21.792	2.765
GSTZ1	chr14:77319168-77345195	19.061	1.795	17.32	1.77
FMN1	chr15:32750850-33176373	19.056	4.827	30.198	10.291
CECR2	chr22:17487583-17564750	19.043	7.162	31.059	14.822
ATG13	chr11:46639354-46677269	19.04	21.618	20.458	10.062
STK40	chr1:36337439-36363647	19.02	17.085	42.902	28.086
TMEM127	chr2:96247807-96267381	19.008	2.487	20.314	1.438
PTPN14	chr1:214345772-214474952	18.999	3.147	32.177	5.224
AAK1	chr2:69456576-69652332	18.986	2.137	32.138	4.094
GPN1	chr2:27626707-27658200	18.926	9.134
CARHSP1	chr16:8843163-8861328	18.907	3.2	39.445	2.766
ATXN7L3	chr17:44188262-44200070	18.891	7.889	10.287	7.85
LMAN2L	chr2:96697255-96742040	18.83	3.915	28.21	9.069
BAG5	chr14:103553820-103565164	18.811	13.617	15.004	17.251
KCTD21	chr11:78167771-78176554	18.742	7.604	26.097	9.785
GRM4	chr6:34013971-34162239	18.658	0.205	15.592	0.554
ATP5S	chr14:50311020-50335631	18.594	0.856	17.402	1.548
ELK4	chr1:205606545-205625882	18.591	3.062	13.606	2.434
TEAD4	chr12:2990698-3048546	18.578	2.223	41.736	5.53
CLEC12A	chr12:9949346-9989026	18.521	0.041
HOMER2	chr15:82840527-82957722	18.46	3.111	70.441	12.186
DNAH11	chr7:21525328-21921171	18.442	5.884	26.327	8.305
LIMS1	chr2:108524918-108693643	18.435	1.143	52.549	0.886
MCL1	chr1:150573363-150583530	18.432	3.629	12.663	9.288
C1orf50	chr1:42765311-42783394	18.408	1.794	40.587	5.751
C9orf9	chr9:132881947-132905968	18.322	9.305	30.691	35.603
ZSCAN29	chr15:43355072-43373913	18.309	12.457	16.977	34.4
PTCD2	chr5:72318382-72370427	18.285	2.202	19.14	1.992
STX6	chr1:180956049-180995942	18.22	1.225	44.48	4.866
RAB11FIP4	chr17:31384523-31541061	18.168	5.504	39	28.64
UBAP1	chr9:34175339-34257207	18.126	55.991	9.732	118.529
GEMIN4	chr17:734865-754142	18.115	73.85	41.623	144.071
PPP2R4	chr9:129107600-129151464	18.064	28.291	11.612	45.776
KIAA1715	chr2:175922136-175999414	18.059	1.226	17.95	2.323
GAB4	chr22:16952418-17010428	18.035	2.894	39.153	13.104
MYO9A	chr15:71809975-72063167	18.011	14.08	11.179	7.966
LETM1	chr4:1808185-1858188	18.009	12.292	38.535	30.354
YY1	chr14:100237231-100285613	18.009	2.326	20.023	1.552
RRP7A	chr22:42506909-42521786	17.997	1.671	36.041	12.55
CACUL1	chr10:118678414-118758475	17.98	3.427
THUMPD3	chr3:9361068-9392688	17.977	9.738	70.496	32.618
ATP2A2	chr12:110278296-110353963	17.925	11.743	17.418	9.732
ABL1	chr9:130703630-130898372	17.915	8.511	53.864	29.974
EPT1	chr2:26343742-26397593	17.869	1.225	25.993	2.876
SCRN1	chr7:29918447-29993749	17.831	6.73	21.233	12.162
FBXO42	chr1:16239550-16320537	17.815	5.161	18.182	9.461
EIF4E2	chr2:232548724-232586943	17.809	1.815	22.504	3.814
NPLOC4	chr17:81553247-81640941	17.78	9.218	26.651	10.284
TMEM170A	chr16:75441557-75466600	17.686	1.081	18.23	1.549
C3orf62	chr3:49265179-49278872	17.671	2.854	17.527	4.867
DESI2	chr1:244650514-244712588	17.659	1.591
KLHDC10	chr7:130067383-130138006	17.644	1.673	11.727	2.99
PTBP3	chr9:112216053-112303662	17.624	2.469	15.817	1.107
NOP9	chr14:24295954-24310958	17.603	5.667	23.918	10.728
PEAK1	chr15:77096558-77199523	17.571	7.962	19.748	8.963
ARHGAP19	chr10:97220596-97296152	17.551	1.877	13.053	1.773
GOLGA3	chr12:132766115-132825117	17.551	10.63	15.709	30.302
ITGA2	chr5:52984196-53097871	17.502	5.671	20.68	6.529
SLC35E1	chr19:16547678-16574364	17.47	4.486	24.798	3.262
CCDC85C	chr14:99508589-99608615	17.413	3.347	35.407	12.275
SEC61A1	chr3:128050552-128073662	17.389	8.116	15.15	4.537
RNF115	chr1:145738963-145827775	17.346	2.596	20.505	1.807
BTD	chr3:15599497-15657711	17.327	3.101	22.643	3.653
SULT1A1	chr16:28595820-28627197	17.308	1.556	58.304	3.417
RSL1D1	chr16:11831786-11853512	17.284	26.441	12.846	38.922
CCDC169	chr13:36221660-36287017	17.271	1.06	19.123	1.439
ARF3	chr12:48928946-48943095	17.249	2.08	43.571	2.655
FLVCR1	chr1:212856397-212901345	17.216	2.122	15.039	2.104
RBM4B	chr11:66662623-66681079	17.171	6.895	30.863	7.039
MED9	chr17:17473041-17495495	17.166	2.69	27.532	3.317
MOB3A	chr19:2069394-2080560	17.157	5.259	21.362	9.4
ZSCAN2	chr15:84599927-84626040	17.133	16.808	25.433	57.906
RNGTT	chr6:88593032-88946947	17.079	0.858
EDEM1	chr3:5185805-5221918	17.076	4.529	10.12	4.866
KCNQ2	chr20:63397321-63475785	17.051	4.547	18.751	4.812
EPN2	chr17:19276153-19341220	17.041	18.103	55.742	44.12
SLC30A4	chr15:45477146-45524370	17.002	1.958	16.13	0.776
XRCC5	chr2:216104587-216218051	16.997	7.341	32.484	8.851
LIX1L	chr1:145930309-145959927	16.971	5.412	17.741	8.295
MED29	chr19:39389359-39403699	16.967	5.709	22.557	2.986
CBX2	chr17:79776235-79789042	16.964	4.489	22.118	11.17
RBBP5	chr1:205082786-205105997	16.962	3.955	31.851	8.848
EZR	chr6:158762229-158822777	16.96	25.319	10.175	77.454
PPARGC1B	chr5:149724104-149855796	16.93	1.798	24.997	1.883
HNRNPA3	chr2:177210799-177225299	16.919	2.254
SURF6	chr9:133324558-133338132	16.918	3.955	39.604	35.604
CHRNB4	chr15:78621132-78643133	16.917	7.276	28.4	7.079
NIPA1	chr15:22808617-22832417	16.888	2.551	16.991	3.318
PKNOX1	chr21:43001410-43037072	16.818	2.938
AP5S1	chr20:3818117-3832297	16.8	11.109	19.816	12.053
KIF4B	chr5:155011859-155021564	16.772	4.217
WDR4	chr21:42840048-42881495	16.737	1.409	21.419	2.048
DRG1	chr22:31397683-31447971	16.734	10.001	19.754	9.677
CERK	chr22:46682441-46740840	16.674	3.673	25.549	10.95
WBP1L	chr10:102740439-102818945	16.655	3.549	12.589	17.746
EMG1	chr12:6968923-6983809	16.626	5.343	42.245	16.476
NTPCR	chr1:232948710-232994231	16.616	1.836	10.949	2.323
AMER3	chr2:130754072-130774658	16.601	10.276	93.392	25.047
RIMS4	chr20:44749207-44813197	16.541	3.406	39.149	5.972
UGGT1	chr2:128086133-128198966	16.533	3.805	25.496	4.094
MTMR9	chr8:11282706-11330970	16.499	3.59	15.159	2.159
RNF20	chr9:101533423-101578422	16.477	1.799	18.815	2.768
ZFYVE9	chr1:52222977-52358450	16.449	8.772	11.913	6.748
CD2BP2	chr16:30342984-30356681	16.431	4.425	67.472	11.169
THOC5	chr22:29496177-29551426	16.397	2.693	18.921	5.754
ESYT2	chr7:158727275-158834493	16.39	6.158	17.476	8.299
H3F3B	chr17:75774594-75783174	16.376	5.531
ANKS6	chr9:98729293-98799716	16.374	2.938	27.537	6.527
WASF3	chr13:26635708-26694407	16.373	5.986	15.374	15.702
IQCE	chr7:2556393-2616950	16.367	4.781	28.094	12.875
PTTG1IP	chr21:44847580-44877616	16.268	3.67	12.056	6.745
AKR7A2	chr1:19294224-19314124	16.25	2.908	25.265	9.721
NOL10	chr2:10562109-10695822	16.211	3.928	23.051	6.416
CLN8	chr8:1769054-1788567	16.166	2.019	27.598	2.487
LPGAT1	chr1:211743533-211833661	16.157	5.749
HEYL	chr1:39614506-39641625	16.152	1.837	40.266	2.213
PTPN18	chr2:130354107-130385224	16.151	0.41	110.5	1.437
ZFYVE20	chr3:15067781-15100120	16.147	5.751	17.737	15.265
RELT	chr11:73387136-73411491	16.139	1.672	38.784	5.086
RPS23	chr5:82270108-82280323	16.099	6.155
DCAF10	chr9:37797272-37870863	16.087	3.59	24.245	2.987
ZC3H6	chr2:112270771-112345711	16.07	3.073	16.599	7.079
FBXL18	chr7:5473774-5515674	16.039	9.909	27.425	11.614
GABPB2	chr1:151083793-151126652	16.019	4.201	37.721	12.718
GUF1	chr4:44676622-44706681	16.01	5.037
NTMT1	chr9:129628703-129641464	16.007	91.054	24.74	129.256
EIF2AK1	chr7:6016672-6061083	16.003	4.221	21.242	8.349
PSAP	chr10:71813440-71853221	15.999	24.057	11.28	32.621
SLC23A2	chr20:4847075-4940458	15.95	6.017	29.884	9.625
CEP89	chr19:32872513-32976522	15.864	1.881	19.686	8.075
ADCY3	chr2:24812931-24925987	15.861	36.076	11.503	74.086
TFDP2	chr3:141940257-142015698	15.822	3.71	18.364	4.203
C5orf45	chr5:179829390-179860796	15.791	4.934	28.983	35.384
NFIX	chr19:12990686-13099521	15.778	4.283	13.66	3.042
RAB3B	chr1:51905786-51981257	15.743	0.653	25.449	2.985
MAN2A2	chr15:90902207-90923787	15.741	4.9	12.053	4.21
AMOTL1	chr11:94763091-94878215	15.728	1.248	13.274	1.22
FKBP15	chr9:113159285-113224035	15.724	5.61	12.611	7.524
ANKRD33B	chr5:10559793-10658787	15.71	1.061	33.117	1.615
TMEM97	chr17:28317239-28332793	15.679	2.446
NUP62	chr19:49904238-49913807	15.677	11.356	15.484	17.472
ERN1	chr17:64037632-64134384	15.661	4.162	14.272	12.169
DGKE	chr17:56832795-56870791	15.609	1.838
CHKA	chr11:68048561-68124603	15.595	4.26	20.917	5.641
ZSCAN1	chr19:58035836-58060051	15.575	1.101	11.947	1.992
GNA11	chr19:3092651-3127179	15.574	10.596	13.769	12.495
CABLES2	chr20:62384970-62409276	15.558	3.508	11.671	5.2
GOLGA2	chr9:128253066-128277976	15.464	33.984	73.645	285.244
MYO1E	chr15:59121534-59384345	15.463	2.817	34.344	4.314
UBE2Z	chr17:48906503-48935134	15.401	3.875	15.599	6.082
GCC1	chr7:127576013-127589182	15.39	26.174	20.016	121.299
TMEM18	chr2:665579-681345	15.372	5.422	19.466	58.27
MKL2	chr16:14130835-14273215	15.366	2.409	12.832	4.096
DHCR24	chr1:54844232-54889119	15.347	8.156	19.796	12.499
PPP1R3D	chr20:59935031-59943931	15.33	5.343
ARPP19	chr15:52545933-52570892	15.312	0.912	10.558	0.867
DYRK1A	chr21:37412983-37517698	15.291	3.876	21.513	2.215
DNAJB1	chr19:14511939-14520349	15.275	9.031	14.79	8.405
ANKRD13A	chr12:109997688-110041554	15.209	6.035	15.481	4.537
CDCA5	chr11:65075106-65085978	15.209	8.541	10.95	6.303
CDK5R1	chr17:32485620-32494544	15.139	6.829	18.358	39.806
PIP4K2B	chr17_KI270857v1_alt:2799009-2836743	15.131	1.834
LANCL1	chr2:210424210-210478672	15.111	3.915
PRKAR2A	chr3:48744726-48852454	15.087	3.754	38.264	13.161
B3GALT6	chr1:1230278-1239268	15.072	2.367	21.678	3.54
C20orf194	chr20:3242653-3419475	15.054	7.468	31.739	23.833
GRHPR	chr9:37420750-37444782	14.974	1.836	31.632	10.063
FAM134A	chr2:219176352-219186629	14.964	20.876
DNMT3A	chr2:25226797-25319465	14.954	2.086	27.871	6.749
SSBP1	chr7:141737166-141764354	14.948	0.898	26.324	1.713
ALG9	chr11:111779927-111875951	14.947	5.629	17.809	7.3
RAB3D	chr19:11319397-11339399	14.945	3.426	29.467	7.961
C19orf25	chr19:1471031-1480903	14.943	3.915	22.557	5.087
ANKRD30B	chr18:14741195-14865704	14.905	6.644	33.132	15.936
UBE2D4	chr7:43924532-43958695	14.904	0.735	24.861	0
BIN3	chr8:22610986-22671486	14.889	2.447	37.058	10.506
CDV3	chr3:133572044-133593174	14.871	1.204
GRAMD1B	chr11:123521042-123629701	14.868	3.878	25.218	4.757
PHF21B	chr22:44874647-45015987	14.865	2.081	29.53	7.52
KIAA1549	chr7:138828409-138988765	14.848	5.635	18.97	6.748
HAUS2	chr15:42546872-42572816	14.847	2.203	27.631	4.312
CAMK2G	chr10:73809910-73877565	14.806	5.263	32.402	22.671
TXNRD3	chr3:126595501-126657393	14.794	1.713	17.019	2.324
STX8	chr17:9230303-9592082	14.779	2.508	29.179	5.862
EIF5AL1	chr10:79508649-79521114	14.779	15.887	12.296	57.505
ELP2	chr18:36127691-36180883	14.744	8.729	26.713	15.041
ZBTB44	chr11:130223861-130266274	14.712	7.351	10.591	6.361
TRIM59	chr3:160431971-160441183	14.698	9.804	21.886	5.641
ARID3A	chr19:927190-978403	14.667	4.099	42.92	17.251
GPR89B	chr1:147921280-148008173	14.638	3.282	94.035	4.975
FRK	chr6:115932452-116066272	14.613	0.327	12.454	0.221
TSPYL1	chr6:116274516-116283830	14.568	10.745	10.617	20.18
DNAJC3	chr13:95671363-95798922	14.562	5.242	20.535	7.631
PNMAL1	chr19:46464560-46475035	14.553	9.172	12.94	32.508
GFOD1	chr6:13356528-13493104	14.551	2.205	20.061	10.783
CORO2A	chr9:98119188-98161245	14.531	5.465	18.435	17.253
ORAI2	chr7:102436956-102453052	14.523	2.693	20.015	2.766
AKAP12	chr6:151234634-151361668	14.521	55.496	5.644	140.54
MTHFSD	chr16:86520010-86557184	14.51	1.675	26.993	1.55
PNLDC1	chr6:159798307-159830517	14.487	2.53	21.892	4.978
ZC3H10	chr12:56118562-56129867	14.479	13.351	19.302	9.29
SLC5A3	chr21:34091198-34109355	14.449	4.08
PEX26	chr22:18074376-18098075	14.441	1.794	21.652	3.098
GSTM3	chr1:109729070-109744287	14.438	10.396	23.155	11.058
BBIP1	chr10:110896483-110922157	14.402	5.349	11.391	4.202
SLC25A26	chr3:66208829-66392072	14.389	3.1	18.422	3.318
KIAA0247	chr14:69653415-69718156	14.369	9.305	23.165	23.331
STX3	chr11:59753064-59807443	14.367	5.954	17.478	13.6
PCCB	chr3:136246383-136340018	14.366	4.976
MGMT	chr10:129452199-129786013	14.353	2.692	41.371	1.437
TMEM33	chr4:41933484-41964199	14.32	0.696
DNAJB2	chr2:219277833-219288987	14.293	6.606	20.677	11.613
MANF	chr3:51383333-51393089	14.272	4.28	11.17	13.492
TTLL4	chr2:218735448-218764617	14.257	6.98	26.125	11.724
PAFAH2	chr1:25953988-25992816	14.244	4.202	19.578	6.304
PPP1R3E	chr14:23293435-23304576	14.206	0.041	15.022	0.774
HERC5	chr4:88454817-88514330	14.172	6.773	15.701	6.969
CHTF8	chr16:69114424-69123458	14.094	3.364	26.266	6.579
SS18L1	chr20:62141820-62183208	14.09	3.507	17.362	9.513
GID4	chr17:18037464-18071243	14.09	3.771	15.599	9.841
FGFR1OP	chr6:166997257-167046133	14.06	5.22	21.564	5.42
MTHFR	chr1:11782679-11805116	14.057	2.98	42.412	6.417
CHDH	chr3:53809776-53826008	14.049	2.204	12.611	5.198
USP29	chr19:57126675-57139444	14.042	8.198
USP40	chr2:233464888-233570093	14.038	4.472	31.642	10.399
HELB	chr12:66300549-66348156	14.034	0.573
GRB2	chr17:75313986-75398009	14.024	10.682	11.3	33.945
SMYD4	chr17:1772768-1830511	14.017	8.892	21.515	14.819
APOO	chrX:23834612-23911431	14.003	0.225	51.929	0.646
SRRD	chr22:26481890-26499672	14.003	4.2	19.799	6.248
AUNIP	chr1:25824087-25861357	13.989	15.085	36.609	18.133
TMOD2	chr15:51763201-51819694	13.982	0.348	17.648	0.332
SNX1	chr15:64093596-64146035	13.975	2.245	26.624	11.058
MTMR12	chr5:32223477-32317138	13.959	8.816
TMX4	chr20:7974250-8021613	13.911	3.467
SGSM1	chr22:24800292-24936307	13.901	4.533	48.31	14.267
MTX3	chr5:79973786-79993238	13.896	0.94
SYNJ2BP	chr14:70364461-70419492	13.891	2.122	21.135	18.355
S100PBP	chr1:32824028-32862109	13.884	5.055
MBNL3	chrX:132369633-132412313	13.882	0.489
SGPL1	chr10:70813592-70882596	13.865	9.318	16.703	14.045
DDX17	chr22:38479934-38510237	13.858	5.507
SUPT7L	chr2:27647484-27666192	13.852	5.587
ARIH1	chr15:72467028-72590903	13.85	4.213	10.016	4.868
UBA52	chr19:18571300-18579150	13.84	7.189	23.503	5.813
DEDD	chr1:161116146-161128462	13.821	28.662
DIP2C	chr10:254551-710351	13.808	5.408	12.836	4.321
B4GALT5	chr20:49630265-49717736	13.788	7.331
PRR14L	chr22:31678087-31752299	13.773	14.347	15.927	12.502
NHLRC2	chr10:113851979-113919429	13.767	1.493
CANX	chr5:179703681-179734644	13.758	7.688
NFAT5	chr16:69559366-69708306	13.755	3.202
PRRC2B	chr9:131426640-131503378	13.729	10.571	17.424	26.105
DUSP28	chr2:240558684-240567467	13.704	1.591	24.55	10.284
RPRD1B	chr20:38029007-38094815	13.703	5.343
ALG11	chr13:52010418-52034590	13.683	3.631	27.726	3.539
SSR1	chr6:7279863-7317120	13.681	1.224
CD164	chr6:109362850-109384378	13.624	1.57
LRRC37A	chr17_KI270908v1_alt:1016245-1089432	13.617	12.708	42.651	14.616
TAOK1	chr17:29443500-29555070	13.611	5.479
BLZF1	chr1:169365522-169395182	13.594	2.529
TULP4	chr6:158302058-158518558	13.583	1.921	18.475	5.311
FNBP1	chr9:129880738-130050775	13.574	5.015	13.368	22.448
PPP4R2	chr3:72993593-73071166	13.534	19.974	8.934	57.34
SRGAP2B	chr1:144878099-145104961	13.528	3.48	15.258	9.606
ERLIN2	chr8:37735922-37760115	13.526	2.937	21.676	4.756
NUFIP2	chr17:29254538-29296059	13.516	8.463
KANSL3	chr2:96591349-96639396	13.499	5.876	27.039	6.858
B3GNT7	chr2:231393803-231410925	13.495	4.343	20.043	16.422
RRP1B	chr21:43657664-43699383	13.419	5.669	12.3	13.492
ZFP62	chr5:180842791-180855395	13.419	9.556	19.578	13.181
B3GALNT2	chr1:235445341-235507116	13.401	3.833	13.77	3.318
STMN1	chr1:25881722-25906676	13.4	7.706	12.551	36.597
MTRF1L	chr6:152984084-153004685	13.394	1.34	24.989	1.953
CALM2	chr2:47156775-47180443	13.385	9.05
ENTPD5	chr14:73960285-73990744	13.385	2.939
UQCC2	chr6:33691652-33713686	13.377	2.61	18.328	7.41
RFX4	chr12:106574326-106772463	13.357	10.236	10.619	8.075
RNF216	chr7:5612775-5769153	13.341	10.605	23.226	20.511
CALM1	chr14:90395230-90410717	13.319	4.649
MLLT1	chr19:6207563-6283262	13.298	5.469	14.043	12.826
PHC3	chr3:170086521-170186423	13.289	2.922
SPCS3	chr4:176318076-176334330	13.259	0.94
HIC2	chr22:21440831-21452743	13.257	9.056	21.514	29.414
DCP1A	chr3:53280369-53324624	13.249	2.651	18.362	6.857
C6orf62	chr6:24698136-24722668	13.244	2.366	20.515	1.217
NDST1	chr5:150518233-150560353	13.241	4.528	41.747	15.484
PI4K2A	chr10:97638742-97677742	13.232	4.159	32.404	33.504
DHX33	chr17:5440204-5464477	13.211	3.466	12.342	5.973
CRK	chr17:1417642-1458117	13.166	4.408	14.983	7.63
RANBP10	chr16:67720250-67810713	13.154	3.061	43.349	7.3
TPCN2	chr11:69046911-69108039	13.126	2.942	95.683	4.76
CCDC92	chr12:123925057-123954305	13.119	2.479	28.65	14.097
EXOSC6	chr16:70245081-70253900	13.113	1.101
SNX18	chr5:54515952-54547180	13.111	33.916	4.053	68.255
HELZ	chr17:67067513-67227542	13.063	4.454	15.121	4.209
MDM2	chr12:68804477-68847849	13.044	6.238
NUDT16	chr3:131380045-131389442	13.033	1.387	26.529	0.997
TMEM185B	chr2:120215923-120224976	12.976	9.846	15.044	11.169
PRM2	chr16:11272061-11280370	12.966	6.993
RNF168	chr3:196465818-196507173	12.926	3.716
UVSSA	chr4:1346055-1391997	12.866	6.078
TTL	chr2:112479820-112535319	12.865	4.445	16.758	8.112
ALG1	chr16:5069849-5094881	12.824	11.561	44.623	41.065
PCYT1A	chr3:196230221-196272997	12.811	1.429	16.483	4.866
POLH	chr6:43580100-43621950	12.805	3.567	12.778	2.546
MVB12B	chr9:126317920-126514272	12.788	1.429	12.867	2.985
PDCD7	chr15:65114716-65137781	12.787	5.85
MPPE1	chr18:11878444-11901264	12.765	14.474	22.729	30.15
NUTM2B	chr10:79697609-79720485	12.75	12.439	41.238	37.22
CLCN5	chrX:49916467-50103050	12.745	1.962	15.156	2.657
TNPO2	chr19:12697345-12724977	12.721	73.566
KIAA1257	chr3:128961224-128995304	12.709	1.96	18.288	5.309
RXRA	chr9:134320925-134444320	12.707	3.467	18.142	8.847
RAB36	chr22:23143365-23167564	12.704	2.039	14	4.647
SDR42E1	chr16:81987110-82002858	12.698	1.349	14.937	1.883
DSCR3	chr21:37221338-37271499	12.677	6.747	14.21	7.963
COX7A2	chr6:75233929-75245830	12.659	13.381
GGA1	chr22:37604860-37636711	12.641	15.044	13.879	18.247
KSR1	chr17:27569946-27631519	12.639	2.244	28.207	3.43
BBS4	chr15:72683613-72742201	12.598	11.684	32.727	24.216
AAR2	chr20:36237868-36259745	12.585	8.767	15.484	6.415
NIPAL3	chr1:24416686-24476046	12.567	1.918	12.782	4.537
ORAOV1	chr11:69663518-69677239	12.538	3.101	23.3	9.399
NACC2	chr9:136005078-136056958	12.522	4.853	16.59	7.962
FAM167A	chr8:11418107-11448676	12.498	1.021	13.825	3.096
MAVS	chr20:3852624-3878147	12.492	3.102	23.697	3.098
LYL1	chr19:13089318-13103171	12.484	0.774
AP1G1	chr16:71727054-71793482	12.48	6.039	15.098	6.526
GPR176	chr15:39793038-39926119	12.48	10.652	28.53	8.073
FAF2	chr5:176445321-176512036	12.477	2.898
TMEM201	chr1:9586930-9623083	12.469	3.387
MKLN1	chr7:131123585-131509055	12.461	4.145
DLST	chr14:74879953-74906330	12.442	11.211	20.289	34.498
DNAJC30	chr7:73676742-73685423	12.44	2.815	11.671	2.324
C9orf69	chr9:136108480-136118900	12.44	6.381	26.379	5.528
BBX	chr3:107694041-107821876	12.432	4.051
SAR1A	chr10:70146475-70163915	12.421	15.618	10.783	7.391
RNF113B	chr13:98170162-98179236	12.397	3.998	28.95	32.178
CNOT1	chr16:58513460-58604834	12.376	40.034
ZFP90	chr16:68537792-68570698	12.369	16.313	11.061	22.679
TOMM20	chr1:235106063-235130715	12.363	1.387	11.05	2.105
ITGB3	chr17:47250918-47321147	12.337	7.263	13.983	13.271
NSL1	chr1:212725384-212795045	12.306	0.448	12.155	0.996
GPR161	chr1:168078624-168107756	12.28	3.019	17.286	9.733
FAM20B	chr1:179041316-179078675	12.279	3.119	13.462	3.043
OVOL1	chr11:65783373-65799341	12.273	10.965
SSR3	chr3:156537202-156557089	12.253	4.995	11.618	3.54
HP1BP3	chr1:20740596-20784640	12.22	5.711	31.887	15.152
RBBP4	chr1:32649306-32687705	12.213	5.628	10.786	10.189
PLAGL2	chr20:32190451-32204178	12.206	5.891	15.042	26.372
HAGH	chr16:1793760-1828787	12.203	2.162	32.954	7.63
NHEJ1	chr2:219068103-219162639	12.197	5.058
EIF5	chr14:103331860-103347052	12.196	9.895
NISCH	chr3:52453641-52496482	12.184	12.645	12.495	11.476
APOLD1	chr12:12722723-12794929	12.167	0.857
PPP1CB	chr2:28749565-28803862	12.163	3.283
RPL13	chr16:89558959-89569042	12.143	1.946	16.589	4.966
TMEM203	chr9:137199003-137207414	12.134	4.057	34.506	3.427
ARHGEF7	chr13:111106531-111307327	12.119	2.67	11.285	2.545
NUTM2A	chr10:87219830-87242708	12.097	10.859	28.182	32.636
RNASEH1	chr2:3539784-3556201	12.091	6.442	18.752	17.49
PHLPP2	chr16:71642901-71718783	12.089	6.613	10.095	9.847
RALGPS1	chr9:126946870-127236188	12.084	6.77	16.203	15.814
TCEANC2	chr1:54052115-54108780	12.077	1.877	17.767	2.765
TMEM245	chr9:109013219-109125153	12.075	6.181	12.479	7.412
AK8	chr9:132716026-132885916	12.072	2.244	20.003	5.309
KLF16	chr19:1850458-1865497	12.071	2.201	22.668	2.213
DAGLB	chr7:6397836-6449842	12.043	2.612	16.873	3.875
SMAD4	chr18:51044305-51087208	12.027	1.757	11.538	1.883
ICMT	chr1:6217079-6237911	12.01	2.896	17.258	4.203
SCO1	chr17:10671118-10699507	11.989	1.796	14.682	3.761
CHURC1	chr14:64912414-64938199	11.987	6.878	16.505	8.513
RGS7	chr1:240745077-241384861	11.986	0.369	15.036	0.444
DNAH1	chr3:52318234-52410654	11.975	4.887	29.2	6.645
KIF21B	chr1:200967379-201026098	11.951	3.596	17.81	6.419
PRKX	chrX:3602735-3718717	11.906	1.869	12.94	4.496
DYNC1LI2	chr16:66717721-66753591	11.856	2.897	14.598	6.192
KCTD10	chr12:109445594-109479262	11.85	3.547
BMF	chr15:40085790-40108086	11.838	0.449	21.345	1.328
RAP1B	chr12:68646236-68663675	11.821	12.52	11.804	12.544
DDRGK1	chr20:3182652-3206627	11.793	1.021	36.68	5.09
GGA3	chr17:75226278-75246702	11.792	2.491	22.185	4.427
QKI	chr6:163406996-163576907	11.788	3.424
BRAF	chr7:140717059-140934240	11.785	3.163	10.843	1.329
USP31	chr16:23059652-23153663	11.778	10.647
SP1	chr12:53378291-53419240	11.775	3.306
RELA	chr11:65650377-65664832	11.756	10.192	17.14	12.274
SH3RF3	chr2:109108786-109522425	11.754	5.998	37.759	27.922
ADD1	chr4:2871605-2934481	11.742	8.536	10.618	11.334
GGA2	chr16:23461242-23512758	11.725	3.793	17.53	9.178
TEX37	chr2:88501644-88539474	11.723	2.121	17.988	8.737
NTN1	chr17:9011251-9253090	11.694	7.421	24.997	18.136
PPP3R2	chr9:101588408-101596930	11.684	5.831
RIMKLA	chr1:42378763-42425145	11.676	2.407	16.819	2.766
KLHL18	chr3:47279767-47351139	11.671	5.652	18.469	12.83
CALM3	chr19:46599434-46613153	11.662	5.932
LAMP1	chr13:113295434-113326421	11.655	7.299	10.286	19.463
PTPDC1	chr9:94060786-94115897	11.636	4.328	25.124	8.404
E2F2	chr1:23503879-23532793	11.628	3.834	25.9	19.156
DRICH1	chr22:23596763-23634023	11.617	0.532	29.804	2.378
TCP11L1	chr11:33041773-33076676	11.598	5.851	10.284	14.488
AEN	chr15:88624209-88634294	11.58	6.238	28.197	25.875
ACTR8	chr3:53856718-53884101	11.564	3.348
ARL1	chr12:101389639-101409645	11.56	0.593	26.43	1.216
KLHL11	chr17:41845739-41867370	11.541	6.458
NT5DC3	chr12:103770384-103844600	11.529	1.675	23.799	4.206
TRIM35	chr8:27279549-27313235	11.512	2.695	17.2	6.637
MRPS16	chr10:73246851-73256482	11.506	2.955
GON4L	chr1:155743096-155859267	11.496	11.407	18.354	25.879
DNAL1	chr14:73642097-73704884	11.492	0.775
COQ7	chr16:19065664-19086158	11.49	5.79	18.088	27.204
BLOC1S6	chr15:45585443-45612514	11.485	0.509
CCNT1	chr12:48685816-48718675	11.479	0.49
XPNPEP3	chr22:40853395-40934221	11.452	4.571
COMMD1	chr2:61894158-62149461	11.447	1.022	19.012	2.764
VPS33A	chr12:122226245-122268408	11.428	11.254	27.979	28.75
RBM14	chr11:66612720-66634483	11.427	4.484	10.217	14.928
CPSF2	chr14:92128872-92167856	11.419	3.795
MGAT5	chr2:134244385-134460865	11.391	3.509	24.444	4.32
CLDN11	chr3:170417066-170436756	11.377	1.884
TSPYL6	chr2:54250918-54258151	11.358	8.543	11.833	16.64
MTPN	chr7:135923390-135979635	11.336	2.589
PEG10	chr7:94661454-94672534	11.323	0.857
SLC16A3	chr17:82230008-82248976	11.306	4.853	57.083	8.958
TSN	chr2:121753779-121771207	11.299	3.159
TGIF2	chr20:36576774-36595431	11.282	3.345	19.188	8.516
ASXL2	chr2:25733075-25885175	11.278	5.228
POM121C	chr7:75411320-75446971	11.277	4.085	20.807	6.5
PMS2	chr7:5969398-6011019	11.274	3.111	21.221	4.395
SMURF1	chr7:99022749-99149614	11.255	5.834
ACP2	chr11:47232115-47250789	11.239	2.571	37.913	3.43
TIMP2	chr17:78850046-78928708	11.234	2.334
ZCCHC14	chr16:87403999-87498107	11.218	7.542	10.951	7.137
ZKSCAN2	chr16:25233815-25259127	11.217	4.297
RBM4	chr11:66637711-66671965	11.193	5.191	15.337	5.178
CELF1	chr11:47463864-47495379	11.187	7.177	11.617	14.378
FAM213A	chr10:80418467-80438099	11.178	3.18	15.446	8.183
ITSN1	chr21:33706487-33902641	11.128	1.883	18.478	4.925
TSPAN11	chr12:30950507-30999399	11.126	2.691	25.993	10.393
RUNDC1	chr17:42978576-42995716	11.124	14.831	22.714	26.928
RABGAP1	chr9:122948866-123121406	11.119	4.287	23.128	6.197
LRIG2	chr1:113070831-113132676	11.073	2.862
COA7	chr1:52681719-52700326	11.049	3.16
YWHAG	chr7:76323576-76360808	11.032	5.323	11.391	5.418
FBXO10	chr9:37503278-37545036	11.022	5.263	13.646	10.399
THAP6	chr4:75513452-75533214	11.012	2.528
NFYA	chr6:41077089-41101410	11.007	1.225	14.379	2.931
KDM5B	chr1:202722985-202812355	10.994	21.365
CSNK2A1	chr20:478903-502795	10.972	3.135
GATS	chr7:100208039-100275561	10.96	3.435	24.317	6.109
NBEAL1	chr2:203006229-203229509	10.96	4.987
CTDSPL	chr3:37856085-37988981	10.94	1.645	12.282	1.771
KHNYN	chr14:24427301-24443285	10.932	3.593	33.401	8.405
EIF3J	chr15:44535194-44569149	10.917	1.651	23.294	1.437
SDHC	chr1:161311887-161370951	10.912	1.332	16.283	0.055
SLC24A4	chr14:92312984-92504573	10.864	2.083	17.062	3.319
GFPT1	chr2:69316814-69390445	10.863	5.954
ARF1	chr1:228095114-228102013	10.852	5.261
GAREML	chr2:26171220-26198257	10.851	2.573	24.373	6.525
HOXC6	chr12:54012767-54033962	10.828	4.179
WHAMM	chr15:82807726-82839536	10.82	12.649	19.999	22.198
TRAF2	chr9:136896735-136937906	10.806	7.093	26.191	22.007
NKIRAS2	chr17:42019577-42027893	10.796	7.665	16.868	10.947
KLHL3	chr5:137614168-137743575	10.794	0.94
MYH15	chr3:108372097-108536712	10.777	0.369	17.664	1.441
CRTAP	chr3:33112077-33152448	10.776	7.646	26.629	21.673
RPL14	chr3:40455360-40468232	10.776	3.151	18.639	7.252
HDLBP	chr2:241223179-241273290	10.768	20.614	17.696	23.003
ADPRM	chr17:10702926-10715144	10.738	3.488
IRAK4	chr12:43766111-43792715	10.738	2.284	16.202	2.877
ING5	chr2:241700065-241731031	10.73	1.878	23.665	4.092
MGAT3	chr22:39485347-39494949	10.706	3.832	20.678	13.38
SRXN1	chr20:644713-655185	10.696	0.368	12.865	0.553
TDRKH	chr1:151762451-151785022	10.696	5.875
SLC36A1	chr5:151456554-151496492	10.653	2.102	15.82	0.997
VTI1B	chr14:67645384-67676489	10.642	2.836	12.333	1.126
NXF1	chr11:62796321-62807356	10.642	2.121	13.382	6.968
GPN2	chr1:26873676-26892096	10.638	4.159	13.605	5.53
TOR1AIP2	chr1:179838070-179854665	10.636	0.86	20.441	1.661
MICAL3	chr22:17776886-17928657	10.626	6.516	12.062	17.918
PYGO2	chr1:154954778-154963576	10.624	5.548	11.614	4.535
SERINC4	chr15:43790999-43803986	10.62	10.764	22.114	6.745
LRRC37A3	chr17:64843378-64920477	10.586	12.462	27.181	23.894
CDCA7L	chr7:21898070-21919067	10.582	11.193	14.603	25.432
AGPAT6	chr8:41594799-41627341	10.58	6.041	16.571	11.002
DCAF11	chr14:24111594-24127309	10.576	14.719	19.867	49.979
LHX4	chr1:180228292-180280816	10.566	1.104	11.506	1.55
MED7	chr5:157132729-157141431	10.565	0.879	12.721	2.101
B9D1	chr17:19331672-19362409	10.562	4.486	34.502	3.317
CFLAR	chr2:201130209-201169906	10.546	6.224	14.771	16.311
DCUN1D2	chr13:113452028-113492669	10.545	1.756	14.27	11.611
RMND5B	chr5:178133212-178154032	10.532	3.631
BID	chr22:17727553-17752142	10.532	0.327
RALGPS2	chr1:178766930-178928193	10.526	6.017
ACVR1B	chr12:51949473-52000380	10.526	5.568
PITPNM3	chr17:6448073-6561670	10.523	0.859
SIL1	chr5:138932534-139140425	10.52	7.542	25.677	5.972
COPZ1	chr12:54323163-54354523	10.519	9.764
DAP	chr5:10674953-10765170	10.519	1.06	23.113	3.649
EIF3F	chr11:7985352-8004022	10.503	13.979	23.277	22.135
STK33	chr11:8380388-8469597	10.489	1.756	16.047	1.659
FAM217B	chr20:59941943-59951095	10.48	3.06
SUMF1	chr3:4348837-4472551	10.474	0.94	10.701	0.997
ADO	chr10:62803059-62811872	10.461	1.389
ANXA8	chr10:47452846-47485933	10.454	0.327	19.249	1.161
ITIH4	chr3:52801420-52832642	10.447	1.187	27.341	2.104
SPATA5	chr4:122903323-123335883	10.446	2.127	12.61	3.984
ZYG11B	chr1:52721609-52828673	10.433	5.055
GOLGA6L9	chr15:82414079-82446411	10.428	1.847	15.894	1.167
GIGYF2	chr2:232727034-232867023	10.416	3.448
ATM	chr11:108220311-108374821	10.411	9.132
FOXK2	chr17:82515644-82607743	10.401	4.713	11.358	8.961
GMEB2	chr20:63586088-63621397	10.399	5.832	12.499	34.722
MTDH	chr8:97640202-97732974	10.387	1.431
TPRG1L	chr1:3623072-3632603	10.38	5.443	10.763	6.968
SPAG9	chr17:50956337-51128590	10.369	7.037
CTC1	chr17:8222179-8250036	10.341	6.057	21.124	5.422
PROSER3	chr19:35756215-35774545	10.339	2.121
AP3S2	chr15:89828325-89897138	10.326	2.61	12.39	4.645
TTC23L	chr5:34837657-34905792	10.325	2.774
MXD1	chr2:69913330-69944284	10.32	1.733
MPZL1	chr1:167718653-167793342	10.319	1.285
ETV3	chr1:157118840-157138352	10.319	1.634	13.164	3.817
PDCD4	chr10:110872743-110904088	10.313	13.556
SNRK	chr3:43299972-43353788	10.296	7.093
KIAA2018	chr3:113646530-113677291	10.266	6.484
MEGF9	chr9:120597511-120720036	10.254	2.449	14.271	5.09
CRISP2	chr6:49688772-49711196	10.254	6.216
VAPA	chr18:9911953-9960514	10.242	19.66	13.054	22.852
IST1	chr16:71892834-71931813	10.241	8.211
AP2B1	chr17:35587073-35732656	10.217	10.376
SOWAHC	chr2:109612489-109622067	10.212	3.059	14.213	10.837
TMEM170B	chr6:11536013-11585825	10.21	0.408
PHF21A	chr11:45922362-46095824	10.203	1.816	16.593	3.317
MBD3	chr19:1572339-1594631	10.197	4.117	22.952	18.91
MRFAP1	chr4:6636862-6645246	10.17	1.407	12	5.031
SHB	chr9:37908155-38076310	10.164	3.101	28.591	2.767
SPARC	chr5:151659570-151678188	10.156	2.609
PIP4K2C	chr12:57589289-57605606	10.154	1.916
CELSR1	chr22:46342361-46545986	10.135	3.416	34.417	8.744
ALKBH5	chr17:18180243-18212396	10.114	10.662	25.543	14.817
SPATA31D1	chr9:81960818-82003201	10.102	207.416	13.376	260.357
ITPKB	chr1:226627296-226744832	10.094	12.483	22.671	32.068
LARP1	chr5:154707690-154821331	10.071	4.98
LRRC48	chr17:17975395-18024874	10.07	8.83	35.111	35.495
BNIP3L	chr8:26381130-26416412	10.061	1.998
MFSD9	chr2:102712419-102738810	10.049	5.262	11.061	6.747
POTEC	chr18:14505897-14547146	10.045	2.136	47.581	4.968
TNKS	chr8:9544619-9790056	10.023	3.545
ZCCHC3	chr20:295586-302798	10.013	5.344	16.594	6.416
PDRG1	chr20:31941806-31953961	10.01	2.203	13.989	14.486
ANKRD26	chr10:26998770-27105145	5.215	94.503	4.788	413.777
ZFHX3	chr16:72771376-72966729	5.213	233.796	4.453	346.915
ANKRD36	chr2:97104188-97259718	4.731	50.045	7.277	119.713
ANKRD20A1	chr9:66102617-66161010	4.729	54.63	7.926	245.368
HSPA8	chr11:123053733-123063324	2.895	56.269	0	111.142
NUMA1	chr11:71997635-72039834	2.347	54.094	13.831	411.879
STARD9	chr15:42564448-42728841	2.264	57.647	4.594	128.617
ZDHHC4	chr7:6574561-6590910	0	54.77	0	68.995
SEC16A	chr9:136439571-136479798	0	53.784	0	52.423
SRRM2	chr16:2754364-2772867	0	77.531	0	60.158
TATDN2	chr3:10245200-10281025	0	427.729	0	505.557

## Sheet: Macaque
Table S2. Curated Genic piRNA Clusters List			Tab: Macaque
Gene	Locus, Rm3 coordinates	3'UTR(+)	CDS(+)
C9orf64	chr1:84309737-84342231	3980.89	92.159
UVSSA	chr3:189498942-189553572	2090.62	5.174
SLC4A8	chr9:40322116-40392304	692.316	1.205
CBL	chr11:16856631-16959380	511.659	8.08
LARS2	chr15:21063189-21243080	476.548	5.778
ATXN1L	chr20:26457934-26470004	287.364	40.337
NEU3	chr11:63658345-63717371	283.204	4.325
HMBOX1	chr13:9209489-9322376	281.649	5.812
TTC23	chr6:8418413-8523227	237.911	2.127
PDPR	chr20:28192677-28243959	227.11	23.11
PDPK1	chr12:2000300-2086887	202.865	3.969
LDOC1L	chrUn_GL286451:165579-174299	186.372	8.578
TBL2	chr2:8217721-8232332	181.805	15.738
LRFN2	chr4:41504633-41574413	170.124	0.142
PTGR2	chr10:99097257-99141032	161.252	4.325
RBM23	chr10:46946730-46974282	151.326	1.725
BCR	chr1:186718957-186911177	150.403	1.171
SYT6	chr7:150112900-150192631	124.055	0.071
MAP3K9	chr10:95942762-96035502	118.956	3.333
TGOLN2	chr14:21243640-21256562	115.469	5.352
CBX5	chr9:43165044-43199751	104.042	1.028
EXOG	chr17:68962436-69014288	102.49	2.624
KIF1B	chr7:44786718-44967701	94.911	2.483
AGO2	chr16:54029870-54163583	92.015	1.843
TEX261	chr14:35841654-35856607	87.387	1.56
UNC119B	chr9:111573843-111590822	84.82	8.543
MLEC	chr9:111549209-111568588	84.433	3.048
STRBP	chr1:166914582-166990892	75.994	0.355
UBN1	chr12:4942260-4985501	74.959	12.903
C8orf33	chr16:49618207-49639863	74.46	0.213
SLC7A6	chr20:22077197-22107589	73.798	12.335
ZHX3	chr5:35194444-35230923	68.022	8.79
HIF1AN	chr12:87796759-87838378	66.781	0.142
PCCA	chr1:15210165-15705986	65.349	0.248
GABRG3	chr6:2737437-3322142	63.701	2.127
UMPS	chr15:72168527-72263538	62.044	2.056
CCDC134	chrUn_GL286373:536747-562829	58.89	1.418
UBFD1	chr12:22441855-22465022	58.469	1.058
DNAJC5	chr5:57939098-57950171	57.778	1.347
KPNA6	chr7:66374177-66398160	57.475	9.5
ASB1	chr6:154967215-154996576	53.916	4.113
PRKACG	chr1:100122359-100129411	53.697	43.955
MIEF1	chrUn_GL286373:881038-891513	52.034	8.081
TRIM4	chr2:12003649-12040761	51.394	9.216
LRRC27	chr12:120423347-120489351	50.076	1.63
FBXO42	chr7:50549637-50619238	50.05	4.041
CRTC3	chr6:17013797-17144464	49.908	14.673
RNF214	chr11:14816059-14885240	49.518	0.922
UBXN7	chr17:73286704-73367619	48.594	0.851
KLHL36	chr20:38978461-39001205	48.453	2.41
PPM1H	chr9:51812746-52125237	48.277	0.78
PPM1J	chr9:51817537-52029695	48.277	0.78
KLF13	chr6:4565664-4617417	47.636	2.056
PLAGL2	chr5:5089422-5102998	47.497	8.862
NAA40	chr11:119461316-119485113	46.15	7.267
KLHDC4	chr20:42112681-42189982	45.361	1.205
NOB1	chr20:23625762-23644138	45.084	0.142
RBM33	chr8:90900277-91050813	45.051	0.923
SARAF	chr13:27990534-28006312	44.874	8.223
ZBTB37	chr18:33079823-33116594	44.582	2.339
ZBTB39	chr9:45779285-45789424	44.059	17.014
CDS2	chr5:10890319-10966794	43.753	0.497
CENPO	chr14:83705924-83734850	43.173	4.465
TRMT6	chr5:11558223-11577344	42.451	0.851
ABL2	chr18:27804856-27949529	42.334	1.489
SMCR8	chr5:64637703-64656311	40.622	43.898
SLC35D1	chr7:102583014-102659994	40.125	0.497
MIS18A	chr21:36299269-36315259	39.377	5.529
IGHMBP2	chr11:124433507-124484215	38.904	4.325
ZKSCAN8	chr4:857436-873160	38.671	2.127
LRIG2	chr7:149057270-149127354	38.536	1.278
ISY1-RAB43	chr15:67832093-67916997	38.494	0.355
TRIM14	chr1:141215497-141258236	38.317	5.175
GPLD1	chr4:3941794-4022050	36.894	0.213
EXTL3	chr13:9525197-9571481	36.72	11.981
POMK	chr13:41283689-41297760	36.629	1.914
C5orf51	chr2:161527094-161551412	36.249	1.772
FAM46C	chr7:153772231-153781407	35.466	3.97
TMEM18	chr14:108063614-108082184	34.951	0
AMOTL1	chr11:42881714-42999152	34.949	0.71
EIF4EBP2	chr12:53689594-53720365	34.251	0.461
RAB43	chr15:67875577-67916644	34.241	3.403
DCAF7	chr5:82270697-82316811	33.248	0.992
SNX27	chr18:5628162-5721506	33.036	0.71
ZFP91	chr11:114344603-114396081	32.823	2.021
PSMG4	chr4:25596432-25631202	32.665	0.425
NEURL1	chr12:91000988-91042230	31.628	0.78
FAM168B	chr6:28921309-28964375	31.617	0.142
PSKH1	chr20:21669564-21698538	31.547	10.421
FANCC	chr1:78273373-78454946	31.514	0.78
TBC1D14	chr3:184830930-184954604	31.206	7.55
TOLLIP	chr11:129180117-129223922	31.049	0.639
ACVR2B	chr17:68917504-68961073	30.874	1.63
CRAMP1L	chr12:1680929-1746700	30.831	4.821
SBNO1	chr9:114221444-114291149	30.696	1.206
STX16	chr5:52651007-52686087	30.482	0.355
EYA3	chr7:62149002-62221804	30.41	0.355
WASF2	chr7:61535462-61571673	30.057	4.112
DNAJB1	chr22:13783447-13794193	29.976	49.854
C19orf48	chr22:42626131-42638463	29.867	0.071
C22orf29	chr1:184267153-184280248	29.739	5.21
TXLNA	chr7:66396589-66422712	29.35	5.814
AEN	chr6:18762438-18775383	29.222	0.425
PTPN14	chr19:10252504-10390668	29.135	2.128
FOXK1	chr2:15857038-15960385	29.102	1.064
TP53RK	chr5:40754591-40767259	29.091	2.269
GMPR	chr4:12282544-12365790	29.048	0.319
SP1	chr9:42260021-42298463	28.641	1.207
TNFAIP8L3	chr10:28165218-28232062	28.426	1.489
TEX13A	chrX:93916980-93930479	28.3	0.426
POLR3D	chr13:15950911-15969648	28.054	3.828
MED9	chr5:65499528-65517877	28.037	0
TULP4	chr4:159328187-159559620	28.002	1.064
TNRC6B	chrUn_GL286373:1482052-1716114	27.942	0.71
CIPC	chr10:102451278-102468478	27.901	2.623
DCTN5	chr12:22527766-22558170	27.532	1.063
AGO1	chr7:70238795-70290667	27.406	1.206
FAM134A	chr6:135577505-135586990	27.399	3.651
USP27X	chrUn_GL286409:1203058-1229885	27.158	1.064
USP22	chrUn_GL286409:1176469-1230077	27.158	1.064
USP51	chrUn_GL286409:1194307-1229837	27.158	0.78
WIPF2	chr9:45157211-45188618	26.868	3.19
NUDT3	chr4:35146601-35286688	26.72	0.106
ZBTB43	chr1:170689998-170699402	26.371	3.899
RPS10-NUDT3	chr4:35146752-35324929	26.295	0.047
C20orf194	chr5:9042377-9186108	26.228	2.198
PRDM11	chr11:108368409-108427187	26.228	2.837
VPS53	chrUn_GL286409:7140-169078	25.934	0.355
ATXN1	chr4:12236043-12311125	25.594	1.702
RNF115	chr18:1338616-1441922	25.472	0.567
TFCP2L1	chr6:95309853-95396542	25.379	0.994
TRIM71	chr17:63458407-63555406	25.111	6.664
SLC36A1	chr2:49103624-49147431	25.028	0.993
DNAJC27	chr14:83543028-83575510	24.813	0.213
SPATS1	chr4:45705531-45744496	24.668	0.425
H6PD	chr7:43724903-43762365	24.445	5.67
TRAF3	chr10:128836928-128881397	24.386	3.12
CBX7	chr1:200003455-200032136	24.174	0.142
SFMBT1	chr15:28687875-28768074	23.924	2.338
INTU	chr3:65984874-66080287	23.858	0.426
AGPAT3	chr21:47778521-47805801	23.678	0.496
DSTYK	chr19:27202611-27276582	23.535	2.587
SNIP1	chr13:39947445-39969720	23.433	0.189
PLD6	chr5_GL285102_random:88504-97878	23.269	8.648
TSPYL6	chr14:53274355-53281576	23.016	26.229
NKX1-2	chr12:112401550-112412505	22.792	0.39
TLDC1	chr20:38768446-38817540	22.642	1.773
LSG1	chr15:16356701-16398968	22.576	2.408
ANKS6	chr1:141848702-141916838	22.472	0.994
NR6A1	chr1:168327326-168595498	22.349	0.497
GRPEL1	chr3:184961776-184985102	22.194	0.709
SPECC1	chr5:59789080-60116389	22.112	1.136
TSPYL1	chr4:116143801-116153088	21.988	45.298
ALKBH8	chr11:4943072-5024726	21.8	2.057
DDT	chr1:187575133-187589938	21.728	0
RIMS3	chr7:75145611-75172795	21.554	0.851
PANK3	chr2:29806122-29839639	21.54	1.879
ZKSCAN2	chr12:24094954-24121305	21.481	6.664
LARP1	chr2:52669447-52785766	21.292	3.404
PAQR8	chr4:53693150-53703460	21.268	59.549
POLDIP3	chr1:202508701-202542496	21.126	15.845
RNASEH1	chr14:105219710-105238936	21.032	0
RALGAPB	chr5:32506637-32606835	20.77	0.568
SUFU	chr12:89880109-90023890	20.718	2.055
ZPBP	chr8:16926617-17067825	20.598	0.284
PITPNA	chr5:61965865-62008466	20.592	0.354
BAHD1	chr10:35494261-35508394	20.488	4.609
HIPK2	chr8:106423710-106595848	20.487	1.064
ANO6	chr9:25819320-26051864	20.417	53.045
HOMER2	chr6:22519545-22643182	20.246	3.048
KIAA1919	chr4:110973872-110995976	20.155	0.639
MCFD2	chr14:60893206-60936406	20.143	0.496
BIRC5	chr5:127468521-127484020	20.132	1.489
TRIM26	chr4:30509590-30530133	20.11	4.537
MPI	chr10:17247043-17261697	20.039	0.567
KLHL21	chr7:40987052-41013713	19.567	3.544
RNF24	chr5:9755527-9800407	19.529	1.56
IRGQ	chr22:35886965-35898583	19.521	7.871
WDR31	chr1:156744964-156772531	19.516	0.355
SNX30	chr1:156212194-156354283	19.177	1.772
C1orf50	chr7:77445212-77467539	18.966	1.134
NDUFA10	chr6:156488459-156567951	18.931	0.426
ZSCAN20	chr7:67720000-67750281	18.925	1.773
POU2F1	chr18:38803665-39010045	18.87	0.248
LONRF2	chr14:4426550-4480080	18.681	0.213
PAIP2B	chr14:35689558-35715145	18.663	0.354
RNF169	chr11:63880257-63983783	18.644	7.94
ALG10	chr9:33409755-33423651	18.515	1.702
NIPA1	chr6:227735-265095	18.514	2.268
ANKFY1	chr5:63004651-63105604	18.433	3.192
FAM189A1	chr6:5280147-5774797	18.403	0.638
SMAD3	chr10:9460772-9615391	18.008	1.631
EIF1AD	chr11:121694967-121710767	17.8	4.254
TEF	chr1:202071819-202109204	17.792	1.488
CMTM4	chr20:20292784-20378292	17.65	0.426
GLG1	chr20:28263934-28457176	17.612	1.418
CCDC85C	chr10:125342380-125444829	17.581	0.071
C6orf106	chr4:35471592-35594342	17.579	1.17
POLH	chr4:44923247-44963690	17.44	0.921
SUOX	chr3:106280823-106289276	17.403	17.58
MED22	chr1:177369808-177382358	17.358	0.626
SLC35E2B	chr7:36123340-36148917	17.132	2.057
AKAP13	chr6:21444287-21774195	17.051	6.032
GPR107	chr1:174050181-174142793	17.012	0.781
NOM1	chr8:89676973-89705877	17.005	1.206
GPATCH2L	chr10:101458916-101520836	16.963	0.568
RMI1	chr1:84264001-84275876	16.917	0.994
MYADM	chr22:45124447-45131416	16.908	19.211
TMEM181	chr4:159574920-159699711	16.871	3.332
MTF1	chr7:72214910-72275237	16.597	1.56
NR2C2	chr15:66855812-66907756	16.589	0.496
RAB11FIP5	chr14:33654327-33701090	16.566	2.422
IFNAR1	chr21:37300646-37340141	16.447	1.136
SLC7A1	chr5:142558016-142590893	16.232	4.679
TDRD1	chr12:101852469-101907856	16.058	1.987
LUZP1	chr7:57079550-57095891	15.986	13.043
RGP1	chr1:137523811-137537226	15.976	0.709
PPP1R12B	chr19:24007188-24278533	15.952	0.284
SH3PXD2A	chr12:91019912-91319575	15.951	3.226
SMYD3	chr19:34244707-35098742	15.852	0.355
FAM53C	chr2:35219945-35233499	15.846	2.978
GNA12	chr2:17753258-17887521	15.748	1.134
KAT7	chr5:107706714-107749322	15.726	6.842
GAN	chr20:35448672-35518940	15.716	0.568
CSNK1G1	chr10:6489450-6635123	15.66	0.993
CYB5D2	chr5:62982552-63013079	15.649	0.638
HLA-DQA1	chr4:33332281-33361960	15.609	0.095
VKORC1L1	chr2:1285694-1301182	15.533	0.567
ADCY1	chr8:13131427-13255433	15.456	2.906
FAM105A	chr2:188934423-188972525	15.425	0.922
MAFG	chr5:131034618-131043194	15.277	0.992
ERCC6	chr12:34187297-34294983	15.197	0.71
KIF3B	chr5:4956362-4982220	15.172	1.773
PCYT1A	chr17:73436631-73476910	15.03	0.213
MED1	chr5:111240845-111300062	15.03	7.728
TADA2B	chr3:184956779-184976360	14.958	9.24
IP6K1	chr15:25438272-25451654	14.887	4.679
MSANTD4	chr11:3488929-3502286	14.869	1.631
RIC3	chr11:71479498-71567132	14.822	0.213
KIAA0513	chr20:39412545-39445968	14.817	0.71
PROSER3	chr22:29573487-29590424	14.816	0.213
VPS37A	chr13:21048512-21102863	14.791	0.071
SH2B3	chr9:101588791-101629055	14.662	2.41
MEAF6	chr7:71874861-71904063	14.605	0.744
TEAD1	chr11:76304614-76516620	14.604	0.568
KCTD20	chr4:37441560-37464328	14.576	2.127
LIX1L	chr18:1198022-1224094	14.391	1.914
GOSR1	chr5:93549571-93586042	14.355	0
SHE	chr18:8424757-8455120	14.325	0.568
SUDS3	chr9:109049165-109097501	14.32	0.154
YY1	chr10:126129635-126173056	14.285	0.767
YY2	chr10:126129688-126173056	14.285	0.59
GK5	chr1:156668089-156702433	14.269	0.071
ZCCHC14	chr20:41787205-41881235	14.037	5.956
MRPL36	chr2:202789587-202801899	13.931	0.603
KIAA1147	chr8:104369925-104418091	13.928	1.56
SIRT3	chr11:130343663-130369322	13.896	0.425
KIAA1671	chr1:188089742-188291409	13.845	4.679
FBXO25	chr13:199955-271820	13.833	0.709
LRGUK	chr8:111876616-112039446	13.79	0.284
RALB	chr6:94334278-94374715	13.721	0.779
FAM168A	chr11:65301030-65384321	13.646	0.177
ZFP41	chr16:51412079-51420679	13.627	5.388
NTRK3	chr6:19099585-19533399	13.509	0.142
NSD1	chr2:61890490-62062467	13.433	13.399
CELF4	chr13:74928704-75281778	13.375	0.106
FBXO31	chr20:41705205-41764375	13.364	1.56
LURAP1	chr7:81050179-81076923	13.364	0.496
FAM219B	chr10:17254343-17266375	13.328	1.063
ZBTB20	chr15:82473053-82570840	13.227	0.284
XKR6	chr13:7355658-7675961	13.188	0.284
SLC31A1	chr1:156686130-156699010	13.134	0.78
TRAM2	chr4:53806326-53891324	13.13	0.497
KIF26A	chr19:35097816-35771383	13.045	3.403
TSPYL5	chr16:49018733-49027987	12.99	10.633
MTHFR	chr7:46518615-46540837	12.971	1.276
MTUS2	chr5:142018756-142580653	12.906	0.426
PPARGC1B	chr2:47174905-47305215	12.892	0.935
PIP5K1B	chr1:100110474-100365320	12.838	0
GTPBP1	chr1:201064574-201102664	12.831	1.915
SLX4IP	chr5:15959324-16173460	12.762	0.497
ATP9B	chr13:116614474-116932788	12.729	1.56
TTPAL	chr5:38605564-38623907	12.69	0.355
ARL1	chr9:91543216-91566313	12.642	0.213
ADIPOR2	chr9:13356321-13390856	12.418	3.39
EMG1	chr9:18823520-18839054	12.407	0.213
ZC3H11A	chr19:25571721-25613128	12.395	22.158
LOC441155	chr19:25571773-25613058	12.395	22.158
PRKAB2	chr18:2314688-2336349	12.335	0.497
WDFY2	chr1:63084690-63287845	12.246	0.426
DLG5	chr12:46105135-46255216	12.146	1.065
SMAD4	chr13:89007917-89053710	12.124	1.134
NT5DC3	chr9:93784292-93859379	12.076	1.561
TMEM170B	chr4:17062507-17110074	12.055	0
NEURL1B	chr2:67500506-67548291	12.053	0.568
FAM173B	chr2:193734015-193765787	12.047	0.213
CDC34	chr1:135539799-135670359	12.016	2.481
UBE2R2	chr1:135539609-135670637	12.016	2.481
WASF3	chr5:139565696-139627856	11.996	0.709
SLC22A23	chr4:25415052-25626833	11.984	2.552
ATP9A	chr13:116652253-116931054	11.878	0.922
CRKL	chr1:185122196-185163871	11.851	1.134
PPP2R4	chr1:173044992-173089288	11.84	1.347
SSH1	chr9:98874926-98958352	11.77	3.97
PRC1	chr6:16668603-16701546	11.768	0.638
SNTB2	chr20:23023184-23165034	11.697	1.347
NFATC3	chr20:21851849-22031947	11.616	4.822
LIN52	chr10:99343076-99494061	11.583	1.63
FBXW2	chr1:164399065-164428798	11.558	2.977
MTMR12	chr2:170974952-171072618	11.556	3.403
N4BP1	chr20:2073265-2160335	11.43	2.341
EPG5	chr13:83558258-83685853	11.344	1.703
FARP1	chr1:13336090-13624097	11.31	4.253
MTG2	chr5:56210427-56226404	11.296	1.277
UBE2Z	chr5:108628481-108653833	11.202	2.127
LHX4	chr18:26847844-26898499	11.131	1.772
TMEM194A	chr9:45839286-45864732	11.13	0.568
KCTD7	chr2:1480626-1502738	11.128	0.922
ZKSCAN1	chr2:11879122-11894096	11.024	1.072
TMEM127	chr14:713331-732407	10.927	1.134
FAM53B	chr12:112572573-112670878	10.883	2.623
DNTTIP2	chr7:130371238-130397020	10.869	1.065
TDRD5	chr18:27414490-27503413	10.855	0.851
MGAT5	chr6:85542932-85760692	10.846	0.78
FAM63B	chr10:965828-1071976	10.834	0.237
CD59	chr11:96926214-96943293	10.832	0.638
NPAP1	chr1:88593047-88605832	10.812	5.246
MCL1	chr18:4547848-4557973	10.81	0.497
CLOCK	chr3:138082225-138143598	10.778	0.142
FAM57A	chr5:59240982-59266773	10.775	1.56
TUB	chr11:71420235-71495613	10.707	1.276
AMMECR1L	chr6:31373124-31389263	10.68	3.013
KDM4B	chr22:4763481-4897707	10.634	0.638
CYTH3	chr2:14348431-14479055	10.633	2.34
PIWIL1	chr9:121376746-121419220	10.624	1.419
NCLN	chr22:2820531-2848652	10.572	0.071
NRAS	chr7:150765841-150780707	10.563	0.142
PPP1R16B	chr5:32838888-32952283	10.491	1.417
KIAA0895	chr8:4283477-4354671	10.443	0.426
SNX29	chr12:14551153-15196864	10.42	1.064
C19orf54	chr22:34155000-34169672	10.386	3.473
RAPH1	chr6:119208443-119277838	10.353	0.639
TOB2	chr1:202139460-202146495	10.351	1.454
PEX26	chr1:183276378-183296153	10.349	0.638
GATSL2	chr2:7053206-7077629	10.279	0.851
PIP5K1C	chr22:3277060-3320215	10.244	0.71
PHC3	chr17:8733813-8836133	10.243	0.568
GDF7	chr14:87869802-87883992	10.211	0.568
PEAK1	chrY:1372265-1465066	10.157	5.532
TANC2	chr5:81690425-82166132	10.139	3.901
RNF216	chr2:14959255-15123560	10.121	4.537
DUSP22	chr4:28906226-28975562	10.093	0.425
C12orf49	chr9:107298009-107326340	10.081	0.355
MKLN1	chr8:114718101-115149207	10.07	0.639
ABHD2	chr6:18213906-18293036	10.066	0.284
KANSL3	chr14:1163504-1212735	10.03	1.099
CALM1	chr10:115955252-115970948	10.019	0
POM121L2	chr4:1517386-1526478	3.333	74.009
MIA3	chr19:2124368-2174728	3.303	118.612
ALMS1	chr14:33118341-33380057	1.46	62.809
TRIP11	chr10:117548240-117634650	0	63.105
SRRM2	chr12:2819355-2837930	0	70.818
TMEM99	chr5:112638744-112645483	0	62.029
TATDN2	chr15:62155377-62206146	0	104.778

## Sheet: Marmoset
Table S2. Curated Genic piRNA Clusters List			Tab: Marmoset
Gene	Locus, Cj3 coordinates	Adult_3'UTR(+)	Adult_CDS(+)	PIWIL1_IP_3'UTR(+)	PIWIL1_IP_CDS(+)
C9orf64	chr1:84309737-84342231	3980.89	92.159	3784.08	98.474
UVSSA	chr3:189498942-189553572	2090.62	5.174	2648.85	5.112
SLC4A8	chr9:40322116-40392304	692.316	1.205	585.884	1.501
CBL	chr11:16856631-16959380	511.659	8.08	554.21	4.895
LARS2	chr15:21063189-21243080	476.548	5.778	482.952	5.257
ATXN1L	chr20:26457934-26470004	287.364	40.337	279.96	30.867
NEU3	chr11:63658345-63717371	283.204	4.325	333.631	3.197
HMBOX1	chr13:9209489-9322376	281.649	5.812	300.939	3.205
TTC23	chr6:8418413-8523227	237.911	2.127	204.974	2.326
PDPR	chr20:28192677-28243959	227.11	23.11	212.095	11.722
PDPK1	chr12:2000300-2086887	202.865	3.969	206.017	3.929
LDOC1L	chrUn_GL286451:165579-174299	186.372	8.578	159.142	5.557
TBL2	chr2:8217721-8232332	181.805	15.738	223.496	21.321
LRFN2	chr4:41504633-41574413	170.124	0.142	0	0
PTGR2	chr10:99097257-99141032	161.252	4.325	153.486	2.906
RBM23	chr10:46946730-46974282	151.326	1.725	141.297	0.729
BCR	chr1:186718957-186911177	150.403	1.171	246.016	0.585
SYT6	chr7:150112900-150192631	124.055	0.071	107.567	0
MAP3K9	chr10:95942762-96035502	118.956	3.333	142.907	2.992
TGOLN2	chr14:21243640-21256562	115.469	5.352	134.946	4.591
CBX5	chr9:43165044-43199751	104.042	1.028	102.871	0.975
EXOG	chr17:68962436-69014288	102.49	2.624	116.131	2.458
KIF1B	chr7:44786718-44967701	94.911	2.483	73.129	1.505
AGO2	chr16:54029870-54163583	92.015	1.843	69.551	0.796
TEX261	chr14:35841654-35856607	87.387	1.56	85.494	3.376
UNC119B	chr9:111573843-111590822	84.82	8.543	77.641	4.287
MLEC	chr9:111549209-111568588	84.433	3.048	106.403	4.175
STRBP	chr1:166914582-166990892	75.994	0.355	78.387	0.292
UBN1	chr12:4942260-4985501	74.959	12.903	31.267	7.607
C8orf33	chr16:49618207-49639863	74.46	0.213	0	0
SLC7A6	chr20:22077197-22107589	73.798	12.335	64.696	11.98
ZHX3	chr5:35194444-35230923	68.022	8.79	70.222	7.916
HIF1AN	chr12:87796759-87838378	66.781	0.142	38.987	0.428
PCCA	chr1:15210165-15705986	65.349	0.248	59.383	0.15
GABRG3	chr6:2737437-3322142	63.701	2.127	35.131	0.828
UMPS	chr15:72168527-72263538	62.044	2.056	49.726	1.086
CCDC134	chrUn_GL286373:536747-562829	58.89	1.418	53.685	0.633
UBFD1	chr12:22441855-22465022	58.469	1.058	55.591	0.865
DNAJC5	chr5:57939098-57950171	57.778	1.347	51.565	1.043
KPNA6	chr7:66374177-66398160	57.475	9.5	52.02	10.883
ASB1	chr6:154967215-154996576	53.916	4.113	51.977	1.805
PRKACG	chr1:100122359-100129411	53.697	43.955	31.596	8.19
MIEF1	chrUn_GL286373:881038-891513	52.034	8.081	55.055	5.404
TRIM4	chr2:12003649-12040761	51.394	9.216	34.691	6.309
LRRC27	chr12:120423347-120489351	50.076	1.63	48.675	1.11
FBXO42	chr7:50549637-50619238	50.05	4.041	51.991	3.034
CRTC3	chr6:17013797-17144464	49.908	14.673	33.408	9.095
RNF214	chr11:14816059-14885240	49.518	0.922	65.35	0.786
UBXN7	chr17:73286704-73367619	48.594	0.851	42.929	0.504
KLHL36	chr20:38978461-39001205	48.453	2.41	41.493	1.591
PPM1H	chr9:51812746-52125237	48.277	0.78	47.361	0.351
PPM1J	chr9:51817537-52029695	48.277	0.78	47.342	0.299
KLF13	chr6:4565664-4617417	47.636	2.056	19.571	0.051
PLAGL2	chr5:5089422-5102998	47.497	8.862	62.756	4.817
NAA40	chr11:119461316-119485113	46.15	7.267	35.917	6.013
KLHDC4	chr20:42112681-42189982	45.361	1.205	0	0
NOB1	chr20:23625762-23644138	45.084	0.142	0	0
RBM33	chr8:90900277-91050813	45.051	0.923	44.134	1.301
SARAF	chr13:27990534-28006312	44.874	8.223	64.838	8.574
ZBTB37	chr18:33079823-33116594	44.582	2.339	0	0
ZBTB39	chr9:45779285-45789424	44.059	17.014	47.819	17.631
CDS2	chr5:10890319-10966794	43.753	0.497	43.93	0.163
CENPO	chr14:83705924-83734850	43.173	4.465	41.786	4.368
TRMT6	chr5:11558223-11577344	42.451	0.851	38.05	0.292
ABL2	chr18:27804856-27949529	42.334	1.489	51.137	0.943
SMCR8	chr5:64637703-64656311	40.622	43.898	34.581	49.385
SLC35D1	chr7:102583014-102659994	40.125	0.497	43.757	0.129
MIS18A	chr21:36299269-36315259	39.377	5.529	49.436	4.12
IGHMBP2	chr11:124433507-124484215	38.904	4.325	16.939	2.89
ZKSCAN8	chr4:857436-873160	38.671	2.127	42.742	1.98
LRIG2	chr7:149057270-149127354	38.536	1.278	37.987	0.342
ISY1-RAB43	chr15:67832093-67916997	38.494	0.355	21.184	0.274
TRIM14	chr1:141215497-141258236	38.317	5.175	35.335	1.958
GPLD1	chr4:3941794-4022050	36.894	0.213	0	0
EXTL3	chr13:9525197-9571481	36.72	11.981	39.939	9.797
POMK	chr13:41283689-41297760	36.629	1.914	19.585	0.427
C5orf51	chr2:161527094-161551412	36.249	1.772	55.879	0.752
FAM46C	chr7:153772231-153781407	35.466	3.97	34.643	3.821
TMEM18	chr14:108063614-108082184	34.951	0	25.233	0
AMOTL1	chr11:42881714-42999152	34.949	0.71	41.489	0.975
EIF4EBP2	chr12:53689594-53720365	34.251	0.461	22.457	0.411
RAB43	chr15:67875577-67916644	34.241	3.403	18.542	2.368
DCAF7	chr5:82270697-82316811	33.248	0.992	38.06	0.702
SNX27	chr18:5628162-5721506	33.036	0.71	31.537	0.248
ZFP91	chr11:114344603-114396081	32.823	2.021	37.801	1.762
PSMG4	chr4:25596432-25631202	32.665	0.425
NEURL1	chr12:91000988-91042230	31.628	0.78
FAM168B	chr6:28921309-28964375	31.617	0.142	15.028	0.077
PSKH1	chr20:21669564-21698538	31.547	10.421	29.545	8.318
FANCC	chr1:78273373-78454946	31.514	0.78	14.205	0.386
TBC1D14	chr3:184830930-184954604	31.206	7.55	26.004	3.71
TOLLIP	chr11:129180117-129223922	31.049	0.639	46.096	0.146
ACVR2B	chr17:68917504-68961073	30.874	1.63	15.414	0.463
CRAMP1L	chr12:1680929-1746700	30.831	4.821	13.243	1.258
SBNO1	chr9:114221444-114291149	30.696	1.206	24.984	1.103
STX16	chr5:52651007-52686087	30.482	0.355	36.941	0.658
EYA3	chr7:62149002-62221804	30.41	0.355	30.049	0.171
WASF2	chr7:61535462-61571673	30.057	4.112	27.783	2.778
DNAJB1	chr22:13783447-13794193	29.976	49.854	20.363	33.043
C19orf48	chr22:42626131-42638463	29.867	0.071	18.128	0.077
C22orf29	chr1:184267153-184280248	29.739	5.21	28.523	4.146
TXLNA	chr7:66396589-66422712	29.35	5.814	26.223	5.481
AEN	chr6:18762438-18775383	29.222	0.425	21.593	0.257
PTPN14	chr19:10252504-10390668	29.135	2.128
FOXK1	chr2:15857038-15960385	29.102	1.064	16.582	0.393
TP53RK	chr5:40754591-40767259	29.091	2.269	42.826	1.889
GMPR	chr4:12282544-12365790	29.048	0.319
SP1	chr9:42260021-42298463	28.641	1.207	34.938	1.147
TNFAIP8L3	chr10:28165218-28232062	28.426	1.489	22.043	1.77
TEX13A	chrX:93916980-93930479	28.3	0.426	31.906	0.18
POLR3D	chr13:15950911-15969648	28.054	3.828	22.374	1.565
MED9	chr5:65499528-65517877	28.037	0	18.682	0
TULP4	chr4:159328187-159559620	28.002	1.064	24.192	0.786
TNRC6B	chrUn_GL286373:1482052-1716114	27.942	0.71	16.004	0.044
CIPC	chr10:102451278-102468478	27.901	2.623	21.826	1.846
DCTN5	chr12:22527766-22558170	27.532	1.063	32.101	1.026
AGO1	chr7:70238795-70290667	27.406	1.206	20.414	0.651
FAM134A	chr6:135577505-135586990	27.399	3.651	23.952	2.526
USP27X	chrUn_GL286409:1203058-1229885	27.158	1.064	11.786	0.291
USP22	chrUn_GL286409:1176469-1230077	27.158	1.064	11.786	0.291
USP51	chrUn_GL286409:1194307-1229837	27.158	0.78	11.786	0.214
WIPF2	chr9:45157211-45188618	26.868	3.19	24.788	1.266
NUDT3	chr4:35146601-35286688	26.72	0.106	23.625	0.09
ZBTB43	chr1:170689998-170699402	26.371	3.899	30.683	2.974
RPS10-NUDT3	chr4:35146752-35324929	26.295	0.047	23.326	0.072
C20orf194	chr5:9042377-9186108	26.228	2.198	24.345	2.113
PRDM11	chr11:108368409-108427187	26.228	2.837	26.775	1.317
VPS53	chrUn_GL286409:7140-169078	25.934	0.355
ATXN1	chr4:12236043-12311125	25.594	1.702
RNF115	chr18:1338616-1441922	25.472	0.567	18.861	0.111
TFCP2L1	chr6:95309853-95396542	25.379	0.994
TRIM71	chr17:63458407-63555406	25.111	6.664	13.9	0.889
SLC36A1	chr2:49103624-49147431	25.028	0.993	24.489	0.518
DNAJC27	chr14:83543028-83575510	24.813	0.213	25.166	0.043
SPATS1	chr4:45705531-45744496	24.668	0.425	29.498	0.394
H6PD	chr7:43724903-43762365	24.445	5.67	22.621	2.386
TRAF3	chr10:128836928-128881397	24.386	3.12
CBX7	chr1:200003455-200032136	24.174	0.142	18.817	0.051
SFMBT1	chr15:28687875-28768074	23.924	2.338	25.523	1.719
INTU	chr3:65984874-66080287	23.858	0.426	28.386	0.205
AGPAT3	chr21:47778521-47805801	23.678	0.496	20.831	0.41
DSTYK	chr19:27202611-27276582	23.535	2.587	21.115	1.565
SNIP1	chr13:39947445-39969720	23.433	0.189
PLD6	chr5_GL285102_random:88504-97878	23.269	8.648	26.314	7.874
TSPYL6	chr14:53274355-53281576	23.016	26.229	27.17	25.161
NKX1-2	chr12:112401550-112412505	22.792	0.39	21.689	0.03
TLDC1	chr20:38768446-38817540	22.642	1.773
LSG1	chr15:16356701-16398968	22.576	2.408	15.506	3.299
ANKS6	chr1:141848702-141916838	22.472	0.994	25.774	0.565
NR6A1	chr1:168327326-168595498	22.349	0.497	22.423	0.394
GRPEL1	chr3:184961776-184985102	22.194	0.709
SPECC1	chr5:59789080-60116389	22.112	1.136	11.193	1.01
TSPYL1	chr4:116143801-116153088	21.988	45.298	27.266	35.586
ALKBH8	chr11:4943072-5024726	21.8	2.057
DDT	chr1:187575133-187589938	21.728	0	14.756	0
RIMS3	chr7:75145611-75172795	21.554	0.851
PANK3	chr2:29806122-29839639	21.54	1.879	11.107	1.043
ZKSCAN2	chr12:24094954-24121305	21.481	6.664	28.336	8.064
LARP1	chr2:52669447-52785766	21.292	3.404	19.292	3.422
PAQR8	chr4:53693150-53703460	21.268	59.549	27.47	26.483
POLDIP3	chr1:202508701-202542496	21.126	15.845	27.936	27.307
RNASEH1	chr14:105219710-105238936	21.032	0	13.175	0
RALGAPB	chr5:32506637-32606835	20.77	0.568	15.313	0.94
SUFU	chr12:89880109-90023890	20.718	2.055	19.804	1.411
ZPBP	chr8:16926617-17067825	20.598	0.284	17.66	0.838
PITPNA	chr5:61965865-62008466	20.592	0.354	19.551	0.291
BAHD1	chr10:35494261-35508394	20.488	4.609	15.858	2.572
HIPK2	chr8:106423710-106595848	20.487	1.064	13.786	0.54
ANO6	chr9:25819320-26051864	20.417	53.045	13.456	1.397
HOMER2	chr6:22519545-22643182	20.246	3.048
KIAA1919	chr4:110973872-110995976	20.155	0.639
MCFD2	chr14:60893206-60936406	20.143	0.496
BIRC5	chr5:127468521-127484020	20.132	1.489	25.781	2.017
TRIM26	chr4:30509590-30530133	20.11	4.537	21.785	4.172
MPI	chr10:17247043-17261697	20.039	0.567	21.148	1.487
KLHL21	chr7:40987052-41013713	19.567	3.544
RNF24	chr5:9755527-9800407	19.529	1.56	11.417	0.568
IRGQ	chr22:35886965-35898583	19.521	7.871	19.937	4.891
WDR31	chr1:156744964-156772531	19.516	0.355
SNX30	chr1:156212194-156354283	19.177	1.772	20.575	1.642
C1orf50	chr7:77445212-77467539	18.966	1.134	20.445	1.145
NDUFA10	chr6:156488459-156567951	18.931	0.426	14.567	0.24
ZSCAN20	chr7:67720000-67750281	18.925	1.773	23.936	2.708
POU2F1	chr18:38803665-39010045	18.87	0.248	12.676	0.141
LONRF2	chr14:4426550-4480080	18.681	0.213
PAIP2B	chr14:35689558-35715145	18.663	0.354	15.595	0.222
RNF169	chr11:63880257-63983783	18.644	7.94	31.037	11.582
ALG10	chr9:33409755-33423651	18.515	1.702	15.245	2.532
NIPA1	chr6:227735-265095	18.514	2.268
ANKFY1	chr5:63004651-63105604	18.433	3.192
FAM189A1	chr6:5280147-5774797	18.403	0.638
SMAD3	chr10:9460772-9615391	18.008	1.631
EIF1AD	chr11:121694967-121710767	17.8	4.254	15.633	1.206
TEF	chr1:202071819-202109204	17.792	1.488	11.292	0.676
CMTM4	chr20:20292784-20378292	17.65	0.426	10.494	0.077
GLG1	chr20:28263934-28457176	17.612	1.418	12.873	0.634
CCDC85C	chr10:125342380-125444829	17.581	0.071	13.657	0.026
C6orf106	chr4:35471592-35594342	17.579	1.17	11.737	1.424
POLH	chr4:44923247-44963690	17.44	0.921	18.241	1.325
SUOX	chr3:106280823-106289276	17.403	17.58	14.654	12.831
MED22	chr1:177369808-177382358	17.358	0.626
SLC35E2B	chr7:36123340-36148917	17.132	2.057	10.288	0.428
AKAP13	chr6:21444287-21774195	17.051	6.032
GPR107	chr1:174050181-174142793	17.012	0.781	19.302	0.753
NOM1	chr8:89676973-89705877	17.005	1.206
GPATCH2L	chr10:101458916-101520836	16.963	0.568	14.342	0.453
RMI1	chr1:84264001-84275876	16.917	0.994	14.258	0.957
MYADM	chr22:45124447-45131416	16.908	19.211	13.471	12.139
TMEM181	chr4:159574920-159699711	16.871	3.332
MTF1	chr7:72214910-72275237	16.597	1.56	14.251	1.283
NR2C2	chr15:66855812-66907756	16.589	0.496	12.891	0.256
RAB11FIP5	chr14:33654327-33701090	16.566	2.422	15.192	1.842
IFNAR1	chr21:37300646-37340141	16.447	1.136	11.882	0.386
SLC7A1	chr5:142558016-142590893	16.232	4.679
TDRD1	chr12:101852469-101907856	16.058	1.987	11.326	1.642
LUZP1	chr7:57079550-57095891	15.986	13.043
RGP1	chr1:137523811-137537226	15.976	0.709	17.619	0.351
PPP1R12B	chr19:24007188-24278533	15.952	0.284	16.293	0.428
SH3PXD2A	chr12:91019912-91319575	15.951	3.226
SMYD3	chr19:34244707-35098742	15.852	0.355
FAM53C	chr2:35219945-35233499	15.846	2.978	16.703	1.334
GNA12	chr2:17753258-17887521	15.748	1.134	13.277	0.675
KAT7	chr5:107706714-107749322	15.726	6.842	21.179	6.377
GAN	chr20:35448672-35518940	15.716	0.568
CSNK1G1	chr10:6489450-6635123	15.66	0.993	15.762	1.59
CYB5D2	chr5:62982552-63013079	15.649	0.638
HLA-DQA1	chr4:33332281-33361960	15.609	0.095
VKORC1L1	chr2:1285694-1301182	15.533	0.567
ADCY1	chr8:13131427-13255433	15.456	2.906
FAM105A	chr2:188934423-188972525	15.425	0.922	10.294	0.685
MAFG	chr5:131034618-131043194	15.277	0.992
ERCC6	chr12:34187297-34294983	15.197	0.71	15.614	0.327
KIF3B	chr5:4956362-4982220	15.172	1.773	18.323	2.324
PCYT1A	chr17:73436631-73476910	15.03	0.213	14.293	0.257
MED1	chr5:111240845-111300062	15.03	7.728	10.497	4.97
TADA2B	chr3:184956779-184976360	14.958	9.24
IP6K1	chr15:25438272-25451654	14.887	4.679	12.215	2.682
MSANTD4	chr11:3488929-3502286	14.869	1.631	19.716	1.095
RIC3	chr11:71479498-71567132	14.822	0.213
KIAA0513	chr20:39412545-39445968	14.817	0.71
PROSER3	chr22:29573487-29590424	14.816	0.213	20.117	0.299
VPS37A	chr13:21048512-21102863	14.791	0.071
SH2B3	chr9:101588791-101629055	14.662	2.41	10.926	0.641
MEAF6	chr7:71874861-71904063	14.605	0.744	12.076	0.479
TEAD1	chr11:76304614-76516620	14.604	0.568
KCTD20	chr4:37441560-37464328	14.576	2.127
LIX1L	chr18:1198022-1224094	14.391	1.914	10.805	2.428
GOSR1	chr5:93549571-93586042	14.355	0	12.092	0.009
SHE	chr18:8424757-8455120	14.325	0.568	13.431	0.026
SUDS3	chr9:109049165-109097501	14.32	0.154	13.097	0.36
YY1	chr10:126129635-126173056	14.285	0.767
YY2	chr10:126129688-126173056	14.285	0.59
GK5	chr1:156668089-156702433	14.269	0.071
ZCCHC14	chr20:41787205-41881235	14.037	5.956
MRPL36	chr2:202789587-202801899	13.931	0.603
KIAA1147	chr8:104369925-104418091	13.928	1.56
SIRT3	chr11:130343663-130369322	13.896	0.425	19.499	0.385
KIAA1671	chr1:188089742-188291409	13.845	4.679
FBXO25	chr13:199955-271820	13.833	0.709
LRGUK	chr8:111876616-112039446	13.79	0.284	15.407	0.129
RALB	chr6:94334278-94374715	13.721	0.779	10.892	0.684
FAM168A	chr11:65301030-65384321	13.646	0.177
ZFP41	chr16:51412079-51420679	13.627	5.388
NTRK3	chr6:19099585-19533399	13.509	0.142	11.427	0.077
NSD1	chr2:61890490-62062467	13.433	13.399
CELF4	chr13:74928704-75281778	13.375	0.106	20.666	0.036
FBXO31	chr20:41705205-41764375	13.364	1.56
LURAP1	chr7:81050179-81076923	13.364	0.496	13.461	0.582
FAM219B	chr10:17254343-17266375	13.328	1.063	11.716	0.419
ZBTB20	chr15:82473053-82570840	13.227	0.284
XKR6	chr13:7355658-7675961	13.188	0.284
SLC31A1	chr1:156686130-156699010	13.134	0.78
TRAM2	chr4:53806326-53891324	13.13	0.497
KIF26A	chr19:35097816-35771383	13.045	3.403
TSPYL5	chr16:49018733-49027987	12.99	10.633	11.322	5.873
MTHFR	chr7:46518615-46540837	12.971	1.276	10.893	0.803
MTUS2	chr5:142018756-142580653	12.906	0.426
PPARGC1B	chr2:47174905-47305215	12.892	0.935
PIP5K1B	chr1:100110474-100365320	12.838	0
GTPBP1	chr1:201064574-201102664	12.831	1.915	12.299	1.274
SLX4IP	chr5:15959324-16173460	12.762	0.497	12.055	0.316
ATP9B	chr13:116614474-116932788	12.729	1.56
TTPAL	chr5:38605564-38623907	12.69	0.355
ARL1	chr9:91543216-91566313	12.642	0.213	10.53	0.004
ADIPOR2	chr9:13356321-13390856	12.418	3.39
EMG1	chr9:18823520-18839054	12.407	0.213	14.25	0.119
ZC3H11A	chr19:25571721-25613128	12.395	22.158
LOC441155	chr19:25571773-25613058	12.395	22.158
PRKAB2	chr18:2314688-2336349	12.335	0.497
WDFY2	chr1:63084690-63287845	12.246	0.426
DLG5	chr12:46105135-46255216	12.146	1.065
SMAD4	chr13:89007917-89053710	12.124	1.134	11.405	0.274
NT5DC3	chr9:93784292-93859379	12.076	1.561
TMEM170B	chr4:17062507-17110074	12.055	0	14.636	0.307
NEURL1B	chr2:67500506-67548291	12.053	0.568	11.399	0.112
FAM173B	chr2:193734015-193765787	12.047	0.213
CDC34	chr1:135539799-135670359	12.016	2.481	13.515	1.478
UBE2R2	chr1:135539609-135670637	12.016	2.481	13.515	1.478
WASF3	chr5:139565696-139627856	11.996	0.709	10.874	0.794
SLC22A23	chr4:25415052-25626833	11.984	2.552
ATP9A	chr13:116652253-116931054	11.878	0.922
CRKL	chr1:185122196-185163871	11.851	1.134
PPP2R4	chr1:173044992-173089288	11.84	1.347
SSH1	chr9:98874926-98958352	11.77	3.97
PRC1	chr6:16668603-16701546	11.768	0.638	12.368	1.803
SNTB2	chr20:23023184-23165034	11.697	1.347
NFATC3	chr20:21851849-22031947	11.616	4.822
LIN52	chr10:99343076-99494061	11.583	1.63
FBXW2	chr1:164399065-164428798	11.558	2.977
MTMR12	chr2:170974952-171072618	11.556	3.403
N4BP1	chr20:2073265-2160335	11.43	2.341
EPG5	chr13:83558258-83685853	11.344	1.703	13.116	3.822
FARP1	chr1:13336090-13624097	11.31	4.253
MTG2	chr5:56210427-56226404	11.296	1.277
UBE2Z	chr5:108628481-108653833	11.202	2.127	13.409	0.787
LHX4	chr18:26847844-26898499	11.131	1.772
TMEM194A	chr9:45839286-45864732	11.13	0.568	13.805	1.171
KCTD7	chr2:1480626-1502738	11.128	0.922
ZKSCAN1	chr2:11879122-11894096	11.024	1.072
TMEM127	chr14:713331-732407	10.927	1.134	11.974	0.526
FAM53B	chr12:112572573-112670878	10.883	2.623
DNTTIP2	chr7:130371238-130397020	10.869	1.065
TDRD5	chr18:27414490-27503413	10.855	0.851
MGAT5	chr6:85542932-85760692	10.846	0.78
FAM63B	chr10:965828-1071976	10.834	0.237
CD59	chr11:96926214-96943293	10.832	0.638
NPAP1	chr1:88593047-88605832	10.812	5.246
MCL1	chr18:4547848-4557973	10.81	0.497	13.583	0.111
CLOCK	chr3:138082225-138143598	10.778	0.142	12.805	0.069
FAM57A	chr5:59240982-59266773	10.775	1.56
TUB	chr11:71420235-71495613	10.707	1.276
AMMECR1L	chr6:31373124-31389263	10.68	3.013	13.242	2.175
KDM4B	chr22:4763481-4897707	10.634	0.638
CYTH3	chr2:14348431-14479055	10.633	2.34
PIWIL1	chr9:121376746-121419220	10.624	1.419
NCLN	chr22:2820531-2848652	10.572	0.071	10.824	0.051
NRAS	chr7:150765841-150780707	10.563	0.142	10.023	0.15
PPP1R16B	chr5:32838888-32952283	10.491	1.417
KIAA0895	chr8:4283477-4354671	10.443	0.426	10.186	0.787
SNX29	chr12:14551153-15196864	10.42	1.064
C19orf54	chr22:34155000-34169672	10.386	3.473
RAPH1	chr6:119208443-119277838	10.353	0.639	12.524	0.412
TOB2	chr1:202139460-202146495	10.351	1.454
PEX26	chr1:183276378-183296153	10.349	0.638
GATSL2	chr2:7053206-7077629	10.279	0.851
PIP5K1C	chr22:3277060-3320215	10.244	0.71
PHC3	chr17:8733813-8836133	10.243	0.568
GDF7	chr14:87869802-87883992	10.211	0.568
PEAK1	chrY:1372265-1465066	10.157	5.532
TANC2	chr5:81690425-82166132	10.139	3.901
RNF216	chr2:14959255-15123560	10.121	4.537
DUSP22	chr4:28906226-28975562	10.093	0.425
C12orf49	chr9:107298009-107326340	10.081	0.355	10.525	0.282
MKLN1	chr8:114718101-115149207	10.07	0.639
ABHD2	chr6:18213906-18293036	10.066	0.284
KANSL3	chr14:1163504-1212735	10.03	1.099	10.627	1.282
CALM1	chr10:115955252-115970948	10.019	0	12.307	0
POM121L2	chr4:1517386-1526478	3.333	74.009	1.636	56.967
MIA3	chr19:2124368-2174728	3.303	118.612
ALMS1	chr14:33118341-33380057	1.46	62.809	1.268	53.712
TRIP11	chr10:117548240-117634650	0	63.105
SRRM2	chr12:2819355-2837930	0	70.818	0	56.815
TMEM99	chr5:112638744-112645483	0	62.029	0	80.996
TATDN2	chr15:62155377-62206146	0	104.778

## Sheet: Mouse
Table S2. Curated Genic piRNA Clusters List			Tab: Mouse
Gene	Locus, Mm10 coordinates	Adult_3'UTR(+)	Adult_CDS(+)	PIWIL2_IP _3'UTR(+)	PIWIL2_IP _CDS(+)	10dpp_ 3'UTR(+)	10dpp_ CDS(+)	MaxOf 3'UTR(+)	Library
Elfn2	chr15:78651873-78678345	11281.4	0.484	13132.3	1.259	58.59	5.727	13132.3	mouse_mili_srt
Elk4	chr1:132010391-132035651	68.432	1.29	171.54	2.202	8535.92	69.379	8535.92	mouse_10dpp_srt
Abl2	chr1:156557048-156658716	113.535	0.161	230.823	1.784	6896.02	52.861	6896.02	mouse_10dpp_srt
Gan	chr8:117156134-117218328	651.556	0.161	724.12	0.63	4534.81	12.334	4534.81	mouse_10dpp_srt
Gabpb2	chr3:95176669-95208570	61.301	1.128	107.854	2.728	4365.75	107.263	4365.75	mouse_10dpp_srt
Tmem245	chr4:56864246-56949411	34.098	0	81.559	0.21	4076.73	20.263	4076.73	mouse_10dpp_srt
Trim71	chr9:114502644-114575117	0	0	25.026	0.944	3485.25	93.167	3485.25	mouse_10dpp_srt
Rab11fip4	chr11:79589275-79700839	37.898	0.807	67.791	2.098	3282.33	145.367	3282.33	mouse_10dpp_srt
Cbx5	chr15:103187640-103219208	144.018	0.968	195.071	2.412	2834.18	21.365	2834.18	mouse_10dpp_srt
Bend4	chr5:67386235-67429579	11.372	0.646	36.647	2.413	2645.32	113.21	2645.32	mouse_10dpp_srt
Cbl	chr9:44139444-44235888	1984.38	1.743	1207.4	2.622	2552.4	27.907	2552.4	mouse_10dpp_srt
Zyg11a	chr4:108172101-108219922	0	0	30.162	1.075	2488.13	39.646	2488.13	mouse_10dpp_srt
Tfcp2l1	chr1:118626040-118687434	38.786	0.161	90.286	0	2442.17	0	2442.17	mouse_10dpp_srt
Hmbox1	chr14:64809560-64905261	0	0	0	0	2303.11	7.048	2303.11	mouse_10dpp_srt
Zbtb37	chr1:160999920-161036733	110.01	0.483	99.938	0.21	2269.34	5.948	2269.34	mouse_10dpp_srt
Hinfp	chr9:44288195-44304578	28.24	0.969	55.12	1.782	2214.53	46.474	2214.53	mouse_10dpp_srt
Pou2f1	chr1:165861737-166004622	74.911	0	71.879	0.21	2164.15	7.048	2164.15	mouse_10dpp_srt
Uhmk1	chr1:170189866-170217240	65.636	1.129	73.506	0.42	2111.57	70.701	2111.57	mouse_10dpp_srt
Kcng3	chr17:83571733-83635618	0	0	0	0	2081.49	11.674	2081.49	mouse_10dpp_srt
Tet3	chr6:83358041-83406779	0	0	17.352	0.525	2071.15	101.539	2071.15	mouse_10dpp_srt
Hjurp	chr1:88253180-88281469	18.385	5.002	35.966	6.921	2013.67	514.733	2013.67	mouse_10dpp_srt
Map3k9	chr12:81712038-81782874	0	0	27.159	1.365	1931.47	75.768	1931.47	mouse_10dpp_srt
Cramp1l	chr17:24958781-25016024	33.112	0.805	73.319	2.202	1838.51	19.603	1838.51	mouse_10dpp_srt
Tbl2	chr5:135147737-135167682	1786.02	11.504	911.338	22.753	422.227	38.545	1786.02	mouse_adult_srt
Cmtm4	chr8:104345126-104399636	18.87	0.806	53.476	0.734	1776.45	88.763	1776.45	mouse_10dpp_srt
Fam168b	chr1:34810013-34838802	27.632	0.322	48.496	1.677	1752.33	20.263	1752.33	mouse_10dpp_srt
Rcan3	chr4:135410419-135431408	0	0	18.456	1.258	1656.78	149.112	1656.78	mouse_10dpp_srt
Tmem194	chr10:127671097-127704393	1617.76	366.649	840.866	94.371	623.316	3.525	1617.76	mouse_adult_srt
Eif4ebp2	chr10:61425796-61456546	569.285	3.225	610.053	7.025	1610.82	64.534	1610.82	mouse_10dpp_srt
Xpnpep3	chr15:81396223-81461006	0	0	0	0	1554.57	37.444	1554.57	mouse_10dpp_srt
Snx30	chr4:59804069-59906967	0	0	23.751	0.105	1531.09	0.661	1531.09	mouse_10dpp_srt
Atxn1l	chr8:109721564-109737628	37.576	1.129	49.386	1.992	1528.67	61.01	1528.67	mouse_10dpp_srt
Ndst1	chr18:60681244-60721235	10.241	1.129	32.087	1.049	1507.05	32.157	1507.05	mouse_10dpp_srt
Acvr2b	chr9:119398545-119445461	0	0	26.115	0.945	1503.01	19.162	1503.01	mouse_10dpp_srt
Cbfa2t2	chr2:154434602-154547180	63.243	0.242	130.748	1.469	1499.86	12.335	1499.86	mouse_10dpp_srt
Mllt6	chr11:97657571-97687587	0	0	26.268	1.05	1489.8	25.991	1489.8	mouse_10dpp_srt
Wipf2	chr11:98881041-98907685	11.613	0.161	28.331	0.63	1475.31	42.289	1475.31	mouse_10dpp_srt
Ing5	chr1:93802002-93824323	22.333	0	25.606	1.049	1473.82	52.2	1473.82	mouse_10dpp_srt
Gtf3c4	chr2:28818732-28843295	66.928	12.58	82.766	24.012	1428.67	138.981	1428.67	mouse_10dpp_srt
Il17rd	chr14:27037103-27109386	0	0		0	1416.45	25.55	1416.45	mouse_10dpp_srt
Hic2	chr16:17253040-17267168	0	0	25.482	2.202	1409.11	142.945	1409.11	mouse_10dpp_srt
Mfsd5	chr15:102276194-102297547	0	0	21.784	1.992	1391.62	110.568	1391.62	mouse_10dpp_srt
Ctdsp2	chr10:126975237-127002486	15.804	0.242	56.384	0.262	1381.76	12.114	1381.76	mouse_10dpp_srt
March8	chr6:116372770-116412326	33.221	0.645	71.302	3.985	1314.7	93.167	1314.7	mouse_10dpp_srt
Socs7	chr11:97360641-97401686	69.184	1.613	189.81	2.832	1312.82	20.924	1312.82	mouse_10dpp_srt
Hif1an	chr19:44560877-44581158	22.095	2.58	59.32	6.186	1310.51	81.273	1310.51	mouse_10dpp_srt
Zyg11b	chr4:108226003-108304920	32.447	0.161	35.871	0.63	1310	7.709	1310	mouse_10dpp_srt
Cdk6	chr5:3342366-3534791	0	0	26.094	0.21	1229.49	9.874	1229.49	mouse_10dpp_srt
Ssh1	chr5:113932238-113995732	0	0	12.48	1.05	1219.4	57.706	1219.4	mouse_10dpp_srt
Fbxl18	chr5:142864363-142892872	11.292	0.484	37.042	1.887	1206.93	49.997	1206.93	mouse_10dpp_srt
Gna13	chr11:109360973-109404486	49.35	0.968	80.32	0.944	1195.31	11.673	1195.31	mouse_10dpp_srt
Crkl	chr16:17446477-17489676	36.157	1.935	44.667	3.356	1186.63	8.149	1186.63	mouse_10dpp_srt
Klf13	chr7:63881507-63940546	0	0	13.84	0.21	1156.73	6.608	1156.73	mouse_10dpp_srt
Tmed8	chr12:87162413-87204203	25.805	1.774	42.103	1.887	1127.26	43.169	1127.26	mouse_10dpp_srt
Stard4	chr18:33195585-33217671	16.531	0.968	16.987	1.153	1120.87	67.398	1120.87	mouse_10dpp_srt
Tef	chr15:81800783-81829681	16.45	3.709	41.524	6.291	1109.64	254.173	1109.64	mouse_10dpp_srt
Luzp1	chr4:136536467-136555393	15.964	0.967	32.714	3.88	1109.2	235.672	1109.2	mouse_10dpp_srt
Zdhhc23	chr16:43961145-43981050	64.665	1.774	73.001	5.033	1093.59	94.929	1093.59	mouse_10dpp_srt
Asb1	chr1:91536812-91562878	1091.41	31.448	720.35	48.654	364.298	53.08	1091.41	mouse_adult_srt
Ppm1f	chr16:16901388-16938022	0	0	13.944	1.468	1086.37	52.199	1086.37	mouse_10dpp_srt
Dcaf7	chr11:106033123-106062855	99.505	1.935	84.093	2.412	1069.55	24.889	1069.55	mouse_10dpp_srt
Pofut1	chr2:153239586-153275883	32.654	0.967	42.666	0.735	1062.15	13.435	1062.15	mouse_10dpp_srt
2610524H06Rik	chr5:114812438-114825445			1052.52	2.639			1052.52	mouse_mili_srt
B3gntl1	chr11:121605647-121675032					1021.39	1.101	1021.39	mouse_10dpp_srt
Ago2	chr15:73092907-73186782	1006.98	12.23	1011.53	12.67	426.153	3.525	1011.53	mouse_mili_srt
Slc43a2	chr11:75528628-75588476	107.246	1.21	76.43	0.419	1002.98	1.982	1002.98	mouse_10dpp_srt
Nr2c2	chr6:92137818-92175633	455.83	3.872	512.35	8.808	985.929	27.971	985.929	mouse_10dpp_srt
Ddx19b	chr8:111000249-111035723	577.069	12.552	852.346	23.033	982.992	15.381	982.992	mouse_10dpp_srt
Mak16	chr8:31154388-31170679					978.211	46.938	978.211	mouse_10dpp_srt
Ppp1r7	chr1:93339659-93375066			24.152	0.105	960.939	16.079	960.939	mouse_10dpp_srt
Igf2bp1	chr11:95955499-96009633			19.241	0.42	952.374	16.96	952.374	mouse_10dpp_srt
Tmppe	chr9:114398634-114413978			11.552	0.84	937.179	51.979	937.179	mouse_10dpp_srt
Arhgap20	chr9:51763506-51856399	927.277	53.998	319.287	54.002	62.991	21.365	927.277	mouse_adult_srt
Mafg	chr11:120623283-120635853			12.952	1.049	924.623	61.23	924.623	mouse_10dpp_srt
Nsl1	chr1:191061038-191090449			14.365	1.573	905.353	45.372	905.353	mouse_10dpp_srt
Gk5	chr9:96117450-96187780					903.149	9.692	903.149	mouse_10dpp_srt
Nsd1	chr13:55211220-55323728	12.096	2.419	32.297	8.075	883.656	201.972	883.656	mouse_10dpp_srt
Exog	chr9:119442950-119490837					883.586	59.909	883.586	mouse_10dpp_srt
Rnf169	chr7:99913301-99982434	57.894	1.613	65.5	1.574	878.589	41.628	878.589	mouse_10dpp_srt
Faf2	chr13:54619840-54677136	10.806	1.29	19.871	0.525	874.736	10.131	874.736	mouse_10dpp_srt
Fbxo41	chr6:85467025-85490724			12.06	2.411	870.442	171.137	870.442	mouse_10dpp_srt
Rad54l2	chr9:106684715-106756086			17.878	1.154	862.292	20.043	862.292	mouse_10dpp_srt
Nt5dc3	chr10:86777109-86842183			10.381	0.21	859.904	35.241	859.904	mouse_10dpp_srt
Mkl2	chr16:13324417-13420695			24.538	1.049	856.126	21.586	856.126	mouse_10dpp_srt
Wasf2	chr4:133174482-133201874	18.548	2.42	31.615	6.763	815.82	120.039	815.82	mouse_10dpp_srt
Dnmt3a	chr12:3831197-3917747	12.821	0.967	52.22	1.626	803.484	9.251	803.484	mouse_10dpp_srt
Sp1	chr15:102404415-102439032	56.768	0.483	45.246	1.311	803.008	4.626	803.008	mouse_10dpp_srt
Knop1	chr7:118837782-118857776			19.639	1.503	802.502	16.739	802.502	mouse_10dpp_srt
Prkab2	chr3:97656613-97677805	18.545	0	16.987	0	793.648	2.202	793.648	mouse_10dpp_srt
BC027231	chr16:44722362-44742175	11.8	0.806	15.343	1.364	792.967	54.623	792.967	mouse_10dpp_srt
Wdfy3	chr5:101830157-101983558	792.966	26.611	263.241	51.065	14.978	3.084	792.966	mouse_adult_srt
Sntb2	chr8:106931801-107023384	78.176	0.322	76.387	0.21	790.898	0.881	790.898	mouse_10dpp_srt
Slc26a2	chr18:61184137-61204379	11.135	2.097	21.826	1.679	787.408	50.218	787.408	mouse_10dpp_srt
Uhrf1bp1	chr17:27854750-27902007			11.218	0.735	782.547	19.825	782.547	mouse_10dpp_srt
Pdpr	chr8:111099866-111143012	46.688	7.902	102.722	10.801	778.582	55.286	778.582	mouse_10dpp_srt
Slc35e1	chr8:72473765-72494586			14.209	0.525	767.805	43.17	767.805	mouse_10dpp_srt
Scd2	chr19:44290387-44309200					762.957	4.094	762.957	mouse_10dpp_srt
Ago3	chr4:126331473-126431286	14.834	0.161			760.022	10.573	760.022	mouse_10dpp_srt
E330009J07Rik	chr6:40398264-40438125			18.247	0	752.824	17.18	752.824	mouse_10dpp_srt
Klf7	chr1:64027712-64125001					744.895	18.281	744.895	mouse_10dpp_srt
Tmod2	chr9:75560088-75599335					740.543	1.322	740.543	mouse_10dpp_srt
Mlxip	chr5:123392929-123469513			14.156	1.155	735.246	19.823	735.246	mouse_10dpp_srt
Dhx33	chr11:70981118-71006378			10.656	0.735	721.524	11.012	721.524	mouse_10dpp_srt
Dnajc27	chr12:4080786-4112934	64.078	0.646	102.339	0.944	711.858	7.048	711.858	mouse_10dpp_srt
Tbl1xr1	chr3:22177247-22218427	22.132	0	27.683	0.63	708.514	0.881	708.514	mouse_10dpp_srt
Mlec	chr5:115139914-115162034	113.251	0.161	259.885	1.049	700.659	14.316	700.659	mouse_10dpp_srt
Snx27	chr3:94492056-94584549	20.313	0.645	54.893	1.049	698.159	40.306	698.159	mouse_10dpp_srt
Bmf	chr2:118526557-118551662			10.119	0.21	697.102	14.096	697.102	mouse_10dpp_srt
Fam206a	chr4:56798611-56814171	362.203	5.161	211.517	8.179	696.818	21.806	696.818	mouse_10dpp_srt
Zbtb43	chr2:33447696-33459100			20.392	5.768	686.507	93.167	686.507	mouse_10dpp_srt
Tnrc6b	chr15:80757585-80943476					684.034	4.185	684.034	mouse_10dpp_srt
Rsc1a1	chr4:141669850-141687599	13.28	2.096	29.937	5.452	682.881	55.063	682.881	mouse_10dpp_srt
Slc25a51	chr4:45391240-45404137			16.462	4.194	679.704	168.163	679.704	mouse_10dpp_srt
Fbxl20	chr11:98079590-98151357	10.805	0	28.47	0.525	671.333	10.132	671.333	mouse_10dpp_srt
Rbm4	chr19:4757368-4800809	54.645	0.967	59.505	1.519	669.25	54.844	669.25	mouse_10dpp_srt
Ptpn14	chr1:189784774-189880055					668.913	12.775	668.913	mouse_10dpp_srt
Fem1b	chr9:62788092-62815305			16.36	2.621	666.818	28.412	666.818	mouse_10dpp_srt
Traf3	chr12:111235578-111270060			16.675	0.945	663.845	52.201	663.845	mouse_10dpp_srt
Zbtb20	chr16:43575182-43644744					656.577	0	656.577	mouse_10dpp_srt
Fam53b	chr7:132705642-132783213	75.821	41.5	130.7	28.206	655.034	192.061	655.034	mouse_10dpp_srt
Mief1	chr15:80240743-80256135	29.674	1.775	33.957	3.356	652.831	72.022	652.831	mouse_10dpp_srt
Fam168a	chr7:100784821-100845439			14.418	0.21	638.736	9.691	638.736	mouse_10dpp_srt
Hmmr	chr11:40698838-40737359					638.116	9.252	638.116	mouse_10dpp_srt
Eya3	chr4:132650755-132727359			13.527	0.105	635.209	4.626	635.209	mouse_10dpp_srt
Arv1	chr8:124720183-124751939			11.133	0.839	628.163	0	628.163	mouse_10dpp_srt
Otud3	chr4:138887737-138915827	10.028	0.161	20.067	1.364	627.943	35.24	627.943	mouse_10dpp_srt
Fam53c	chr18:34760646-34776858			13.424	1.153	623.318	11.233	623.318	mouse_10dpp_srt
Smcr8	chr11:60774027-60794207	27.396	17.739	54.134	35.651	623.133	592.702	623.133	mouse_10dpp_srt
Bcl2l13	chr6:120846504-120895391	90.922	2.741	110.859	4.456	619.975	47.244	619.975	mouse_10dpp_srt
Rragd	chr4:32977462-33024798					617.59	34.58	617.59	mouse_10dpp_srt
Slc35e2	chr4:155607997-155626749			12.476	0.525	616.894	25.549	616.894	mouse_10dpp_srt
Ino80d	chr1:63045982-63088301	19.837	0.806	29.257	3.356	613.186	59.248	613.186	mouse_10dpp_srt
Smad5	chr13:56719593-56745478	38.382	0.322	60.471	0.63	609.003	4.406	609.003	mouse_10dpp_srt
Mob1a	chr6:83324253-83346253	20.48	1.451	29.832	1.154	607.074	18.061	607.074	mouse_10dpp_srt
Zcchc14	chr8:121592275-121655901					603.681	5.067	603.681	mouse_10dpp_srt
Abhd2	chr7:79295013-79368156	10.484	0	21.079	0.734	602.834	11.233	602.834	mouse_10dpp_srt
Sertad2	chr11:20645805-20656735	14.516	1.828	20.343	1.782	589.068	37.663	589.068	mouse_10dpp_srt
Zdhhc3	chr9:123060162-123104568					586.962	38.324	586.962	mouse_10dpp_srt
Hipk2	chr6:38686134-38877817	36.771	0.242	38.323	0.367	581.643	1.321	581.643	mouse_10dpp_srt
Glg1	chr8:111149893-111261196	34.229	0.968	91.852	0.84	579.266	17.4	579.266	mouse_10dpp_srt
Xrcc2	chr5:25678112-25709716	74.34	14.998	66.645	14.576	573.229	55.724	573.229	mouse_10dpp_srt
Abi2	chr1:60407802-60484915			21.81	0.42	566.64	13.656	566.64	mouse_10dpp_srt
Akap13	chr7:75532818-75758623					564.445	70.481	564.445	mouse_10dpp_srt
Cyb5d1	chr11:69373637-69397293	10.407	3.065	17.515	3.932	563.933	52.75	563.933	mouse_10dpp_srt
Cmtm6	chr9:114729235-114752576	14.675	0.484	12.006	0.734	563.134	41.628	563.134	mouse_10dpp_srt
Dnajc5	chr2:181544381-181557376	10.67	0.645	26.216	2.202	559.115	35.901	559.115	mouse_10dpp_srt
Ap5b1	chr19:5564457-5583184			17.518	1.993	543.413	18.061	543.413	mouse_10dpp_srt
Ak4	chr4:101417820-101469667					542.704	15.307	542.704	mouse_10dpp_srt
AU022252	chr4:119216341-119234661	28.225	0.323	43.516	0.839	540.654	7.268	540.654	mouse_10dpp_srt
Slc5a3	chr16:92065056-92103213	27.097	1.935	26.528	1.889	538.997	52.641	538.997	mouse_10dpp_srt
Banp	chr8:121972495-122055635					536.764	3.304	536.764	mouse_10dpp_srt
Zscan20	chr4:128565603-128606603	28.869	2.097	30.577	4.981	531.585	30.174	531.585	mouse_10dpp_srt
Ago1	chr4:126431502-126472421					529.71	16.96	529.71	mouse_10dpp_srt
Carhsp1	chr16:8654940-8668415					528.168	9.361	528.168	mouse_10dpp_srt
Tbc1d24	chr17:24171240-24188168					526.022	19.162	526.022	mouse_10dpp_srt
Sdk2	chr11:113772789-114067878					520.9	5.948	520.9	mouse_10dpp_srt
Tmem170b	chr13:41604215-41644586	75.392	0	100.768	0.21	518.26	0.661	518.26	mouse_10dpp_srt
Icmt	chr4:152295373-152311204			20.762	1.049	512.114	14.977	512.114	mouse_10dpp_srt
Lifr	chr15:7152408-7203169					511.575	1.321	511.575	mouse_10dpp_srt
Usp31	chr7:121640183-121709253			18.77	1.154	506.803	42.509	506.803	mouse_10dpp_srt
Peak1	chr9:56194447-56264642					506.584	76.649	506.584	mouse_10dpp_srt
Pigm	chr1:172374698-172385970	72.218	5.644	47.782	6.396	501.595	49.557	501.595	mouse_10dpp_srt
Fkbp6	chr5:135291616-135351991			26.948	1.468	501.523	2.643	501.523	mouse_10dpp_srt
Gpr161	chr1:165293881-165329701					497.662	39.646	497.662	mouse_10dpp_srt
Inip	chr4:59760363-59786278	53.863	2.742	27.317	1.468	496.084	15.638	496.084	mouse_10dpp_srt
Plekha8	chr6:54593431-54648981	18.95	0.404	45.874	0.21	495.129	20.044	495.129	mouse_10dpp_srt
Aff1	chr5:103752328-103858823					494.467	26.212	494.467	mouse_10dpp_srt
Med22	chr2:26902082-26914415					492.046	17.62	492.046	mouse_10dpp_srt
Hip1	chr5:135393216-135547056					491.019	22.246	491.019	mouse_10dpp_srt
Dcp2	chr18:44378633-44427729	12.742	0.483	20.187	0.525	489.286	1.321	489.286	mouse_10dpp_srt
Gpr89	chr3:96855387-96907223					488.516	11.013	488.516	mouse_10dpp_srt
Mau2	chr8:70007585-70044685			15.962	0.315	482.776	7.708	482.776	mouse_10dpp_srt
Epb4.1l5	chr1:119537128-119644656	34.673	1.613	27.982	0.945	481.669	14.097	481.669	mouse_10dpp_srt
Nos1	chr5:117865216-117961813					476.958	40.967	476.958	mouse_10dpp_srt
Usp49	chr17:47670071-47688872					476.519	39.646	476.519	mouse_10dpp_srt
Efr3b	chr12:3960441-4040710					475.307	23.567	475.307	mouse_10dpp_srt
Aff4	chr11:53366663-53423515	42.171	0.806	71.225	1.155	472.663	7.709	472.663	mouse_10dpp_srt
Ddhd2	chr8:25721655-25757167					466.499	15.418	466.499	mouse_10dpp_srt
Mecp2	chrX:74023416-74085934					464.958	5.727	464.958	mouse_10dpp_srt
Zhx3	chr2:160761614-160786245	65.474	0.646	97.359	3.566	463.635	52.863	463.635	mouse_10dpp_srt
Zc3hav1l	chr6:38285021-38301240					459.562	1.762	459.562	mouse_10dpp_srt
Gid4	chr11:60415655-60448042			17.741	0.524	458.9	4.185	458.9	mouse_10dpp_srt
Cers6	chr2:68859635-69116594					457.908	1.322	457.908	mouse_10dpp_srt
Dyrk1b	chr7:28179609-28200923			56.361	1.783	457.673	12.334	457.673	mouse_10dpp_srt
Tstd2	chr4:46112844-46141551					456.806	112.55	456.806	mouse_10dpp_srt
Mdm4	chr1:132983655-133020854	12.984	0.161	19.069	0.314	454.862	19.052	454.862	mouse_10dpp_srt
Stk35	chr2:129798540-129835850	18.87	0	38.169	1.469	451.741	8.15	451.741	mouse_10dpp_srt
Rab22a	chr2:173658105-173711119					446.235	2.203	446.235	mouse_10dpp_srt
Jmjd4	chr11:59448244-59465606	20.232	0.322	35.412	1.364	440.883	58.366	440.883	mouse_10dpp_srt
Arhgap19	chr19:41764151-41804027			16.411	0.105	439.627	0	439.627	mouse_10dpp_srt
Klhl24	chr16:20104723-20131106	11.288	0.484	17.301	2.307	438.855	21.586	438.855	mouse_10dpp_srt
Pfas	chr11:68983962-69005837			10.801	1.05	437.753	44.272	437.753	mouse_10dpp_srt
Gatsl2	chr5:134096038-134146294					436.452	7.269	436.452	mouse_10dpp_srt
Tacc1	chr8:25151751-25203285	162.158	4.623	178.972	2.884	432.246	5.727	432.246	mouse_10dpp_srt
Lhfpl2	chr13:94172223-94198101					431.476	72.463	431.476	mouse_10dpp_srt
Tsc1	chr2:28656684-28695173					427.734	14.977	427.734	mouse_10dpp_srt
Akap10	chr11:61863015-61932076	33.276	0.054	73.382	1.258	425.934	0	425.934	mouse_10dpp_srt
Nr6a1	chr2:38719826-38930217	11.343	0.161	14.051	0.42	424.649	1.982	424.649	mouse_10dpp_srt
Natd1	chr11:60878004-60915725					424.13	18.501	424.13	mouse_10dpp_srt
Vkorc1l1	chr5:129940171-129992330	47.249	0.113	33.882	0.052	423.492	0	423.492	mouse_10dpp_srt
Dgke	chr11:89032731-89062385	16.496	0.484	51.751	1.783	422.998	18.281	422.998	mouse_10dpp_srt
Csnk1g1	chr9:65954540-66047631			10.804	0.42	422.667	1.542	422.667	mouse_10dpp_srt
Ranbp10	chr8:105759586-105829268					417.27	12.114	417.27	mouse_10dpp_srt
Tmem241	chr18:11965529-12117433					412.318	0	412.318	mouse_10dpp_srt
Erc1	chr6:119565624-119827054					412.317	5.727	412.317	mouse_10dpp_srt
Tecpr2	chr12:110894155-110975020			11.587	1.364	412.093	4.846	412.093	mouse_10dpp_srt
Agtrap	chr4:148070482-148086273			16.516	1.992	410.081	37.223	410.081	mouse_10dpp_srt
Foxk1	chr5:142397523-142464756			17.065	0.525	409.451	12.555	409.451	mouse_10dpp_srt
Ube2h	chr6:30208958-30306104					405.724	0.11	405.724	mouse_10dpp_srt
Tmem164	chrX:142768973-142842391					404.389	8.81	404.389	mouse_10dpp_srt
Ccnd2	chr6:127122334-127158773					403.506	12.775	403.506	mouse_10dpp_srt
Ip6k1	chr9:108022227-108049972	55.557	4.515	95.314	13.736	397.557	107.264	397.557	mouse_10dpp_srt
Klhl11	chr11:100454863-100476728	156.277	26.447	68.456	14.889	396.899	56.604	396.899	mouse_10dpp_srt
Hn1l	chr17:24938490-24962611					395.742	44.014	395.742	mouse_10dpp_srt
Sft2d2	chr1:165171255-165198302					393.814	4.185	393.814	mouse_10dpp_srt
Tbc1d16	chr11:119139567-119214682					392.274	51.318	392.274	mouse_10dpp_srt
Neurl1b	chr17:26412964-26451795					390.974	12.555	390.974	mouse_10dpp_srt
Sbno1	chr5:124366528-124428527	41.93	1.452	60.502	3.778	389.187	18.503	389.187	mouse_10dpp_srt
4933426M11Rik	chr12:80826122-80883121					386.105	81.934	386.105	mouse_10dpp_srt
Ubfd1	chr7:122063282-122084560	16.127	0.968	23.069	0.63	386.103	22.245	386.103	mouse_10dpp_srt
Lsm11	chr11:45925612-45946912					384.628	39.645	384.628	mouse_10dpp_srt
Chaf1a	chr17:56038511-56075550			19.506	1.26	383.461	10.793	383.461	mouse_10dpp_srt
D2hgdh	chr1:93822306-93860826					381.147	6.975	381.147	mouse_10dpp_srt
Adarb1	chr10:77288781-77327893					374.87	30.395	374.87	mouse_10dpp_srt
Pogk	chr1:166386699-166411761			14.733	1.678	374.564	90.084	374.564	mouse_10dpp_srt
Tollip	chr7:141876366-141906308	25.318	1.129	57.774	2.202	374.211	7.929	374.211	mouse_10dpp_srt
Gprin2	chr14:34182443-34197811					374.211	31.497	374.211	mouse_10dpp_srt
Camk1d	chr2:5291008-5718237					372.891	2.423	372.891	mouse_10dpp_srt
Srpk1	chr17:28584056-28624412					372.78	1.652	372.78	mouse_10dpp_srt
Ccdc6	chr10:70095299-70195278					372.23	0.881	372.23	mouse_10dpp_srt
Foxn3	chr12:99186266-99392903					371.787	12.885	371.787	mouse_10dpp_srt
Paip2b	chr6:83802835-83835299			13.946	0.892	371.128	18.391	371.128	mouse_10dpp_srt
Dedd2	chr7:25193539-25223128					365.66	2.423	365.66	mouse_10dpp_srt
Ifnar1	chr16:91483343-91517411			12.662	1.679	365.012	15.859	365.012	mouse_10dpp_srt
Luc7l	chr17:26251030-26287766	24.622	1.37	51.1	2.57	364.432	5.507	364.432	mouse_10dpp_srt
Syt14	chr1:192889306-193037635			12.481	0.682	357.509	6.057	357.509	mouse_10dpp_srt
Coa7	chr4:108326184-108350571					356.876	27.091	356.876	mouse_10dpp_srt
Slc23a2	chr2:132050668-132105579					354.829	13.657	354.829	mouse_10dpp_srt
Rhbdd2	chr5:135630740-135651378			14.29	0.42	351.792	16.74	351.792	mouse_10dpp_srt
Kctd20	chr17:28953897-28972944			14.273	1.521	349.981	40.527	349.981	mouse_10dpp_srt
Mrs2	chr13:24981077-25022244	97.444	3.386	76.146	8.179	346.315	14.978	346.315	mouse_10dpp_srt
Ppp1r15b	chr1:133127746-133142887	10.054	14.193	20.201	24.535	343.429	416.058	343.429	mouse_10dpp_srt
Alkbh5	chr11:60534422-60562415	10.966	0.645	17.144	1.05	342.439	5.727	342.439	mouse_10dpp_srt
Pdpk1	chr17:24073025-24113060	9.998	0	12.27	0.105	342.053	11.894	342.053	mouse_10dpp_srt
Tbc1d20	chr2:152291973-152317965			11.115	2.622	341.283	116.735	341.283	mouse_10dpp_srt
Kctd7	chr5:130141082-130158607	341.168	4.515	228.639	5.505	73.125	0	341.168	mouse_adult_srt
Micall1	chr15:79105283-79139121			23.855	0.945	340.291	41.628	340.291	mouse_10dpp_srt
Dnajc18	chr18:35669118-35707065					339.367	7.709	339.367	mouse_10dpp_srt
Txnl4a	chr18:80205190-80234350					337.096	58.588	337.096	mouse_10dpp_srt
Mmgt1	chrX:56583143-56599863					336.914	0.881	336.914	mouse_10dpp_srt
Tango6	chr8:106681152-106858355					335.062	13.876	335.062	mouse_10dpp_srt
Fam210a	chr18:68256718-68280237					331.536	0	331.536	mouse_10dpp_srt
1700006A11Rik	chr3:124397389-124425452	320.767	1080.28	331.451	1110.79			331.451	mouse_mili_srt
Sec22c	chr9:121676657-121697715					329.498	33.919	329.498	mouse_10dpp_srt
Exoc8	chr8:124887475-124899626	106.236	12.258	113.378	22.858	324.967	59.249	324.967	mouse_10dpp_srt
B230219D22Rik	chr13:55691075-55705642			16.149	1.888	324.435	58.588	324.435	mouse_10dpp_srt
Znrf3	chr11:5269723-5446678					323.885	98.453	323.885	mouse_10dpp_srt
H1fx	chr6:87974789-87997356			323.133	6.815			323.133	mouse_mili_srt
Thsd4	chr9:59964395-60499126					323.108	29.513	323.108	mouse_10dpp_srt
Rrp1b	chr17:32034474-32068541					322.011	64.755	322.011	mouse_10dpp_srt
Ptpn11	chr5:121126756-121193215					320.1	10.353	320.1	mouse_10dpp_srt
Trmt44	chr5:35543825-35577045			29.869	0.63	317.826	5.066	317.826	mouse_10dpp_srt
Nucks1	chr1:131908733-131939206					317.056	79.291	317.056	mouse_10dpp_srt
Slc36a4	chr9:15707791-15744378					316.349	17.62	316.349	mouse_10dpp_srt
Gosr1	chr11:76724108-76765550					316.064	2.643	316.064	mouse_10dpp_srt
Stxbp4	chr11:90474599-90625701	13.547	0.161	16.148	1.468	314.743	30.176	314.743	mouse_10dpp_srt
Usp12	chr5:146731678-146798662					314.668	46.693	314.668	mouse_10dpp_srt
Gxylt1	chr15:93237626-93277081					313.971	5.617	313.971	mouse_10dpp_srt
6030458C11Rik	chr15:12802711-12826547					313.8	30.616	313.8	mouse_10dpp_srt
Kdm4b	chr17:56349656-56411728					313.16	0	313.16	mouse_10dpp_srt
Eaf1	chr14:31493268-31512617			19.294	1.153	311.108	37.223	311.108	mouse_10dpp_srt
Slc4a8	chr15:100759929-100827631	26.851	1.129	31.869	1.888	310.231	1.762	310.231	mouse_10dpp_srt
Pdxk	chr10:78434800-78466847					308.089	0.441	308.089	mouse_10dpp_srt
Arid5a	chr1:36305832-36330203					306.594	25.549	306.594	mouse_10dpp_srt
Lpin2	chr17:71212972-71254971					305.493	31.717	305.493	mouse_10dpp_srt
Tub	chr7:109007100-109038257			24.536	0.525	305.492	10.792	305.492	mouse_10dpp_srt
Lrrc58	chr16:37866495-37893462			10.169	0.105	305.287	10.792	305.287	mouse_10dpp_srt
Ywhag	chr5:135902994-135938409					302.079	57.927	302.079	mouse_10dpp_srt
Mgat5	chr1:127304775-127490725	94.021	2.902	55.783	1.573	299.104	20.705	299.104	mouse_10dpp_srt
Trim44	chr2:102298476-102404684	12.742	1.452	45.192	0.944	298.223	9.911	298.223	mouse_10dpp_srt
Mlst8	chr17:24457832-24480448					296.974	17.401	296.974	mouse_10dpp_srt
Zmat3	chr3:32331483-32365159	86.283	0.323	51.51	0.105	296.905	13.656	296.905	mouse_10dpp_srt
Smad3	chr9:63644261-63761677					296.683	7.929	296.683	mouse_10dpp_srt
Fbxo42	chr4:141165727-141206564					296.682	32.597	296.682	mouse_10dpp_srt
Appbp2	chr11:85185645-85236809			14.786	2.202	296.241	9.471	296.241	mouse_10dpp_srt
Ppp1r16b	chr2:158693960-158769863					294.41	37.444	294.41	mouse_10dpp_srt
Ubox5	chr2:130581805-130604610					293.104	10.792	293.104	mouse_10dpp_srt
Slc39a9	chr12:80640880-80685705			11.659	0.315	291.837	0	291.837	mouse_10dpp_srt
Pmm2	chr16:8633774-8669652					291.771	11.673	291.771	mouse_10dpp_srt
Mxd4	chr5:34170991-34191573					290.295	99.334	290.295	mouse_10dpp_srt
2810004N23Rik	chr8:124833833-124864972	34.593	1.451	65.181	3.67	289.192	18.282	289.192	mouse_10dpp_srt
Wdfy2	chr14:62835920-62974309					288.896	1.542	288.896	mouse_10dpp_srt
Tram2	chr1:20993561-21083113					288.312	0	288.312	mouse_10dpp_srt
Rnf139	chr15:58887313-58916134	30.964	4.194	32.77	2.935	285.167	7.49	285.167	mouse_10dpp_srt
Etv6	chr6:134032105-134272474					284.677	18.282	284.677	mouse_10dpp_srt
Strbp	chr2:37566029-37649118					283.412	4.184	283.412	mouse_10dpp_srt
Crtc3	chr7:80579742-80690738					283.411	30.835	283.411	mouse_10dpp_srt
Mob1b	chr5:88719107-88764172			14.08	0	282.966	0	282.966	mouse_10dpp_srt
Sgms2	chr3:131317106-131346223					282.366	20.704	282.366	mouse_10dpp_srt
Naa60	chr16:3892374-3909939					280.382	10.792	280.382	mouse_10dpp_srt
Gpr157	chr4:150085753-150112409					276.884	14.757	276.884	mouse_10dpp_srt
Mysm1	chr4:94938964-94981065					276.014	7.049	276.014	mouse_10dpp_srt
Ybey	chr10:76453232-76472366					274.529	16.96	274.529	mouse_10dpp_srt
Pank3	chr11:35767919-35793458			11.641	1.574	274.434	20.925	274.434	mouse_10dpp_srt
Syt11	chr3:88741699-88778324					273.773	80.833	273.773	mouse_10dpp_srt
Srl	chr16:4466472-4525053					273.703	31.056	273.703	mouse_10dpp_srt
Kif1b	chr4:149172767-149293407	78.377	0.806	138.122	1.417	273.555	3.083	273.555	mouse_10dpp_srt
Mcur1	chr13:43535673-43562126					271.352	3.744	271.352	mouse_10dpp_srt
0610030E20Rik	chr6:72345408-72357119	36.043	0.807	38.046	1.678	269.883	19.162	269.883	mouse_10dpp_srt
2900026A02Rik	chr5:113080418-113165108					269.671	2.203	269.671	mouse_10dpp_srt
Zfyve20	chr6:92183309-92215732	11.45	1.614			268.074	50.218	268.074	mouse_10dpp_srt
Tor1aip2	chr1:156057520-156071458					267.609	44.051	267.609	mouse_10dpp_srt
Rlim	chrX:103948490-103968656					264.526	23.127	264.526	mouse_10dpp_srt
Tanc2	chr11:105623057-105931716					263.862	9.36	263.862	mouse_10dpp_srt
Prdm11	chr2:92962905-93015883					262.762	0	262.762	mouse_10dpp_srt
Xpo4	chr14:57574270-57668956					262.688	15.417	262.688	mouse_10dpp_srt
Utp14b	chr1:78662386-78674729					262.413	23.899	262.413	mouse_10dpp_srt
Sap30bp	chr11:115931675-115972392					261.246	4.185	261.246	mouse_10dpp_srt
Fzd3	chr14:65190718-65257132					258.964	9.691	258.964	mouse_10dpp_srt
Prrc2b	chr2:32180511-32236650			20.114	0.84	258.248	1.984	258.248	mouse_10dpp_srt
Ap3s2	chr7:79864483-79922577	102.246	4.032	108.019	14.471	257.369	8.37	257.369	mouse_10dpp_srt
Plekhm3	chr1:64783036-64942309					257.035	15.198	257.035	mouse_10dpp_srt
Unc119b	chr5:115119387-115138910	71.778	10.16	40.3	22.439	255.494	259.239	255.494	mouse_10dpp_srt
Ncl	chr1:86340619-86363223			18.751	2.463	255.493	22.613	255.493	mouse_10dpp_srt
Emc1	chr4:139350619-139381525	10.442	0.322	16.515	0.735	251.383	29.294	251.383	mouse_10dpp_srt
Lurap1	chr4:116127312-116146494			10.638	0.315	251.334	4.185	251.334	mouse_10dpp_srt
Six4	chr12:73097441-73117184					250.759	19.383	250.759	mouse_10dpp_srt
Ddx56	chr11:6245180-6271719					249.988	43.611	249.988	mouse_10dpp_srt
Me2	chr18:73762625-73807159					249.317	11.674	249.317	mouse_10dpp_srt
Serinc5	chr13:92609260-92714137					246.354	17.84	246.354	mouse_10dpp_srt
Deptor	chr15:55110497-55262135					244.765	11.674	244.765	mouse_10dpp_srt
Lman2l	chr1:36416360-36447233			14.138	0.21	243.308	2.423	243.308	mouse_10dpp_srt
Ccdc157	chr11:4137688-4153919			10.613	2.413	241.618	9.912	241.618	mouse_10dpp_srt
Napb	chr2:148691395-148734363					241.509	0.22	241.509	mouse_10dpp_srt
Prr14l	chr5:32787531-32848514					240.625	72.463	240.625	mouse_10dpp_srt
Ubxn7	chr16:32330287-32396935			19.635	0.42	236.991	1.762	236.991	mouse_10dpp_srt
Dnajc16	chr4:141757518-141795055					236.332	18.061	236.332	mouse_10dpp_srt
Sbk1	chr7:126287863-126302649					233.137	85.018	233.137	mouse_10dpp_srt
Top3a	chr11:60726522-60781101	13.94	0	22.033	1.574	233.105	20.263	233.105	mouse_10dpp_srt
Inf2	chr12:112598002-112620603					232.516	7.048	232.516	mouse_10dpp_srt
Mib1	chr18:10724304-10820125	26.825	0.322	28.906	0.63	231.927	2.643	231.927	mouse_10dpp_srt
Tgoln2	chr6:72598104-72620722	33.034	2.742	19.643	3.147	230.278	23.567	230.278	mouse_10dpp_srt
Tgoln1	chr6:72598104-72620722	33.034	2.742	19.643	3.147	230.278	23.567	230.278	mouse_10dpp_srt
Spata2	chr2:167475349-167495475	13.25	3.468	16.568	10.486	229.595	306.372	229.595	mouse_10dpp_srt
Ddx51	chr5:110651487-110665607					228.955	1.542	228.955	mouse_10dpp_srt
Exo1	chr1:175878907-175920565					227.59	4.846	227.59	mouse_10dpp_srt
Zmym1	chr4:127035641-127062986					227.41	18.06	227.41	mouse_10dpp_srt
Pdp2	chr8:104591520-104601119					225.982	16.739	225.982	mouse_10dpp_srt
Larp1	chr11:58007192-58076765			13.018	1.784	225.047	9.58	225.047	mouse_10dpp_srt
Samd8	chr14:21748606-21803241					224.989	17.84	224.989	mouse_10dpp_srt
Mdc1	chr17:35842434-35861630					223.859	16.079	223.859	mouse_10dpp_srt
Fam20b	chr1:156675410-156708044					222.952	26.871	222.952	mouse_10dpp_srt
Zbtb16	chr9:48649141-48835010					222.896	26.211	222.896	mouse_10dpp_srt
Nup50	chr15:84925377-84945848			12.27	1.52	221.134	12.224	221.134	mouse_10dpp_srt
Specc1	chr11:62027275-62227374			19.582	1.049	220.804	4.846	220.804	mouse_10dpp_srt
Rims3	chr4:120875868-120899507					220.255	6.828	220.255	mouse_10dpp_srt
Lin28a	chr4:134000104-134020741					220.143	14.096	220.143	mouse_10dpp_srt
Ttbk2	chr2:120729731-120852533	38.299	0.322	30.252	1.888	219.959	1.542	219.959	mouse_10dpp_srt
Pphln1	chr15:93408711-93495168					219.043	6.498	219.043	mouse_10dpp_srt
Dstyk	chr1:132415605-132469511			23.016	2.411	218.05	10.573	218.05	mouse_10dpp_srt
Bri3bp	chr5:125439661-125462753			11.587	0.105	217.763	5.506	217.763	mouse_10dpp_srt
Cenpo	chr12:4188493-4237576					216.292	11.894	216.292	mouse_10dpp_srt
Kdm7a	chr6:39133210-39208634			10.959	0.105	216.107	1.101	216.107	mouse_10dpp_srt
Sort1	chr3:108282140-108365243			33.87	0.105	216.071	3.524	216.071	mouse_10dpp_srt
Ajuba	chr14:54564930-54581264					215.849	238.974	215.849	mouse_10dpp_srt
Stk4	chr2:164072212-164157831					215.52	22.27	215.52	mouse_10dpp_srt
Sik2	chr9:50887358-51010875					215.409	6.167	215.409	mouse_10dpp_srt
Irgq	chr7:24527385-24542487			14.312	1.049	215.187	10.572	215.187	mouse_10dpp_srt
Asxl2	chr12:3425155-3514372	21.973	1.774	21.11	3.409	214.658	62.111	214.658	mouse_10dpp_srt
Polr3f	chr2:144525863-144544689					214.602	4.625	214.602	mouse_10dpp_srt
Dcaf10	chr4:45340167-45382277	23.088	3.709	24.202	3.461	214.124	6.388	214.124	mouse_10dpp_srt
Heg1	chr16:33682611-33776810					213.427	11.894	213.427	mouse_10dpp_srt
Ccdc117	chr11:5523295-5544058	212.393	9.354	92.798	7.13	87.219	14.096	212.393	mouse_adult_srt
Lmtk2	chr5:144098673-144190744					212.324	71.583	212.324	mouse_10dpp_srt
Polr1e	chr4:45016671-45042100					211.187	3.084	211.187	mouse_10dpp_srt
Slc9a8	chr2:167419751-167480135	24.19	4.837	37.643	5.348	209.9	7.708	209.9	mouse_10dpp_srt
Zfand2a	chr5:139467538-139486756			26.948	1.679	209.241	20.044	209.241	mouse_10dpp_srt
Polr1a	chr6:71907162-71988515					208.869	19.824	208.869	mouse_10dpp_srt
Amotl1	chr9:14539791-14616782					208.581	7.709	208.581	mouse_10dpp_srt
Haus2	chr2:120607452-120625181					208.414	0.441	208.414	mouse_10dpp_srt
Phlpp2	chr8:109866618-109946908			11.219	0.84	208.36	8.15	208.36	mouse_10dpp_srt
Ttll4	chr1:74676991-74705699			14.682	4.405	206.82	24.009	206.82	mouse_10dpp_srt
Gnl3l	chrX:150980103-151016039					206.667	5.506	206.667	mouse_10dpp_srt
Homer2	chr7:81598252-81708763					206.564	0	206.564	mouse_10dpp_srt
Gga3	chr11:115571729-115605867					206.321	6.828	206.321	mouse_10dpp_srt
1700030J22Rik	chr8:116953136-116975661			18.22	0.63	205.392	10.352	205.392	mouse_10dpp_srt
Crtc1	chr8:70380123-70449558					205.276	1.542	205.276	mouse_10dpp_srt
Cds2	chr2:132261443-132315285	47.588	0	83.79	0.42	204.756	11.673	204.756	mouse_10dpp_srt
Sco1	chr11:67050694-67072040					204.433	5.727	204.433	mouse_10dpp_srt
Arhgap35	chr7:16491652-16569138					203.514	281.265	203.514	mouse_10dpp_srt
Mturn	chr6:54679769-54707090					202.635	0	202.635	mouse_10dpp_srt
Purb	chr11:6464911-6477886	23.628	0.161	21.707	0.945	202.195	11.232	202.195	mouse_10dpp_srt
Ston2	chr12:91629721-91745693					202.121	11.233	202.121	mouse_10dpp_srt
Cx3cl1	chr8:94770264-94798556					201.926	10.792	201.926	mouse_10dpp_srt
Vhl	chr6:113622140-113633569	22.659	0.806	12.164	0.315	201.862	20.043	201.862	mouse_10dpp_srt
Clmn	chr12:104759791-104866951					201.312	8.811	201.312	mouse_10dpp_srt
Sesn3	chr9:14274551-14335706	17.822	0	35.916	0.42	200.431	0	200.431	mouse_10dpp_srt
Mgat4a	chr1:37436658-37538132					200.065	0.22	200.065	mouse_10dpp_srt
Avl9	chr6:56713121-56765387					199.661	2.203	199.661	mouse_10dpp_srt
Hdac4	chr1:91925346-92150277			12.269	0.105	199.11	2.643	199.11	mouse_10dpp_srt
Fitm2	chr2:163461502-163474575					198.603	11.013	198.603	mouse_10dpp_srt
Dip2b	chr15:100036809-100223430					197.567	7.709	197.567	mouse_10dpp_srt
Gins4	chr8:23215078-23241075	23.659	0	29.229	0.42	197.495	4.185	197.495	mouse_10dpp_srt
Atrn	chr2:130904560-131033941					197.017	2.423	197.017	mouse_10dpp_srt
2410131K14Rik	chr5:118243347-118271183					195.335	0.661	195.335	mouse_10dpp_srt
Alad	chr4:62501248-62516186			12.895	0.944	194.759	6.167	194.759	mouse_10dpp_srt
Fktn	chr4:53718104-53769387	56.768	0.323	34.85	0.525	193.861	5.727	193.861	mouse_10dpp_srt
Sh3pxd2a	chr19:47256986-47466135					193.603	29.954	193.603	mouse_10dpp_srt
Clpb	chr7:101661810-101797753					193.281	14.316	193.281	mouse_10dpp_srt
Anapc7	chr5:122420577-122457993					192.72	3.745	192.72	mouse_10dpp_srt
Slc30a1	chr1:191905006-191917755					192.282	26.43	192.282	mouse_10dpp_srt
Ttpal	chr2:163601226-163621641					192.281	5.947	192.281	mouse_10dpp_srt
Ankfy1	chr11:72688024-72775645			11.849	2.937	192.28	12.334	192.28	mouse_10dpp_srt
Igsf3	chr3:101374449-101478037					192.277	11.674	192.277	mouse_10dpp_srt
Rbm15b	chr9:106878303-106888967	23.204	0.967	21.344	2.411	191.839	87.33	191.839	mouse_10dpp_srt
Tmem127	chr2:127244565-127263264	16.774	0.323	32.822	1.573	191.621	37.884	191.621	mouse_10dpp_srt
Mettl2	chr11:105124496-105145769					191.29	20.924	191.29	mouse_10dpp_srt
Gsk3b	chr16:38086525-38248569					191.181	0.661	191.181	mouse_10dpp_srt
Zkscan1	chr5:138091006-138111482			12.168	0.341	190.63	0.881	190.63	mouse_10dpp_srt
Surf6	chr2:26884245-26904787					190.386	14.316	190.386	mouse_10dpp_srt
Fbxw8	chr5:118046084-118159381					190.267	6.608	190.267	mouse_10dpp_srt
Malt1	chr18:65429171-65482425					189.711	8.15	189.711	mouse_10dpp_srt
D130040H23Rik	chr8:69298775-69321162					189.085	0	189.085	mouse_10dpp_srt
Ksr2	chr5:117412828-117777563					188.762	15.419	188.762	mouse_10dpp_srt
Zbtb44	chr9:31051295-31078755	34.832	9.435	32.347	10.8	188.318	27.863	188.318	mouse_10dpp_srt
N4bp2	chr5:65788028-65832650					187.95	30.175	187.95	mouse_10dpp_srt
Wbp2nl	chr15:82297006-82320343					187.875	10.792	187.875	mouse_10dpp_srt
Rab11b	chr17:33735667-33764262					187.852	22.539	187.852	mouse_10dpp_srt
Ptcd1	chr5:145140331-145167507					187.475	5.286	187.475	mouse_10dpp_srt
Kif24	chr4:41372111-41430958	23.318	1.291	26.991	3.564	186.997	43.39	186.997	mouse_10dpp_srt
Slc25a40	chr5:8425416-8469298					186.594	0	186.594	mouse_10dpp_srt
Pou6f1	chr15:100572272-100586075	153.101	12.902	133.272	26.318	185.234	62.552	185.234	mouse_10dpp_srt
Mfap3	chr11:57522015-57536244					185.012	19.163	185.012	mouse_10dpp_srt
Runx3	chr4:135119105-135189832					184.87	7.709	184.87	mouse_10dpp_srt
Polr3a	chr14:24437073-24488916	24.191	0.161			184.811	7.268	184.811	mouse_10dpp_srt
Rc3h1	chr1:160928113-160977797	184.533	0.161	86.507	0.42	153.516	2.864	184.533	mouse_adult_srt
Grik3	chr4:125488830-125716091					182.15	2.864	182.15	mouse_10dpp_srt
Exd1	chr2:119514065-119545491					181.564	0.881	181.564	mouse_10dpp_srt
Gpam	chr19:55064929-55099598					181.266	6.608	181.266	mouse_10dpp_srt
Foxred2	chr15:77935159-77960088					181.012	7.268	181.012	mouse_10dpp_srt
Vamp3	chr4:151045029-151059875			11.954	0.157	179.176	0.33	179.176	mouse_10dpp_srt
Etv3	chr3:87525270-87542652			11.779	0.315	177.965	0	177.965	mouse_10dpp_srt
Nhlrc2	chr19:56546682-56605512					177.158	0	177.158	mouse_10dpp_srt
Rsad1	chr11:94536529-94551117					177.138	17.841	177.138	mouse_10dpp_srt
Vash1	chr12:86675987-86697908					176.642	49.777	176.642	mouse_10dpp_srt
Rasal2	chr1:157132710-157413938					176.45	3.744	176.45	mouse_10dpp_srt
Peo1	chr19:45003129-45015904					176.387	179.945	176.387	mouse_10dpp_srt
Snx33	chr9:56898450-56930783					176.384	79.511	176.384	mouse_10dpp_srt
Rnf214	chr9:45850932-45906912			25.325	0.315	176.204	0.22	176.204	mouse_10dpp_srt
Tor1b	chr2:30951024-30965053					175.791	48.896	175.791	mouse_10dpp_srt
Sh3pxd2b	chr11:32345893-32433561					175.763	7.709	175.763	mouse_10dpp_srt
Mre11a	chr9:14783508-14839663					175.323	1.762	175.323	mouse_10dpp_srt
Prx	chr7:27502979-27523513					175.128	4.405	175.128	mouse_10dpp_srt
Rel	chr11:23734264-23772689					174.88	5.947	174.88	mouse_10dpp_srt
Adcyap1r1	chr6:55458235-55507171					174.662	5.727	174.662	mouse_10dpp_srt
6430548M08Rik	chr8:120143334-120169264					173.782	1.321	173.782	mouse_10dpp_srt
Chid1	chr7:141476047-141534938					173.451	0	173.451	mouse_10dpp_srt
Glis2	chr16:4606646-4640176					170.402	36.782	170.402	mouse_10dpp_srt
Nmt1	chr11:103026571-103075768					170.036	14.537	170.036	mouse_10dpp_srt
Clic4	chr4:135211100-135274589					170.036	6.828	170.036	mouse_10dpp_srt
Cbx6	chr15:79821979-79838211					168.715	46.914	168.715	mouse_10dpp_srt
Oprd1	chr4:132103526-132146385					168.221	4.626	168.221	mouse_10dpp_srt
Pigv	chr4:133652509-133675815					167.834	23.787	167.834	mouse_10dpp_srt
Rbm33	chr5:28313367-28421616	44.514	0.806	49.598	1.784	167.833	12.555	167.833	mouse_10dpp_srt
Gucd1	chr10:75504877-75521196			13.528	1.153	167.393	19.382	167.393	mouse_10dpp_srt
Tmx4	chr2:134592524-134646005			11.45	0.21	166.953	0.661	166.953	mouse_10dpp_srt
Wars2	chr3:99139098-99226907					166.705	5.286	166.705	mouse_10dpp_srt
Tox4	chr14:52275650-52299261					166.673	28.082	166.673	mouse_10dpp_srt
Etnk1	chr6:143165480-143211456					166.623	2.643	166.623	mouse_10dpp_srt
Jade2	chr11:51810894-51861051					166.292	13.656	166.292	mouse_10dpp_srt
Serac1	chr17:6038113-6076246					166.291	12.555	166.291	mouse_10dpp_srt
Crebl2	chr6:134828429-134862291					165.412	17.4	165.412	mouse_10dpp_srt
Lin28b	chr10:45373064-45474060			16.147	1.153	164.971	9.251	164.971	mouse_10dpp_srt
Ogfod1	chr8:94033288-94070340					164.526	0.441	164.526	mouse_10dpp_srt
Slc7a1	chr5:148322439-148354435					163.472	4.185	163.472	mouse_10dpp_srt
Atxn7	chr14:14011083-14109324			22.965	1.364	163.43	8.369	163.43	mouse_10dpp_srt
Rfxank	chr8:70125392-70142215					163.259	4.405	163.259	mouse_10dpp_srt
Ccdc186	chr19:56784962-56815683	16.774	4.354	29.57	8.861	163.206	37.444	163.206	mouse_10dpp_srt
Rad50	chr11:53640468-53709055					162.106	15.198	162.106	mouse_10dpp_srt
Usp26	chrX:51748888-51759396					161.997	75.987	161.997	mouse_10dpp_srt
Ddx6	chr9:44601392-44645858			15.588	0.997	161.775	6.607	161.775	mouse_10dpp_srt
Pdk1	chr2:71871369-71906124					161.226	8.15	161.226	mouse_10dpp_srt
Tktl2	chr8:66509791-66521675	80.924	39.833	161.217	109.311	57.049	86.559	161.217	mouse_mili_srt
Bid	chr6:120884280-120909734					160.785	0	160.785	mouse_10dpp_srt
Cyb5b	chr8:107148711-107189668	14.061	0	17.144	0	159.389	0	159.389	mouse_10dpp_srt
Actr5	chr2:158623141-158664890	27.418	2.258	30.341	8.39	159.082	9.692	159.082	mouse_10dpp_srt
Soat1	chr1:156423058-156468768	25.028	0	23.006	0.105	158.884	1.101	158.884	mouse_10dpp_srt
Adipor2	chr6:119349799-119372320					158.583	2.644	158.583	mouse_10dpp_srt
Ralgps1	chr2:33131679-33342769					158.145	5.286	158.145	mouse_10dpp_srt
Dcun1d3	chr7:119845572-119861810	10.32	0.323			158.142	4.405	158.142	mouse_10dpp_srt
Elovl6	chr3:129528679-129641490					156.49	4.075	156.49	mouse_10dpp_srt
Hdhd2	chr18:76949122-76978714	12.902	0.161	16.673	0.21	156.4	1.982	156.4	mouse_10dpp_srt
Whsc1l1	chr8:25638620-25720400					156.16	6.388	156.16	mouse_10dpp_srt
Xrn1	chr9:95952868-96060809					155.939	1.982	155.939	mouse_10dpp_srt
Rnf144a	chr12:26304657-26341440					155.721	9.03	155.721	mouse_10dpp_srt
Rint1	chr5:23783840-23827580					155.39	11.453	155.39	mouse_10dpp_srt
Arl5b	chr2:15053525-15088304					154.839	0	154.839	mouse_10dpp_srt
Podxl	chr6:31517021-31565648					154.179	8.369	154.179	mouse_10dpp_srt
Mthfr	chr4:148039596-148061588					153.958	8.591	153.958	mouse_10dpp_srt
Cyb5d2	chr11:72768738-72797762	48.796	4.838	27.492	3.355	153.865	14.757	153.865	mouse_10dpp_srt
Gls	chr1:52160157-52234992					153.848	6.608	153.848	mouse_10dpp_srt
Trrap	chr5:144769149-144864958					153.627	89.104	153.627	mouse_10dpp_srt
Dock5	chr14:67748417-67935334					152.857	4.405	152.857	mouse_10dpp_srt
Usp22	chr11:61148470-61178885					152.857	8.37	152.857	mouse_10dpp_srt
Pde4c	chr8:70722525-70756107					151.865	41.407	151.865	mouse_10dpp_srt
Kmt2a	chr9:44801901-44885274					151.755	94.491	151.755	mouse_10dpp_srt
Tab1	chr15:80131155-80168281					151.314	3.083	151.314	mouse_10dpp_srt
Ints7	chr1:191573857-191625464					151.313	9.251	151.313	mouse_10dpp_srt
Ttc26	chr6:38377590-38431239					150.654	2.863	150.654	mouse_10dpp_srt
Cacul1	chr19:60519036-60584718					150.435	3.965	150.435	mouse_10dpp_srt
Ubn2	chr6:38432172-38528287	25.725	0.725			150.218	2.203	150.218	mouse_10dpp_srt
Cdk5rap2	chr4:70215057-70412267					149.829	10.793	149.829	mouse_10dpp_srt
Mgll	chr6:88721720-88831776	43.112	12.256	36.491	16.148	149.554	8.81	149.554	mouse_10dpp_srt
Ahcyl2	chr6:29764537-29915046					148.745	5.506	148.745	mouse_10dpp_srt
Tatdn2	chr6:113695712-113726181			46.195	0.945	148.674	4.186	148.674	mouse_10dpp_srt
Setx	chr2:29120886-29186125	18.546	16.813	40.003	43.306	148.231	101.76	148.231	mouse_10dpp_srt
Lpar2	chr8:69821562-69834604	25.48	1.936	29.316	3.566	148.159	64.864	148.159	mouse_10dpp_srt
Dhx37	chr5:125409080-125438037					148.041	5.947	148.041	mouse_10dpp_srt
Gdpgp1	chr7:80236222-80245383					147.9	7.049	147.9	mouse_10dpp_srt
Tmtc1	chr6:148229793-148446199					147.79	7.709	147.79	mouse_10dpp_srt
Spin1	chr13:51121236-51155161	26.033	11.236	16.569	1.661	147.35	13.582	147.35	mouse_10dpp_srt
Zbtb40	chr4:136967049-137022720					147.129	13.215	147.129	mouse_10dpp_srt
EU599041	chr7:43208144-43238333					147.129	0.055	147.129	mouse_10dpp_srt
Cyb561d1	chr3:108191211-108202136					146.47	14.537	146.47	mouse_10dpp_srt
Slc25a11	chr11:70632765-70648862					146.14	4.625	146.14	mouse_10dpp_srt
Ets1	chr9:32694383-32762425					145.81	0.441	145.81	mouse_10dpp_srt
Plagl2	chr2:153223488-153240059			12.935	3.776	144.928	62.552	144.928	mouse_10dpp_srt
Fosl2	chr5:32130703-32161189					144.484	3.084	144.484	mouse_10dpp_srt
Slc7a2	chr8:40896952-40924534					144.323	3.304	144.323	mouse_10dpp_srt
Arhgap32	chr9:32114135-32269148					144.268	159.684	144.268	mouse_10dpp_srt
Slc35g1	chr19:38394114-38409378					143.827	40.746	143.827	mouse_10dpp_srt
Zdhhc21	chr4:82796328-82849696					143.606	0	143.606	mouse_10dpp_srt
Tead1	chr7:112757482-112910660					143.144	0	143.144	mouse_10dpp_srt
Ccnt1	chr15:98535210-98569636	10.805	1.129	10.907	3.356	142.947	6.828	142.947	mouse_10dpp_srt
Prr5	chr15:84679182-84709187					142.883	5.286	142.883	mouse_10dpp_srt
Rnf41	chr10:128426613-128450434	20.644	0.483	32.06	1.153	142.338	8.59	142.338	mouse_10dpp_srt
Bach2	chr4:32499624-32588296					142.063	19.162	142.063	mouse_10dpp_srt
Atf7ip	chr6:136557770-136612893	97.81	11.128	52.741	3.881	141.953	5.066	141.953	mouse_10dpp_srt
Dgkh	chr14:78556104-78727089	19.998	1.613			141.845	1.542	141.845	mouse_10dpp_srt
Pex26	chr6:121180264-121205615					141.403	6.167	141.403	mouse_10dpp_srt
Ubxn2a	chr12:4874581-4904260					141.33	17.51	141.33	mouse_10dpp_srt
Enc1	chr13:97242983-97256753					140.963	155.719	140.963	mouse_10dpp_srt
Edaradd	chr13:12470182-12521948					140.079	0	140.079	mouse_10dpp_srt
Lpgat1	chr1:191717380-191786534	10.482	0.161	18.192	0.315	139.753	0.661	139.753	mouse_10dpp_srt
Btbd7	chr12:102777110-102844181	13.708	1.29	16.514	1.785	139.751	8.59	139.751	mouse_10dpp_srt
Vps18	chr2:119287039-119327619					138.852	40.526	138.852	mouse_10dpp_srt
Specc1l	chr10:75226718-75315879					138.759	3.525	138.759	mouse_10dpp_srt
Otud4	chr8:79637905-79679982					138.759	19.823	138.759	mouse_10dpp_srt
Mga	chr2:119900672-119972965					138.541	85.459	138.541	mouse_10dpp_srt
Rbak	chr5:143167160-143181500					138.374	63.433	138.374	mouse_10dpp_srt
Hus1	chr11:8990849-9015110					137.877	2.643	137.877	mouse_10dpp_srt
Trp53inp1	chr4:11162457-11177959					137.44	18.722	137.44	mouse_10dpp_srt
Cecr2	chr6:120664581-120774417					136.447	11.234	136.447	mouse_10dpp_srt
Ttc19	chr11:62279512-62332143					136.399	0	136.399	mouse_10dpp_srt
Bend3	chr10:43475652-43518090					135.825	218.932	135.825	mouse_10dpp_srt
Rybp	chr6:100226172-100289277	29.513	0.672	59.925	0.804	135.64	0.33	135.64	mouse_10dpp_srt
Mettl16	chr11:74771521-74831758	21.25	0.322	26.778	0.945	135.547	4.185	135.547	mouse_10dpp_srt
Wipi2	chr5:142627758-142676972	31.612	11.451	39.478	17.092	135.236	25.329	135.236	mouse_10dpp_srt
Ccdc15	chr9:37264561-37352066	46.268	0.645	33.631	2.202	135.115	11.453	135.115	mouse_10dpp_srt
Il6st	chr13:112473045-112512445					135.016	5.066	135.016	mouse_10dpp_srt
Lrp6	chr6:134442785-134568697			14.786	0.665	134.576	6.388	134.576	mouse_10dpp_srt
Txlna	chr4:129622880-129644421					133.255	9.911	133.255	mouse_10dpp_srt
Sfmbt2	chr2:10391309-10598570					133.035	8.149	133.035	mouse_10dpp_srt
Lrrc20	chr10:61480400-61586284					132.947	0	132.947	mouse_10dpp_srt
Mtf1	chr4:124802710-124852343			11.535	1.993	132.814	6.168	132.814	mouse_10dpp_srt
Nfasc	chr1:132562419-132644768					132.813	0	132.813	mouse_10dpp_srt
Abl1	chr2:31684698-31811899					132.373	135.236	132.373	mouse_10dpp_srt
Gid8	chr2:180711202-180724011	10.401	1.612	14.811	1.153	131.969	9.141	131.969	mouse_10dpp_srt
Fam217b	chr2:178415565-178427408					131.933	18.721	131.933	mouse_10dpp_srt
Zbtb25	chr12:76341126-76358061					131.932	0	131.932	mouse_10dpp_srt
Itfg2	chr6:128400313-128430813					131.787	13.215	131.787	mouse_10dpp_srt
Kpna6	chr4:129641991-129674680					131.714	5.947	131.714	mouse_10dpp_srt
Kdm2a	chr19:4313099-4400833					131.711	35.901	131.711	mouse_10dpp_srt
Nat8l	chr5:33992843-34009147					131.49	19.162	131.49	mouse_10dpp_srt
Rrn3	chr16:13778756-13817272					129.289	11.013	129.289	mouse_10dpp_srt
Flrt1	chr19:7085155-7105180					129.07	7.268	129.07	mouse_10dpp_srt
1810026J23Rik	chr9:21588958-21599838					128.922	87.441	128.922	mouse_10dpp_srt
Atl3	chr19:7492330-7542036					128.739	3.084	128.739	mouse_10dpp_srt
Fam219b	chr9:57535620-57548661					128.408	2.423	128.408	mouse_10dpp_srt
Plxnd1	chr6:115943739-115996805					126.887	0.661	126.887	mouse_10dpp_srt
Tbc1d2b	chr9:90197026-90272711					125.986	5.947	125.986	mouse_10dpp_srt
Nol4l	chr2:153405611-153531762			10.277	2.517	125.765	12.995	125.765	mouse_10dpp_srt
Tctn3	chr19:40589311-40614144	10.698	0.322	10.093	1.05	125.583	9.691	125.583	mouse_10dpp_srt
Rgp1	chr4:43571393-43593083					125.327	15.859	125.327	mouse_10dpp_srt
Mb21d1	chr9:78428924-78447078					125.171	10.792	125.171	mouse_10dpp_srt
Sdhaf2	chr19:10480998-10527094					125.109	0.22	125.109	mouse_10dpp_srt
Tnfaip1	chr11:78519304-78532232					125.106	10.572	125.106	mouse_10dpp_srt
Kctd10	chr5:114361641-114384428	42.093	6.935	31.718	5.452	124.994	53.301	124.994	mouse_10dpp_srt
Isg20l2	chr3:87927483-87943351					124.773	180.277	124.773	mouse_10dpp_srt
Zbtb21	chr16:97939880-97955081					124.723	64.536	124.723	mouse_10dpp_srt
Reep3	chr10:67007767-67100821					124.629	6.828	124.629	mouse_10dpp_srt
Slc30a7	chr3:115936663-116011214					124.444	1.322	124.444	mouse_10dpp_srt
Fam3b	chr16:97461133-97506841					124.338	0	124.338	mouse_10dpp_srt
Uck2	chr1:167220381-167286874					124.224	6.167	124.224	mouse_10dpp_srt
Ndor1	chr2:25239709-25257351					123.814	22.026	123.814	mouse_10dpp_srt
Dusp18	chr11:3893011-3903578			11.831	3.513	123.738	64.534	123.738	mouse_10dpp_srt
Celf1	chr2:90985745-91021365			15.676	0.525	123.564	2.203	123.564	mouse_10dpp_srt
Polh	chr17:46164252-46201528	24.19	4.838	20.952	6.868	123.342	56.166	123.342	mouse_10dpp_srt
Npffr1	chr10:61593491-61636385					123.253	27.752	123.253	mouse_10dpp_srt
9630033F20Rik	chr6:127081873-127111467					123.123	16.52	123.123	mouse_10dpp_srt
Nuak1	chr10:84368245-84444357					122.461	11.894	122.461	mouse_10dpp_srt
Cnnm3	chr1:36509910-36532083					122.314	2.423	122.314	mouse_10dpp_srt
Rassf3	chr10:121406935-121478110					122.02	29.294	122.02	mouse_10dpp_srt
Kbtbd8	chr6:95115958-95142940					121.707	9.472	121.707	mouse_10dpp_srt
Pygo1	chr9:72923911-72953786					121.692	0.881	121.692	mouse_10dpp_srt
Pafah1b2	chr9:45954687-45980722	38.947	0.968	22.148	0.734	121.472	0.44	121.472	mouse_10dpp_srt
Grk1	chr8:13403117-13426252					121.403	2.203	121.403	mouse_10dpp_srt
Fam173b	chr15:31598136-31627134					120.517	0.22	120.517	mouse_10dpp_srt
Neu3	chr7:99805257-99825528					120.508	17.62	120.508	mouse_10dpp_srt
Lcor	chr19:41550498-41569280					120.26	2.643	120.26	mouse_10dpp_srt
Iba57	chr11:59144264-59165691					120.041	1.762	120.041	mouse_10dpp_srt
Nudcd3	chr11:6094244-6204134					120.04	15.638	120.04	mouse_10dpp_srt
Fbxo46	chr7:19131457-19151269					120.016	32.818	120.016	mouse_10dpp_srt
1810030O07Rik	chrX:12651862-12675541					119.982	16.739	119.982	mouse_10dpp_srt
1200014J11Rik	chr11:73045899-73091176	29.97	1.612	33.789	0.945	119.769	3.304	119.769	mouse_10dpp_srt
5730455P16Rik	chr11:80357811-80379981			12.372	1.049	119.723	16.739	119.723	mouse_10dpp_srt
Ralgapb	chr2:158418843-158501644					119.598	6.168	119.598	mouse_10dpp_srt
Ipmk	chr10:71345951-71387818	119.407	41.07	70.849	16.778	63.543	12.554	119.407	mouse_adult_srt
Plekhh1	chr12:79038539-79085593					119.377	3.745	119.377	mouse_10dpp_srt
Wrb	chr16:96143476-96161952					119.268	0	119.268	mouse_10dpp_srt
Dpy19l3	chr7:35682780-35756717					119.214	0	119.214	mouse_10dpp_srt
Grhl2	chr15:37231386-37366851			10.118	0.105	118.717	1.982	118.717	mouse_10dpp_srt
Sgpl1	chr10:61096867-61148284					118.716	31.497	118.716	mouse_10dpp_srt
Ccdc71	chr9:108460989-108476291					118.365	20.264	118.365	mouse_10dpp_srt
Slc30a4	chr2:122679178-122704420			27.198	0.315	117.946	0	117.946	mouse_10dpp_srt
Ubn1	chr16:5053115-5090105	11.128	0.685	27.263	3.673	117.837	20.264	117.837	mouse_10dpp_srt
Nipal3	chr4:135446372-135499037					117.727	10.573	117.727	mouse_10dpp_srt
Dennd2c	chr3:103129537-103171802					117.615	2.423	117.615	mouse_10dpp_srt
Tor1a	chr2:30950946-30969854					117.396	7.048	117.396	mouse_10dpp_srt
Ttc38	chr15:85830398-85860564					117.147	8.37	117.147	mouse_10dpp_srt
Iws1	chr18:32064005-32105281					117.097	0.881	117.097	mouse_10dpp_srt
4930402H24Rik	chr2:130703199-130842046					117.066	7.709	117.066	mouse_10dpp_srt
Lasp1	chr11:97795793-97842245					116.184	4.295	116.184	mouse_10dpp_srt
Ctdspl	chr9:118922861-119046649					115.632	9.03	115.632	mouse_10dpp_srt
Mrpl19	chr6:81951940-81967927					115.576	5.286	115.576	mouse_10dpp_srt
Piwil2	chr14:70360279-70432698	37.145	1.773	46.103	2.518	114.937	2.863	114.937	mouse_10dpp_srt
Emc8	chr8:120650088-120671978			11.848	0	114.917	0	114.917	mouse_10dpp_srt
Amigo1	chr3:108183186-108196665					114.316	31.608	114.316	mouse_10dpp_srt
Rbm14	chr19:4793597-4813508	32.878	9.355	27.308	27.577	114.264	29.296	114.264	mouse_10dpp_srt
Wdr8	chr4:154138444-154170680					113.98	0	113.98	mouse_10dpp_srt
Dnal1	chr12:84112396-84146394	83.86	0.161	52.743	0.21	113.945	0	113.945	mouse_10dpp_srt
Gfpt1	chr6:87040998-87094158	26.368	0	56.023	1.049	113.431	1.101	113.431	mouse_10dpp_srt
Nktr	chr9:121717487-121760332					112.992	81.714	112.992	mouse_10dpp_srt
Clcn5	chrX:7151728-7318674					112.99	12.115	112.99	mouse_10dpp_srt
Map6d1	chr16:20229961-20243313					112.99	5.947	112.99	mouse_10dpp_srt
Ksr1	chr11:79010184-79148279					112.988	18.282	112.988	mouse_10dpp_srt
Dgcr14	chr16:17892043-17913305					112.771	0.881	112.771	mouse_10dpp_srt
Ncmap	chr4:135364568-135379066					112.488	0	112.488	mouse_10dpp_srt
Tfdp2	chr9:96271939-96325971					112.328	0.22	112.328	mouse_10dpp_srt
Smug1	chr15:103149652-103159907					111.962	2.863	111.962	mouse_10dpp_srt
Hpse2	chr19:42778946-43390311					111.892	1.983	111.892	mouse_10dpp_srt
Pik3r3	chr4:116220307-116305832			15.625	0.315	111.889	3.304	111.889	mouse_10dpp_srt
E130308A19Rik	chr4:59688167-59765039					111.279	11.013	111.279	mouse_10dpp_srt
Glis3	chr19:28252978-28670140					111.01	7.71	111.01	mouse_10dpp_srt
Nhsl2	chrX:101847567-102090927					111.01	2.644	111.01	mouse_10dpp_srt
Itpripl2	chr7:118481726-118495334					111.009	34.139	111.009	mouse_10dpp_srt
Cbx2	chr11:119021108-119039170					111.007	57.045	111.007	mouse_10dpp_srt
Mex3a	chr3:88528394-88547181					110.788	23.346	110.788	mouse_10dpp_srt
Tma16	chr8:66470674-66490414					110.776	3.23	110.776	mouse_10dpp_srt
Tbck	chr3:132684799-132848071					110.643	0.661	110.643	mouse_10dpp_srt
Znf512b	chr2:181580821-181594983	10.16	1.29	33.239	2.937	110.567	17.84	110.567	mouse_10dpp_srt
Rbms2	chr10:128127644-128153337					110.384	28.632	110.384	mouse_10dpp_srt
Nhlrc3	chr3:53446396-53467143					109.906	9.03	109.906	mouse_10dpp_srt
Zbtb39	chr10:127739558-127749697					109.245	52.64	109.245	mouse_10dpp_srt
Mnt	chr11:74817328-74849320			21.707	2.307	109.099	28.413	109.099	mouse_10dpp_srt
Setd7	chr3:51513306-51562557					109.028	0	109.028	mouse_10dpp_srt
Kif3b	chr2:153314280-153336155			18.035	2.936	109.026	11.674	109.026	mouse_10dpp_srt
Mapk1ip1l	chr14:47306570-47325423					108.989	4.185	108.989	mouse_10dpp_srt
Usp48	chr4:137590382-137662144					108.477	3.965	108.477	mouse_10dpp_srt
Aaed1	chr13:64288100-64314684					108.253	10.572	108.253	mouse_10dpp_srt
Cdip1	chr16:4760537-4772127					107.998	5.066	107.998	mouse_10dpp_srt
Snrnp35	chr5:124488125-124500860	33.945	18.223	79.495	32.872	107.924	17.401	107.924	mouse_10dpp_srt
Eva1b	chr4:126144978-126161663					107.755	3.965	107.755	mouse_10dpp_srt
Creb1	chr1:64548856-64605378			11.326	0.315	107.705	0.882	107.705	mouse_10dpp_srt
Epm2aip1	chr9:111269960-111281781			22.23	4.405	107.65	11.233	107.65	mouse_10dpp_srt
Psen1	chr12:83695564-83744071					107.045	5.286	107.045	mouse_10dpp_srt
Desi1	chr15:81990751-82019965	20.159	0	34.235	0	106.382	0	106.382	mouse_10dpp_srt
Prdm16	chr4:154314787-154638759					106.162	0.22	106.162	mouse_10dpp_srt
Gtpbp3	chr8:71484787-71496764					106.162	21.144	106.162	mouse_10dpp_srt
Rmnd5a	chr6:71385124-71442139					105.832	2.643	105.832	mouse_10dpp_srt
BC024978	chr7:27195013-27212385					105.479	8.81	105.479	mouse_10dpp_srt
Ppm1l	chr3:69315566-69563174					104.843	7.93	104.843	mouse_10dpp_srt
Pcyt1a	chr16:32449714-32477503					104.62	0.441	104.62	mouse_10dpp_srt
2700081O15Rik	chr19:7415778-7429106					104.401	1.322	104.401	mouse_10dpp_srt
Kbtbd2	chr6:56774877-56793388					104.262	57.267	104.262	mouse_10dpp_srt
Gpr107	chr2:31150358-31228340			16.725	0.734	103.959	0	103.959	mouse_10dpp_srt
Pik3c2b	chr1:133062299-133114158					103.775	1.101	103.775	mouse_10dpp_srt
Gosr2	chr11:103671235-103701658	13.305	0.323	23.123	0.944	103.631	10.792	103.631	mouse_10dpp_srt
Saal1	chr7:46681362-46712632					103.566	2.643	103.566	mouse_10dpp_srt
Adcy1	chr11:7061599-7179715					103.523	1.762	103.523	mouse_10dpp_srt
Synrg	chr11:83960475-84046928	13.977	0.322	14.177	0.839	103.519	11.893	103.519	mouse_10dpp_srt
Sel1l	chr12:91803843-91851031					103.3	2.863	103.3	mouse_10dpp_srt
Gxylt2	chr6:100700843-100814700					103.078	1.102	103.078	mouse_10dpp_srt
Phc3	chr3:30897335-30967913					102.638	0	102.638	mouse_10dpp_srt
Add2	chr6:86083861-86126781					102.199	5.947	102.199	mouse_10dpp_srt
Plxna1	chr6:89313375-89359645					102.198	10.572	102.198	mouse_10dpp_srt
Arl5a	chr2:52394383-52426635					102.087	0	102.087	mouse_10dpp_srt
Mapk1	chr16:16981626-17050430					101.999	0.441	101.999	mouse_10dpp_srt
Mkrn2	chr6:115599987-115627731			30.113	1.678	101.981	1.102	101.981	mouse_10dpp_srt
Stambp	chr6:83539979-83572505	37.334	2.983	101.71	4.299			101.71	mouse_mili_srt
Extl3	chr14:65048612-65081731					101.378	53.523	101.378	mouse_10dpp_srt
Nfic	chr10:81389377-81431105					101.098	7.048	101.098	mouse_10dpp_srt
Cdk19	chr10:40347593-40485803	37.413	0.484	22.857	2.622	101.096	0	101.096	mouse_10dpp_srt
Slc39a14	chr14:70300665-70322925					100.878	5.506	100.878	mouse_10dpp_srt
Tmem74b	chr2:151704354-151719053					100.439	6.609	100.439	mouse_10dpp_srt
Slc38a9	chr13:112667621-112741664					100.436	0	100.436	mouse_10dpp_srt
Vapb	chr2:173735692-173786221					99.994	1.542	99.994	mouse_10dpp_srt
Smurf1	chr5:144873356-144967555					99.994	5.286	99.994	mouse_10dpp_srt
Tbc1d13	chr2:30131889-30163765					99.922	13.215	99.922	mouse_10dpp_srt
Pde7a	chr3:19219635-19313001					99.778	11.013	99.778	mouse_10dpp_srt
Dusp11	chr6:85939604-85963535	12.015	0.322	11.344	0.42	98.949	6.387	98.949	mouse_10dpp_srt
Nfat5	chr8:107291825-107382653					98.894	17.399	98.894	mouse_10dpp_srt
Slc15a4	chr5:127580623-127619369					97.686	14.978	97.686	mouse_10dpp_srt
Fnip2	chr3:79449662-79569603					97.427	15.418	97.427	mouse_10dpp_srt
Skil	chr3:31091330-31124613					97.355	16.077	97.355	mouse_10dpp_srt
Kctd21	chr7:97341321-97356104					97.352	24.669	97.352	mouse_10dpp_srt
Carm1	chr9:21545007-21594188					97.131	14.977	97.131	mouse_10dpp_srt
4930427A07Rik	chr12:113154436-113177382					97.023	4.405	97.023	mouse_10dpp_srt
Cmklr1	chr5:113603822-113616938					96.475	2.423	96.475	mouse_10dpp_srt
Ado	chr10:67542002-67550773			16.274	1.048	96.472	19.162	96.472	mouse_10dpp_srt
Tnfrsf10b	chr14:69765659-69786566					96.342	20.374	96.342	mouse_10dpp_srt
Rasa2	chr9:96536444-96633493					96.25	4.625	96.25	mouse_10dpp_srt
Asxl3	chr18:22407951-22533549					95.81	167.392	95.81	mouse_10dpp_srt
Ipo9	chr1:135375366-135432430					95.809	0.22	95.809	mouse_10dpp_srt
Rdh13	chr7:4423557-4446720					95.725	0.22	95.725	mouse_10dpp_srt
Lmln	chr16:33060548-33129622					95.536	1.322	95.536	mouse_10dpp_srt
Mob3a	chr10:80679143-80695489					95.482	6.608	95.482	mouse_10dpp_srt
Lzic	chr4:149482759-149506138	11.452	2.903	12.808	0.315	95.266	0.881	95.266	mouse_10dpp_srt
Ildr2	chr1:166252375-166318795					94.05	0	94.05	mouse_10dpp_srt
Mapre1	chr2:153738258-153776930	24.676	1.291	17.621	0.21	93.942	1.322	93.942	mouse_10dpp_srt
Bcl2l2	chr14:54880381-54891533					93.829	4.185	93.829	mouse_10dpp_srt
Xpr1	chr1:155273009-155419234			11.431	0.21	93.609	0	93.609	mouse_10dpp_srt
Sh3bgrl2	chr9:83546458-83603236					93.608	0	93.608	mouse_10dpp_srt
Sufu	chr19:46395102-46491944					93.607	8.81	93.607	mouse_10dpp_srt
Braf	chr6:39600381-39727295	57.897	0	41.264	0.315	93.606	0.441	93.606	mouse_10dpp_srt
Rap1gap2	chr11:74380348-74569238					93.389	0.441	93.389	mouse_10dpp_srt
Fam102b	chr3:108969299-109029321					93.388	0.661	93.388	mouse_10dpp_srt
Smad2	chr18:76260491-76314730			25.657	0.105	93.387	3.744	93.387	mouse_10dpp_srt
Opa3	chr7:19226442-19255151					93.198	9.471	93.198	mouse_10dpp_srt
Lonrf3	chrX:36326579-36369919					93.168	0	93.168	mouse_10dpp_srt
Tulp3	chr6:128319078-128357778					92.947	4.846	92.947	mouse_10dpp_srt
Wdr20	chr12:110736028-110806391			17.986	0.734	92.73	5.617	92.73	mouse_10dpp_srt
Plekhf1	chr7:38211302-38224142					92.508	6.828	92.508	mouse_10dpp_srt
Alg11	chr8:22058726-22074152	11.076	1.613			92.508	12.775	92.508	mouse_10dpp_srt
Pgpep1	chr8:70644592-70661643					92.506	10.793	92.506	mouse_10dpp_srt
Adrbk2	chr5:112906912-112971212					92.067	3.744	92.067	mouse_10dpp_srt
2310003H01Rik	chr11:120360287-120380706					91.957	13.876	91.957	mouse_10dpp_srt
Fbxo32	chr15:58173465-58218611					91.601	0.441	91.601	mouse_10dpp_srt
Osbpl2	chr2:180135075-180171591					91.406	0.22	91.406	mouse_10dpp_srt
B4galt5	chr2:167295335-167351032					91.405	6.608	91.405	mouse_10dpp_srt
5031439G07Rik	chr15:84943237-84989801					91.296	3.524	91.296	mouse_10dpp_srt
Pqlc2	chr4:139290891-139308606					91.259	2.203	91.259	mouse_10dpp_srt
Lamtor1	chr7:101903998-101927365					91.078	2.863	91.078	mouse_10dpp_srt
C2cd4b	chr9:67729723-67778746			91.014	11.377			91.014	mouse_mili_srt
Mphosph9	chr5:124249016-124326980					90.966	8.15	90.966	mouse_10dpp_srt
Xylt2	chr11:94652586-94679407					90.964	3.965	90.964	mouse_10dpp_srt
Map3k13	chr16:21889968-21936048					90.525	2.423	90.525	mouse_10dpp_srt
Kbtbd11	chr8:15025402-15037304					90.482	7.488	90.482	mouse_10dpp_srt
Atmin	chr8:116941426-116966059					90.307	23.347	90.307	mouse_10dpp_srt
Hsd17b7	chr1:169947032-169971132					89.962	2.423	89.962	mouse_10dpp_srt
Elf4	chrX:48408662-48426149					89.864	3.965	89.864	mouse_10dpp_srt
Zmynd19	chr2:24947996-24963061					89.864	3.083	89.864	mouse_10dpp_srt
Cttnbp2nl	chr3:104984649-105034751					89.722	6.387	89.722	mouse_10dpp_srt
Rest	chr5:77265940-77302984					89.67	26.431	89.67	mouse_10dpp_srt
Rcbtb1	chr14:59207968-59239359					89.496	31.277	89.496	mouse_10dpp_srt
Zmym5	chr14:56783765-56806819					88.908	4.448	88.908	mouse_10dpp_srt
Rps15	chr10:80290480-80298080			47.124	89.486	88.777	380.998	88.777	mouse_10dpp_srt
Dab2ip	chr2:35556572-35733120					88.762	37.223	88.762	mouse_10dpp_srt
Sema4b	chr7:80196652-80229335					88.574	9.031	88.574	mouse_10dpp_srt
S100pbp	chr4:129144949-129186530					88.451	3.965	88.451	mouse_10dpp_srt
Preb	chr5:30949642-30962105					88.176	0.661	88.176	mouse_10dpp_srt
Tceanc	chrX:166498317-166509397					87.991	17.621	87.991	mouse_10dpp_srt
Arel1	chr12:84906477-84945347					87.981	0	87.981	mouse_10dpp_srt
Map1s	chr8:70896003-70929207					87.883	5.727	87.883	mouse_10dpp_srt
Tnks	chr8:34823634-34967665			15.728	0.735	87.882	0.22	87.882	mouse_10dpp_srt
Pmpca	chr2:26385364-26407588					87.442	9.251	87.442	mouse_10dpp_srt
Plin3	chr17:56275731-56291859					87.44	17.62	87.44	mouse_10dpp_srt
Rbm34	chr8:126945234-126975039					86.836	10.792	86.836	mouse_10dpp_srt
Pdf	chr8:107035113-107050598					86.634	18.502	86.634	mouse_10dpp_srt
Plekho2	chr9:65544077-65587949					86.561	41.848	86.561	mouse_10dpp_srt
Gatad2b	chr3:90339656-90366002					86.452	4.846	86.452	mouse_10dpp_srt
Smtnl2	chr11:72387286-72415633					86.339	33.479	86.339	mouse_10dpp_srt
Stau1	chr2:166937343-166966658					86.194	1.762	86.194	mouse_10dpp_srt
Mapk14	chr17:28689739-28754338					86.12	6.607	86.12	mouse_10dpp_srt
Thada	chr17:84185950-84466432					86.119	9.471	86.119	mouse_10dpp_srt
Tmem170	chr8:111860365-111880635	33.707	0.484	16.2	0.472	86.09	0.22	86.09	mouse_10dpp_srt
Edem1	chr6:108826739-108863556					85.902	6.388	85.902	mouse_10dpp_srt
Rnf4	chr5:34340670-34357380					85.789	0.33	85.789	mouse_10dpp_srt
Supt7l	chr5:31511663-31527066					85.679	26.211	85.679	mouse_10dpp_srt
H13	chr2:152667581-152714724					85.633	6.167	85.633	mouse_10dpp_srt
Ccser2	chr14:36871667-36943225					85.606	1.542	85.606	mouse_10dpp_srt
Slc52a2	chr15:76537472-76557126					85.599	8.589	85.599	mouse_10dpp_srt
Syn3	chr10:86045531-86469289					85.462	0.11	85.462	mouse_10dpp_srt
Tmem229b	chr12:78954651-78969155					85.459	28.744	85.459	mouse_10dpp_srt
Doc2b	chr11:75765931-75799893					85.459	6.608	85.459	mouse_10dpp_srt
Exoc6b	chr6:84611384-85073405			13.108	3.356	85.242	2.203	85.242	mouse_10dpp_srt
Fam160a2	chr7:105358770-105392158					85.24	8.369	85.24	mouse_10dpp_srt
Xpot	chr10:121586193-121624917					85.239	2.643	85.239	mouse_10dpp_srt
Atf6	chr1:170701878-170869701					85.13	0	85.13	mouse_10dpp_srt
Mettl6	chr14:31469634-31497821					84.997	5.396	84.997	mouse_10dpp_srt
Rspo4	chr2:151841073-151879131					84.798	0	84.798	mouse_10dpp_srt
Zbtb34	chr2:33402970-33414473	9.998	5.322	14.784	3.985	84.798	72.903	84.798	mouse_10dpp_srt
Igf1r	chr7:67948858-68234401					84.798	0.882	84.798	mouse_10dpp_srt
AY358078	chr14:51798045-51832296					84.781	29.771	84.781	mouse_10dpp_srt
Dync1li1	chr9:114686881-114727365					84.578	14.757	84.578	mouse_10dpp_srt
Cep68	chr11:20224427-20246197					84.533	33.259	84.533	mouse_10dpp_srt
Gfod1	chr13:43192324-43305497					84.247	0	84.247	mouse_10dpp_srt
Pyroxd1	chr6:142343732-142370002					84.138	6.168	84.138	mouse_10dpp_srt
Nptx1	chr11:119536472-119549589					83.697	11.013	83.697	mouse_10dpp_srt
Tmem248	chr5:130221467-130249298					83.587	3.744	83.587	mouse_10dpp_srt
Alkbh8	chr9:3336462-3393599	13.084	0			83.476	0.661	83.476	mouse_10dpp_srt
Tmem104	chr11:115186277-115256130					83.258	15.419	83.258	mouse_10dpp_srt
Dag1	chr9:108201258-108222291					83.256	55.283	83.256	mouse_10dpp_srt
Mthfsd	chr8:121090711-121108932					82.948	6.167	82.948	mouse_10dpp_srt
Cox4i1	chr8:120666245-120678107					82.815	143.385	82.815	mouse_10dpp_srt
Slfn9	chr11:82975175-82990301					82.645	4.7	82.645	mouse_10dpp_srt
Tab3	chrX:85607482-85636554					82.595	4.405	82.595	mouse_10dpp_srt
Scube3	chr17:28140525-28177345					82.375	0.11	82.375	mouse_10dpp_srt
Khnyn	chr14:55883790-55901112					82.375	2.643	82.375	mouse_10dpp_srt
Vps26b	chr9:27001890-27033621					82.156	9.912	82.156	mouse_10dpp_srt
Dennd1b	chr1:138961868-139178298	30.883	2.418	11.641	2.204	82.154	3.305	82.154	mouse_10dpp_srt
Nacc2	chr2:26053961-26092422					81.936	2.423	81.936	mouse_10dpp_srt
Casp9	chr4:141789854-141819650					81.936	16.96	81.936	mouse_10dpp_srt
Slc36a1	chr11:55211934-55238638					81.934	3.965	81.934	mouse_10dpp_srt
Sec61a1	chr6:88501106-88522692	42.253	4.515	81.787	10.591	60.349	15.417	81.787	mouse_mili_srt
Gpatch2l	chr12:86242044-86296975			15.519	1.363	81.495	5.507	81.495	mouse_10dpp_srt
Lix1l	chr3:96599181-96629906					81.372	0	81.372	mouse_10dpp_srt
Nras	chr3:103052921-103075449					81.274	16.739	81.274	mouse_10dpp_srt
Hmg20a	chr9:56465361-56499958					80.833	2.423	80.833	mouse_10dpp_srt
Klhl21	chr4:152006942-152021628					80.724	10.131	80.724	mouse_10dpp_srt
Bin3	chr14:70098188-70151285					80.616	0	80.616	mouse_10dpp_srt
Ptgfrn	chr3:101037355-101112140					80.613	15.858	80.613	mouse_10dpp_srt
D17Wsu92e	chr17:27747789-27822334					80.612	9.471	80.612	mouse_10dpp_srt
Ttyh2	chr11:114673543-114725203					80.448	0	80.448	mouse_10dpp_srt
Pdxdc1	chr16:13826813-13904935					80.394	3.304	80.394	mouse_10dpp_srt
Scn5a	chr9:119481577-119564624					80.393	24.338	80.393	mouse_10dpp_srt
Slc45a4	chr15:73573764-73607685					80.284	11.453	80.284	mouse_10dpp_srt
Dhcr24	chr4:106559166-106592765					80.171	17.841	80.171	mouse_10dpp_srt
Ptrh1	chr2:32773829-32791304					79.777	4.185	79.777	mouse_10dpp_srt
Calu	chr6:29354476-29378503					79.731	11.233	79.731	mouse_10dpp_srt
Epn2	chr11:61511417-61548744					79.731	7.489	79.731	mouse_10dpp_srt
Gde1	chr7:118681002-118707650					79.691	0	79.691	mouse_10dpp_srt
Mbd4	chr6:115836484-115855210					79.466	16.078	79.466	mouse_10dpp_srt
Tprkb	chr6:85922381-85932862					79.071	21.585	79.071	mouse_10dpp_srt
Polg	chr7:79443960-79467211					78.962	3.744	78.962	mouse_10dpp_srt
Klhl23	chr2:69821787-69839985					78.766	49.557	78.766	mouse_10dpp_srt
Senp5	chr16:31957426-31992434	20.642	0.565	17.774	1.154	78.631	7.6	78.631	mouse_10dpp_srt
Dgcr2	chr16:17836520-17893464					78.63	8.15	78.63	mouse_10dpp_srt
Taf8	chr17:47485883-47504269					78.63	10.792	78.63	mouse_10dpp_srt
Mvk	chr5:114443401-114468191					78.569	0	78.569	mouse_10dpp_srt
Ptchd2	chr4:148233255-148274401					78.41	1.101	78.41	mouse_10dpp_srt
Galnt10	chr11:57643558-57790728					78.324	3.524	78.324	mouse_10dpp_srt
Cyp2r1	chr7:114538271-114564957					78.267	0	78.267	mouse_10dpp_srt
Cebpg	chr7:35044383-35054836	15.025	1.129	11.247	2.202	78.045	20.263	78.045	mouse_10dpp_srt
Taok1	chr11:77525866-77589404			12.323	1.363	77.973	7.489	77.973	mouse_10dpp_srt
Aar2	chr2:156548692-156583032					77.972	0.441	77.972	mouse_10dpp_srt
Adnp	chr2:168172046-168195389					77.75	231.486	77.75	mouse_10dpp_srt
Nvl	chr1:181087864-181146107					77.749	0	77.749	mouse_10dpp_srt
Smad4	chr18:73632257-73681911	25.802	0	33.03	0.734	77.533	2.644	77.533	mouse_10dpp_srt
Bag4	chr8:25755923-25787171					77.467	3.304	77.467	mouse_10dpp_srt
Ddx11	chr17:66124176-66164838	44.899	0.484			77.31	0.44	77.31	mouse_10dpp_srt
Map3k3	chr11:106082929-106160194					77.31	17.18	77.31	mouse_10dpp_srt
Klhdc10	chr6:30399993-30458696	13.548	0.161	20.133	0.262	77.092	1.101	77.092	mouse_10dpp_srt
L3mbtl2	chr15:81662000-81693052					77.09	2.203	77.09	mouse_10dpp_srt
Otud7b	chr3:96134539-96161968					76.869	0.881	76.869	mouse_10dpp_srt
Cdyl2	chr8:116565128-116736821					76.868	2.864	76.868	mouse_10dpp_srt
St3gal1	chr15:67100656-67117803					76.649	14.977	76.649	mouse_10dpp_srt
Arfgap2	chr2:91261332-91287785	29.675	16.101	45.404	20.553	76.649	6.498	76.649	mouse_10dpp_srt
Map3k2	chr18:32189966-32240348					76.647	0	76.647	mouse_10dpp_srt
Naa40	chr19:7223949-7242943					76.429	25.989	76.429	mouse_10dpp_srt
Lats1	chr10:7689466-7719010					76.318	10.572	76.318	mouse_10dpp_srt
Gpalpp1	chr14:76084527-76112704					76.056	5.066	76.056	mouse_10dpp_srt
Ttc9c	chr19:8805743-8822673					75.987	6.828	75.987	mouse_10dpp_srt
Mtmr9	chr14:63514065-63545639			15.729	0	75.768	0.22	75.768	mouse_10dpp_srt
Pigh	chr12:79068403-79091619					75.592	0	75.592	mouse_10dpp_srt
Ggcx	chr6:72412406-72436156					75.363	2.203	75.363	mouse_10dpp_srt
Fam86	chr16:5235266-5257936					75.108	0	75.108	mouse_10dpp_srt
Srgap2	chr1:131281356-131527004					75.108	0.661	75.108	mouse_10dpp_srt
Psma8	chr18:14704230-14773439	48.844	0.322	62.337	0.21	74.451	0.881	74.451	mouse_10dpp_srt
Mettl22	chr16:8471848-8502137					74.271	0	74.271	mouse_10dpp_srt
Kcnk6	chr7:29219035-29236483					74.226	3.744	74.226	mouse_10dpp_srt
Mms19	chr19:41934552-41983113					74.031	0	74.031	mouse_10dpp_srt
Tex261	chr6:83767187-83779723	73.942	9.676	37.643	2.832	21.805	0.22	73.942	mouse_adult_srt
Cldn12	chr5:5501690-5512425					73.786	1.101	73.786	mouse_10dpp_srt
Kif13b	chr14:64650601-64812296					73.566	9.471	73.566	mouse_10dpp_srt
Maml1	chr11:50247848-50294061					73.566	30.615	73.566	mouse_10dpp_srt
C77080	chr4:129215454-129229415					73.565	30.837	73.565	mouse_10dpp_srt
Nop9	chr14:55743773-55761798					73.345	9.471	73.345	mouse_10dpp_srt
Ppara	chr15:85775559-85811258					72.906	3.303	72.906	mouse_10dpp_srt
Mgat3	chr15:80208973-80218590					72.905	21.805	72.905	mouse_10dpp_srt
Fhl3	chr4:124703633-124715970					72.904	4.405	72.904	mouse_10dpp_srt
Dpysl3	chr18:43318331-43440207					72.904	0	72.904	mouse_10dpp_srt
Arhgap44	chr11:64995497-65164638					72.903	6.828	72.903	mouse_10dpp_srt
Ccdc85c	chr12:108200344-108277133					72.685	5.727	72.685	mouse_10dpp_srt
Kansl3	chr1:36331630-36371983			15.414	1.154	72.683	4.846	72.683	mouse_10dpp_srt
Abhd6	chr14:8026270-8063644					72.6	0	72.6	mouse_10dpp_srt
Bach1	chr16:87697390-87735871					72.353	13.877	72.353	mouse_10dpp_srt
Trap1	chr16:4022122-4079780					72.244	5.066	72.244	mouse_10dpp_srt
Cnnm2	chr19:46759772-46886042					72.242	6.828	72.242	mouse_10dpp_srt
Kremen1	chr11:5188952-5263525					72.023	10.573	72.023	mouse_10dpp_srt
Rmi2	chr16:10833089-10849977			12.586	0	71.933	0	71.933	mouse_10dpp_srt
Ssh2	chr11:77214452-77463480	16.127	3.708	29.202	10.067	71.804	13.877	71.804	mouse_10dpp_srt
Fto	chr8:91311575-91672435					71.583	13.216	71.583	mouse_10dpp_srt
Rasd2	chr8:75216544-75232248					71.363	17.841	71.363	mouse_10dpp_srt
Magt1	chrX:105965463-106013862					71.308	0	71.308	mouse_10dpp_srt
Tom1l2	chr11:60224092-60354808					70.921	2.204	70.921	mouse_10dpp_srt
Sec1	chr7:45670451-45686276			11.602	0.42	70.785	4.405	70.785	mouse_10dpp_srt
Dcaf17	chr2:71053993-71097929					70.775	0	70.775	mouse_10dpp_srt
Plekha5	chr6:140422164-140599649					70.592	5.726	70.592	mouse_10dpp_srt
Nploc4	chr11:120378468-120439513					70.481	5.286	70.481	mouse_10dpp_srt
Slc7a6	chr8:106177137-106212638					70.373	2.643	70.373	mouse_10dpp_srt
Spcs3	chr8:54517262-54531905					70.261	0	70.261	mouse_10dpp_srt
Anks1	chr17:27907461-28071413					70.261	1.762	70.261	mouse_10dpp_srt
Taldo1	chr7:141390221-141410776					70.071	8.81	70.071	mouse_10dpp_srt
Taf1c	chr8:119586610-119606377					69.932	4.406	69.932	mouse_10dpp_srt
C330006A16Rik	chr2:26132382-26142802					69.819	9.912	69.819	mouse_10dpp_srt
4930539E08Rik	chr17:28892887-28917233					69.709	0	69.709	mouse_10dpp_srt
Fam207a	chr10:77484349-77519740					69.599	4.185	69.599	mouse_10dpp_srt
Oxsr1	chr9:119233141-119324074					69.454	0.441	69.454	mouse_10dpp_srt
Cxcl12	chr6:117166655-117184179					69.381	4.405	69.381	mouse_10dpp_srt
Tbc1d14	chr5:36487048-36586824					69.27	13.435	69.27	mouse_10dpp_srt
Dvl2	chr11:69994832-70019592					69.27	3.524	69.27	mouse_10dpp_srt
Ap2b1	chr11:83306237-83410644			11.219	2.309	69.16	16.959	69.16	mouse_10dpp_srt
Fadd	chr7:144570528-144586389					69.114	10.572	69.114	mouse_10dpp_srt
Rbfox2	chr15:77076151-77310543					69.05	1.322	69.05	mouse_10dpp_srt
Nfatc3	chr8:106057890-106134042					68.94	8.369	68.94	mouse_10dpp_srt
Erlin2	chr8:27023071-27042636	13.548	0.968	19.241	1.048	68.94	3.084	68.94	mouse_10dpp_srt
N28178	chr4:42931619-42949601					68.722	0	68.722	mouse_10dpp_srt
Chd2	chr7:73423666-73542833					68.72	15.197	68.72	mouse_10dpp_srt
Golga2	chr2:32286312-32310620	39.833	5.564	68.51	15.885			68.51	mouse_mili_srt
Tnfaip8l1	chr17:56165711-56186272					68.499	0	68.499	mouse_10dpp_srt
Mtmr12	chr15:12203198-12278071					68.12	17.18	68.12	mouse_10dpp_srt
Nudt21	chr8:94013682-94040892	19.431	0.323	31.786	0.454	68.115	5.727	68.115	mouse_10dpp_srt
Snx29	chr16:11320971-11761326					68.059	24.449	68.059	mouse_10dpp_srt
St3gal2	chr8:110953711-110978275					68.058	7.268	68.058	mouse_10dpp_srt
Chrna4	chr2:181020753-181041073					67.838	33.148	67.838	mouse_10dpp_srt
Pm20d2	chr4:33168325-33191380					67.399	0	67.399	mouse_10dpp_srt
Yod1	chr1:130713483-130727419					67.398	0.22	67.398	mouse_10dpp_srt
Afg3l1	chr8:123475909-123514066					67.18	3.524	67.18	mouse_10dpp_srt
Sepsecs	chr5:52637803-52671688			15.848	1.259	67.178	9.471	67.178	mouse_10dpp_srt
Grtp1	chr8:13165052-13202527					66.99	2.863	66.99	mouse_10dpp_srt
Wnt2b	chr3:104936970-104963472					66.958	7.929	66.958	mouse_10dpp_srt
1810055G02Rik	chr19:3705726-3729593			2.832	56.098	66.848	34.139	66.848	mouse_10dpp_srt
Ypel2	chr11:86934598-86975925					66.737	0	66.737	mouse_10dpp_srt
2810006K23Rik	chr5:124336644-124348872					66.627	7.048	66.627	mouse_10dpp_srt
Wars	chr12:108843264-108890486					66.607	16.078	66.607	mouse_10dpp_srt
Ddx24	chr12:103398211-103428592					66.518	18.062	66.518	mouse_10dpp_srt
Pxmp4	chr2:154579828-154607629					66.467	1.101	66.467	mouse_10dpp_srt
Fem1a	chr17:56254908-56266873					66.408	9.692	66.408	mouse_10dpp_srt
Nanos1	chr19:60754265-60763069					66.297	0.441	66.297	mouse_10dpp_srt
Bbs1	chr19:4884671-4908602					66.15	6.387	66.15	mouse_10dpp_srt
Rad18	chr6:112610804-112698594	19.614	0.322	18.284	0.944	66.147	2.643	66.147	mouse_10dpp_srt
Cd93	chr2:148433242-148447424					66.077	51.54	66.077	mouse_10dpp_srt
Plcxd2	chr16:45957017-46013856					65.856	0.441	65.856	mouse_10dpp_srt
Prpf4	chr4:62406874-62429411					65.719	4.626	65.719	mouse_10dpp_srt
Cdr2l	chr11:115380322-115400237					65.708	0	65.708	mouse_10dpp_srt
Slc25a44	chr3:88408705-88427125					65.637	57.046	65.637	mouse_10dpp_srt
Csnk1d	chr11:120958977-120993010					65.635	0	65.635	mouse_10dpp_srt
Tceanc2	chr4:107131610-107181663	10.323	0.645			65.343	5.066	65.343	mouse_10dpp_srt
Tbc1d5	chr17:50725944-51027170					65.196	2.203	65.196	mouse_10dpp_srt
Sc5d	chr9:42249341-42265891					65.196	3.524	65.196	mouse_10dpp_srt
Pip4k2b	chr11:97712858-97746604					65.195	3.304	65.195	mouse_10dpp_srt
Lonrf2	chr1:38792028-38825215					64.974	6.608	64.974	mouse_10dpp_srt
Vps9d1	chr8:123235095-123256086					64.937	3.524	64.937	mouse_10dpp_srt
Lclat1	chr17:73159826-73246220					64.536	10.131	64.536	mouse_10dpp_srt
Hsdl1	chr8:119558038-119569985					64.535	17.18	64.535	mouse_10dpp_srt
Dusp22	chr13:30658125-30714859					64.314	2.864	64.314	mouse_10dpp_srt
Itpripl1	chr2:127134556-127146200					64.257	11.013	64.257	mouse_10dpp_srt
Ammecr1l	chr18:31769707-31786755					64.093	14.096	64.093	mouse_10dpp_srt
Brf1	chr12:112952320-113012356			15.952	0	63.877	0	63.877	mouse_10dpp_srt
Sox12	chr2:152390753-152401698					63.653	11.894	63.653	mouse_10dpp_srt
Kpna1	chr16:35998186-36039908					63.653	1.982	63.653	mouse_10dpp_srt
Nt5m	chr11:59846129-59885947					63.544	0	63.544	mouse_10dpp_srt
Plekhb2	chr1:34859880-34883047					63.432	7.929	63.432	mouse_10dpp_srt
Pggt1b	chr18:46231519-46282819					63.214	0	63.214	mouse_10dpp_srt
Zscan26	chr13:21440930-21451455					63.213	11.233	63.213	mouse_10dpp_srt
Luc7l2	chr6:38547847-38616330			12.15	4.036	63.149	0.661	63.149	mouse_10dpp_srt
Rapgef1	chr2:29618002-29746070					62.994	4.405	62.994	mouse_10dpp_srt
Ssr1	chr13:37969738-37998083	32.694	2.419	30.64	2.726	62.993	10.132	62.993	mouse_10dpp_srt
Dgkd	chr1:87851300-87948472			19.294	1.469	62.992	5.947	62.992	mouse_10dpp_srt
Psd3	chr8:67686971-67976163					62.884	1.322	62.884	mouse_10dpp_srt
Rtn4ip1	chr10:43898262-43964528			15.95	3.356	62.845	3.744	62.845	mouse_10dpp_srt
Glce	chr9:62054010-62072600					62.773	5.065	62.773	mouse_10dpp_srt
Gramd1b	chr9:40291989-40457670					62.554	0.661	62.554	mouse_10dpp_srt
Ss18l1	chr2:180038799-180071358					62.551	0	62.551	mouse_10dpp_srt
Ckap4	chr10:84515469-84535866					62.456	23.346	62.456	mouse_10dpp_srt
Pigw	chr11:84870989-84882501					62.443	5.727	62.443	mouse_10dpp_srt
Slc25a10	chr11:120489986-120512175					62.335	0	62.335	mouse_10dpp_srt
Dennd6a	chr14:26602735-26635559					62.333	1.982	62.333	mouse_10dpp_srt
Vsig10	chr5:117311442-117358806					62.332	2.203	62.332	mouse_10dpp_srt
Rqcd1	chr1:74504437-74532854					62.33	2.203	62.33	mouse_10dpp_srt
Timmdc1	chr16:38486932-38526534					62.003	47.796	62.003	mouse_10dpp_srt
Mcc	chr18:44423886-44814163					61.783	1.101	61.783	mouse_10dpp_srt
Clec16a	chr16:10543562-10755969					61.675	2.423	61.675	mouse_10dpp_srt
Cdk5r1	chr11:80473508-80484432					61.671	10.572	61.671	mouse_10dpp_srt
Zbtb9	chr17:26971622-26989002	10.966	12.418			61.6	33.918	61.6	mouse_10dpp_srt
Edc3	chr9:57711397-57754495					61.561	40.747	61.561	mouse_10dpp_srt
Gprc5c	chr11:114861498-114882353					61.452	9.03	61.452	mouse_10dpp_srt
Nop16	chr13:54581280-54593967					61.452	10.792	61.452	mouse_10dpp_srt
Bet1l	chr7:140844455-140860239			12.896	0.21	61.451	0	61.451	mouse_10dpp_srt
Arid3b	chr9:57780515-57836161					61.356	6.607	61.356	mouse_10dpp_srt
Wdr31	chr4:62447776-62466042	19.371	0.322	20.552	0.262	61.343	1.762	61.343	mouse_10dpp_srt
D16Ertd472e	chr16:78537117-78578047					61.065	8.15	61.065	mouse_10dpp_srt
Ccdc134	chr15:82126067-82148991					60.876	22.686	60.876	mouse_10dpp_srt
Zbtb6	chr2:37422642-37431914					60.865	0	60.865	mouse_10dpp_srt
Dusp16	chr6:134711883-134763073			11.431	0.734	60.79	6.167	60.79	mouse_10dpp_srt
Ascc2	chr11:4638399-4689078					60.572	5.727	60.572	mouse_10dpp_srt
Fert2	chr17:63894076-64151017					60.572	0.881	60.572	mouse_10dpp_srt
Gas2l1	chr11:5052203-5070458					60.461	9.251	60.461	mouse_10dpp_srt
Nrarp	chr2:25177110-25187455					60.352	22.906	60.352	mouse_10dpp_srt
Syt2	chr1:134738851-134757681					60.352	0	60.352	mouse_10dpp_srt
Hnrnpab	chr11:51595407-51610563					60.351	4.405	60.351	mouse_10dpp_srt
Pcgf5	chr19:36410124-36463668					60.35	0	60.35	mouse_10dpp_srt
Akt3	chr1:177017363-177252721					60.349	4.846	60.349	mouse_10dpp_srt
Klrg2	chr6:38615604-38639066					60.315	0	60.315	mouse_10dpp_srt
Endov	chr11:119489403-119513427					60.133	0	60.133	mouse_10dpp_srt
Cwc25	chr11:97743354-97768442					60.13	6.387	60.13	mouse_10dpp_srt
Rit1	chr3:88713603-88737342					60.031	3.083	60.031	mouse_10dpp_srt
Ric3	chr7:109032443-109085286					59.91	0.22	59.91	mouse_10dpp_srt
Rassf8	chr6:145806459-145823188					59.91	3.524	59.91	mouse_10dpp_srt
Mlkl	chr8:111306024-111335752			59.905	0			59.905	mouse_mili_srt
Ribc2	chr15:85128266-85152219					59.336	0	59.336	mouse_10dpp_srt
Mfap1a	chr2:121488664-121510541					59.321	6.498	59.321	mouse_10dpp_srt
Usp37	chr1:74431390-74497785					59.25	5.727	59.25	mouse_10dpp_srt
Gcc1	chr6:28411995-28425316					59.25	86.56	59.25	mouse_10dpp_srt
Adar	chr3:89731557-89757175					59.249	7.709	59.249	mouse_10dpp_srt
Shc3	chr13:51423152-51571084					59.248	0	59.248	mouse_10dpp_srt
Bdkrb2	chr12:105586229-105600680					59.248	14.537	59.248	mouse_10dpp_srt
Wdr83	chr8:85067193-85084615					58.99	0.441	58.99	mouse_10dpp_srt
Rab1	chr11:20199629-20228845					58.919	0	58.919	mouse_10dpp_srt
Dnajc1	chr2:18201256-18394500					58.812	0.881	58.812	mouse_10dpp_srt
9430015G10Rik	chr4:156115031-156133514					58.809	0.661	58.809	mouse_10dpp_srt
Safb2	chr17:56553098-56586444					58.763	21.144	58.763	mouse_10dpp_srt
Pptc7	chr5:122280668-122332874					58.632	9.031	58.632	mouse_10dpp_srt
Hs6st1	chr1:36064657-36108221					58.588	18.061	58.588	mouse_10dpp_srt
Gli3	chr13:15474040-15732781					58.369	15.639	58.369	mouse_10dpp_srt
Trim25	chr11:88997488-89022721					58.369	8.811	58.369	mouse_10dpp_srt
Ahdc1	chr4:133059449-133078234	19.869	3.55	41.158	6.609	58.368	73.345	58.368	mouse_10dpp_srt
Nek2	chr1:191819645-191837357					58.367	5.506	58.367	mouse_10dpp_srt
D430041D05Rik	chr2:104140780-104412163					58.148	0	58.148	mouse_10dpp_srt
Csrnp2	chr15:100475803-100493585					58.147	5.066	58.147	mouse_10dpp_srt
Etohi1	chr2:178021378-178042022					57.977	0.031	57.977	mouse_10dpp_srt
Pdk3	chrX:93753224-93835952					57.927	0	57.927	mouse_10dpp_srt
Anapc15	chr7:101893794-101905241					57.823	10.278	57.823	mouse_10dpp_srt
Snx18	chr13:113588608-113624395					57.817	32.597	57.817	mouse_10dpp_srt
Rab11fip1	chr8:27137175-27176585					57.817	5.066	57.817	mouse_10dpp_srt
Agpat3	chr10:78265686-78290024	12.901	0.161	27.054	2.832	57.709	7.048	57.709	mouse_10dpp_srt
Trim56	chr5:137102455-137116660					57.49	0.881	57.49	mouse_10dpp_srt
Notch2	chr3:98011698-98153444					57.486	10.132	57.486	mouse_10dpp_srt
Dusp3	chr11:101968733-101986736					57.267	0	57.267	mouse_10dpp_srt
Nek6	chr2:38548581-38597390					57.158	0	57.158	mouse_10dpp_srt
Apba1	chr19:23890805-23951781					57.046	1.101	57.046	mouse_10dpp_srt
Cdc42ep4	chr11:113724513-113733563	13.224	0.806	14.785	4.666	56.935	23.347	56.935	mouse_10dpp_srt
3110040N11Rik	chr7:81769042-81791384					56.825	0	56.825	mouse_10dpp_srt
Gna12	chr5:140756548-140832296					56.825	35.682	56.825	mouse_10dpp_srt
Cog2	chr8:124518879-124557492					56.72	2.423	56.72	mouse_10dpp_srt
Larp4b	chr13:9120145-9176942					56.606	6.387	56.606	mouse_10dpp_srt
Kcnb1	chr2:167094352-167190623					56.606	7.049	56.606	mouse_10dpp_srt
Gns	chr10:121363190-121399126					56.605	0	56.605	mouse_10dpp_srt
Bcr	chr10:75059025-75188329					56.605	4.405	56.605	mouse_10dpp_srt
Exosc5	chr7:25657235-25681792					56.385	2.863	56.385	mouse_10dpp_srt
Ripk1	chr13:34007656-34038782					56.385	0.881	56.385	mouse_10dpp_srt
Rassf4	chr6:116630237-116663904					56.385	11.013	56.385	mouse_10dpp_srt
Uvssa	chr5:33377227-33420891					55.872	1.542	55.872	mouse_10dpp_srt
Mcl1	chr3:95656856-95666823	26.544	5.322	40.205	3.565	55.836	10.132	55.836	mouse_10dpp_srt
Garem	chr18:21121124-21301770					55.726	5.286	55.726	mouse_10dpp_srt
Tenm4	chr7:96434848-96914591					55.725	0.661	55.725	mouse_10dpp_srt
Ankrd6	chr4:32792112-32864441					55.725	11.233	55.725	mouse_10dpp_srt
Ccnj	chr19:40830019-40852098					55.724	14.316	55.724	mouse_10dpp_srt
Rnf141	chr7:110810699-110841219					55.504	3.965	55.504	mouse_10dpp_srt
Pknox1	chr17:31579752-31610964					55.504	11.893	55.504	mouse_10dpp_srt
Sapcd2	chr2:25370430-25386480					55.285	5.947	55.285	mouse_10dpp_srt
Wdr37	chr13:8799814-8863225					55.284	12.995	55.284	mouse_10dpp_srt
Pvrl1	chr9:43742643-43810016					55.284	4.185	55.284	mouse_10dpp_srt
Tmem44	chr16:30504714-30556499					55.283	0	55.283	mouse_10dpp_srt
Mavs	chr2:131236793-131258789			10.381	0.105	55.099	6.387	55.099	mouse_10dpp_srt
Dennd5b	chr6:148985705-149103309					55.067	1.322	55.067	mouse_10dpp_srt
Rnf114	chr2:167501458-167520731	12.096	0.323	23.488	0.525	55.064	0	55.064	mouse_10dpp_srt
Ubtd2	chr11:32453476-32522487					55.063	0.441	55.063	mouse_10dpp_srt
Tgif2	chr2:156838189-156861650					55.009	3.818	55.009	mouse_10dpp_srt
BC005537	chr13:24797380-24818762					54.844	19.603	54.844	mouse_10dpp_srt
Glcci1	chr6:8507886-8599252					54.843	0	54.843	mouse_10dpp_srt
Ubald1	chr16:4857518-4885736					54.842	0	54.842	mouse_10dpp_srt
Thap7	chr16:17522187-17534857					54.734	30.836	54.734	mouse_10dpp_srt
Srxn1	chr2:152103683-152115192					54.733	0	54.733	mouse_10dpp_srt
Siae	chr9:37611859-37654524					54.552	0.441	54.552	mouse_10dpp_srt
Atp11a	chr8:12755313-12873717					54.514	0	54.514	mouse_10dpp_srt
Usp6nl	chr2:6334455-6449742					54.403	6.168	54.403	mouse_10dpp_srt
Ccdc92	chr5:124815518-124841790					54.403	22.246	54.403	mouse_10dpp_srt
Dctn5	chr7:122131133-122160154					54.33	0	54.33	mouse_10dpp_srt
Dffa	chr4:149102250-149127291					54.294	27.972	54.294	mouse_10dpp_srt
Ccdc93	chr1:121429215-121509243			16.317	0	54.184	0	54.184	mouse_10dpp_srt
Chtf8	chr8:106874301-106893323			23.017	1.573	54.183	11.233	54.183	mouse_10dpp_srt
Ccdc137	chr11:120456144-120466483					54	12.885	54	mouse_10dpp_srt
Tirap	chr9:35181910-35195108					53.688	14.757	53.688	mouse_10dpp_srt
Pygo2	chr3:89426626-89437514					53.633	22.025	53.633	mouse_10dpp_srt
Sod2	chr17:13000045-13021171					53.633	16.519	53.633	mouse_10dpp_srt
Eif4e2	chr1:87211999-87253885					53.524	5.947	53.524	mouse_10dpp_srt
Ankrd28	chr14:31696019-31832353					53.522	10.573	53.522	mouse_10dpp_srt
Kif15	chr9:122949133-123022127					53.412	1.542	53.412	mouse_10dpp_srt
Fut4	chr9:14746694-14753996					53.302	21.365	53.302	mouse_10dpp_srt
Ddx21	chr10:62578349-62604214					53.302	1.946	53.302	mouse_10dpp_srt
Bpnt1	chr1:185336112-185360626					53.234	1.762	53.234	mouse_10dpp_srt
Adnp2	chr18:80121694-80144756					53.082	623.979	53.082	mouse_10dpp_srt
Ppcdc	chr9:57404640-57437037					53.034	0	53.034	mouse_10dpp_srt
Hivep3	chr4:120092488-120140351					52.862	96.912	52.862	mouse_10dpp_srt
Dgki	chr6:36835375-37301948					52.862	0	52.862	mouse_10dpp_srt
Slx4ip	chr2:136903573-137076328					52.532	7.158	52.532	mouse_10dpp_srt
Sgtb	chr13:104109089-104145851					52.422	3.084	52.422	mouse_10dpp_srt
Lrch3	chr16:32912141-33018490					52.421	0	52.421	mouse_10dpp_srt
Senp1	chr15:98036889-98093089					52.419	0.11	52.419	mouse_10dpp_srt
Fbxo47	chr11:97848375-97881564					52.41	5.066	52.41	mouse_10dpp_srt
Tmem186	chr16:8629744-8641488					51.98	20.483	51.98	mouse_10dpp_srt
Rprd2	chr3:95753679-95822751					51.978	30.394	51.978	mouse_10dpp_srt
Stk24	chr14:121281327-121382939					51.761	9.251	51.761	mouse_10dpp_srt
Alg10b	chr15:90222437-90236379					51.76	3.525	51.76	mouse_10dpp_srt
Mrps17	chr5:129712743-129724155					51.685	0	51.685	mouse_10dpp_srt
Tnpo1	chr13:98836455-98928265					51.429	8.59	51.429	mouse_10dpp_srt
Slc35e3	chr10:117728046-117750186					51.428	1.872	51.428	mouse_10dpp_srt
Ptrhd1	chr12:4232026-4242533					51.412	2.863	51.412	mouse_10dpp_srt
Rcor1	chr12:111037972-111117915			11.326	7.026	51.32	13.876	51.32	mouse_10dpp_srt
Ccdc127	chr13:74350865-74368613					51.319	9.691	51.319	mouse_10dpp_srt
Adal	chr2:121137158-121161547					51.266	11.233	51.266	mouse_10dpp_srt
Syne3	chr12:104924164-104977793					50.88	0	50.88	mouse_10dpp_srt
Afap1	chr5:35933553-36007725					50.879	5.506	50.879	mouse_10dpp_srt
Fbxo34	chr14:47470574-47539272					50.733	35.902	50.733	mouse_10dpp_srt
Gbgt1	chr2:28493765-28511395					50.439	4.625	50.439	mouse_10dpp_srt
Ptar1	chr19:23685459-23732400	40.982	4.515	33.135	1.993	50.22	0.441	50.22	mouse_10dpp_srt
Acaa1a	chr9:119339514-119358033					50.22	3.524	50.22	mouse_10dpp_srt
Zc3h12b	chrX:95897095-95933970					50.219	1.322	50.219	mouse_10dpp_srt
Rnf126	chr10:79745086-79768827					50	0	50	mouse_10dpp_srt
Rab3d	chr9:21904483-21919932					49.999	3.304	49.999	mouse_10dpp_srt
9930104L06Rik	chr4:124936442-124946662					49.998	2.863	49.998	mouse_10dpp_srt
Srsf2	chr11:116846027-116856929					49.778	4.405	49.778	mouse_10dpp_srt
Ubxn10	chr4:138716529-138727363					49.778	24.228	49.778	mouse_10dpp_srt
Klf16	chr10:80560920-80583200					49.777	7.489	49.777	mouse_10dpp_srt
Tubgcp6	chr15:89094411-89124817					49.559	14.537	49.559	mouse_10dpp_srt
Fads6	chr11:115275505-115299476					49.558	1.321	49.558	mouse_10dpp_srt
Gmeb1	chr4:132219764-132253802					49.557	3.304	49.557	mouse_10dpp_srt
Tvp23a	chr16:10412198-10451045					49.557	0	49.557	mouse_10dpp_srt
Gnaq	chr19:16131325-16391394					49.557	0	49.557	mouse_10dpp_srt
Cln8	chr8:14884687-14904854					49.556	14.757	49.556	mouse_10dpp_srt
Elavl1	chr8:4281599-4313770	12.742	0.322	32.613	0.839	49.555	13.875	49.555	mouse_10dpp_srt
Tspan14	chr14:40892057-40936268					49.341	0.661	49.341	mouse_10dpp_srt
Ufd1l	chr16:18808414-18838310					49.338	22.026	49.338	mouse_10dpp_srt
Tnpo2	chr8:85028390-85061447					49.337	3.965	49.337	mouse_10dpp_srt
Henmt1	chr3:108937392-108974338	46.984	0.645	23.731	1.153	49.283	5.727	49.283	mouse_10dpp_srt
Wdr82	chr9:106167218-106196625					49.062	4.405	49.062	mouse_10dpp_srt
Btbd3	chr2:138269114-138290490					49.008	23.347	49.008	mouse_10dpp_srt
Ttl	chr2:129064146-129101055					48.954	4.625	48.954	mouse_10dpp_srt
Wasf3	chr5:146433334-146476377					48.898	0	48.898	mouse_10dpp_srt
Mtif3	chr5:146945593-146965275					48.898	20.263	48.898	mouse_10dpp_srt
Xkr8	chr4:132721854-132734465					48.715	13.436	48.715	mouse_10dpp_srt
Pramel1	chr4:143392454-143406884					48.567	13.876	48.567	mouse_10dpp_srt
Heatr2	chr5:139148246-139199646					48.457	0	48.457	mouse_10dpp_srt
Ttc23	chr7:67660346-67738142					48.456	1.762	48.456	mouse_10dpp_srt
Ppif	chr14:25692231-25703602					48.455	9.251	48.455	mouse_10dpp_srt
Obfc1	chr19:47491559-47538349					48.347	0	48.347	mouse_10dpp_srt
Elk1	chrX:20931449-20943763					48.235	9.692	48.235	mouse_10dpp_srt
Ercc6	chr14:32514956-32581102					48.235	6.828	48.235	mouse_10dpp_srt
Mettl13	chr1:162528275-162550256					48.223	11.673	48.223	mouse_10dpp_srt
Man2a2	chr7:80343698-80371724					48.127	12.775	48.127	mouse_10dpp_srt
Lmbrd2	chr15:9147031-9204716					48.053	0	48.053	mouse_10dpp_srt
Jade3	chrX:20458523-20521896					48.016	14.096	48.016	mouse_10dpp_srt
Dcbld2	chr16:58404755-58471789					48.015	3.525	48.015	mouse_10dpp_srt
Slc6a6	chr6:91717292-91761057					48.014	0	48.014	mouse_10dpp_srt
Uevld	chr7:46920320-46962432					47.907	0.881	47.907	mouse_10dpp_srt
Sap18	chr14:57796225-57808078					47.87	4.479	47.87	mouse_10dpp_srt
Qser1	chr2:104752464-104792195					47.796	26.433	47.796	mouse_10dpp_srt
Foxj3	chr4:119558619-119632404					47.796	0	47.796	mouse_10dpp_srt
Taco1	chr11:106064247-106077301			11.051	0.105	47.794	16.519	47.794	mouse_10dpp_srt
Cdv3	chr9:103350013-103367368					47.711	1.421	47.711	mouse_10dpp_srt
Vps33a	chr5:123523039-123576981					47.578	0.055	47.578	mouse_10dpp_srt
Rapgef5	chr12:117525228-117762081					47.576	1.101	47.576	mouse_10dpp_srt
Parp11	chr6:127468704-127497735					47.575	0.661	47.575	mouse_10dpp_srt
Ube3a	chr7:59241449-59312930	31.768	1.452	47.395	2.938	25.22	17.18	47.395	mouse_mili_srt
Btbd9	chr17:30214372-30532338					47.357	1.322	47.357	mouse_10dpp_srt
Foxo1	chr3:52264801-52354376					47.355	13.216	47.355	mouse_10dpp_srt
Acad12	chr5:121594806-121616246					47.238	0.551	47.238	mouse_10dpp_srt
AI597479	chr1:43096763-43119242	11.449	1.129			47.134	1.762	47.134	mouse_10dpp_srt
Cyld	chr8:88703375-88753013			11.851	0.315	47.134	8.81	47.134	mouse_10dpp_srt
Cep97	chr16:55897167-55936795					47.062	0	47.062	mouse_10dpp_srt
Ubxn2b	chr4:6189129-6224074					46.914	0.441	46.914	mouse_10dpp_srt
Dgcr8	chr16:18247521-18288416					46.803	26.099	46.803	mouse_10dpp_srt
Depdc5	chr5:32862641-32999082					46.694	5.507	46.694	mouse_10dpp_srt
Anapc16	chr10:59980722-59998589	12.956	1.774	39.272	3.356	46.475	9.251	46.475	mouse_10dpp_srt
Eid2b	chr7:28275780-28284236					46.289	0	46.289	mouse_10dpp_srt
Trim14	chr4:46502891-46538080	46.285	0.484					46.285	mouse_adult_srt
Rrp12	chr19:41857206-41900077	10.08	0.484	12.059	0.945	46.142	5.286	46.142	mouse_10dpp_srt
Mprip	chr11:59660825-59783587			13.685	1.941	46.036	9.032	46.036	mouse_10dpp_srt
Iffo2	chr4:139601237-139622433					46.034	0	46.034	mouse_10dpp_srt
Wbp1l	chr19:46597203-46660719					46.034	14.096	46.034	mouse_10dpp_srt
2810474O19Rik	chr6:149323457-149338749					45.978	26.652	45.978	mouse_10dpp_srt
Rgs9bp	chr7:35576506-35587220					45.967	0	45.967	mouse_10dpp_srt
Cox6a1	chr5:115341842-115352950					45.868	0	45.868	mouse_10dpp_srt
Cdk7	chr13:100695477-100732839	10.362	0.323			45.814	6.498	45.814	mouse_10dpp_srt
Mars2	chr1:55235239-55245000					45.814	27.531	45.814	mouse_10dpp_srt
Mettl4	chr17:94719249-94752009					45.813	1.762	45.813	mouse_10dpp_srt
Chst11	chr10:82983864-83197799					45.813	0.441	45.813	mouse_10dpp_srt
Impa2	chr18:67287404-67322510					45.813	3.084	45.813	mouse_10dpp_srt
Tcf25	chr8:123371872-123407155					45.812	56.164	45.812	mouse_10dpp_srt
Nkd2	chr13:73812959-73849427					45.704	0	45.704	mouse_10dpp_srt
Klhl26	chr8:70439437-70478905					45.637	8.149	45.637	mouse_10dpp_srt
Pcsk7	chr9:45907271-45936828					45.594	3.524	45.594	mouse_10dpp_srt
Atp9b	chr18:80728012-80935939					45.593	4.845	45.593	mouse_10dpp_srt
Tgfbr1	chr4:47351311-47418777					45.592	0	45.592	mouse_10dpp_srt
Stil	chr4:115000921-115051963					45.377	18.501	45.377	mouse_10dpp_srt
Gtpbp8	chr16:44733298-44748337					45.372	0	45.372	mouse_10dpp_srt
Wdr4	chr17:31490737-31514384					45.184	0.22	45.184	mouse_10dpp_srt
B430306N03Rik	chr17:48312427-48330185					45.153	1.248	45.153	mouse_10dpp_srt
1700021K19Rik	chr16:32819967-32870160					45.152	7.268	45.152	mouse_10dpp_srt
Rab8a	chr8:72159358-72190137					45.044	0	45.044	mouse_10dpp_srt
Fam107b	chr2:3770851-3785617	26.125	0.484	44.773	0.524	14.758	0	44.773	mouse_mili_srt
Msto1	chr3:88893695-88915876					44.75	1.101	44.75	mouse_10dpp_srt
Bahd1	chr2:118899901-118926572					44.711	30.176	44.711	mouse_10dpp_srt
Wdfy1	chr1:79697510-79763700					44.711	4.846	44.711	mouse_10dpp_srt
Creb3l2	chr6:37324424-37445800					44.71	0	44.71	mouse_10dpp_srt
Ddx39	chr8:83717390-83729141					44.602	21.806	44.602	mouse_10dpp_srt
Ap5z1	chr5:142460094-142489486					44.491	0	44.491	mouse_10dpp_srt
Aco2	chr15:81870512-81924762					44.382	51.209	44.382	mouse_10dpp_srt
Mis12	chr11:71021142-71029763					44.271	11.454	44.271	mouse_10dpp_srt
Cyb5rl	chr4:107064526-107090330					44.052	6.608	44.052	mouse_10dpp_srt
Rab6b	chr9:103110156-103187246					44.051	0	44.051	mouse_10dpp_srt
Mef2d	chr3:88153808-88174643					44.051	0	44.051	mouse_10dpp_srt
Rap2a	chr14:120476726-120509838					44.05	7.378	44.05	mouse_10dpp_srt
C87436	chr6:86441445-86485954					43.868	6.828	43.868	mouse_10dpp_srt
D10Jhu81e	chr10:78154589-78171729					43.832	3.965	43.832	mouse_10dpp_srt
Cyhr1	chr15:76640182-76661311					43.83	31.496	43.83	mouse_10dpp_srt
Homez	chr14:54850692-54862249					43.721	20.044	43.721	mouse_10dpp_srt
Taf1a	chr1:183388920-183417353					43.612	0	43.612	mouse_10dpp_srt
Rundc1	chr11:101421103-101440317					43.61	3.744	43.61	mouse_10dpp_srt
E130309D14Rik	chr11:74617761-74644571					43.609	12.775	43.609	mouse_10dpp_srt
Arf3	chr15:98734332-98746740					43.463	0	43.463	mouse_10dpp_srt
Peli2	chr14:48119156-48262582					43.392	6.828	43.392	mouse_10dpp_srt
Cdh15	chr8:122846487-122885023					43.392	1.982	43.392	mouse_10dpp_srt
Aptx	chr4:40674558-40701136					43.391	1.542	43.391	mouse_10dpp_srt
Ppargc1b	chr18:61288682-61402367					43.39	0.441	43.39	mouse_10dpp_srt
Szrd1	chr4:141109761-141143742					43.389	9.03	43.389	mouse_10dpp_srt
Ears2	chr7:122029074-122069043			11.325	0.525	43.169	7.489	43.169	mouse_10dpp_srt
Tymp	chr15:89365444-89378748					42.951	3.304	42.951	mouse_10dpp_srt
4632428N05Rik	chr10:60345021-60374939					42.95	4.845	42.95	mouse_10dpp_srt
Fzd5	chr1:64728842-64738600					42.95	5.506	42.95	mouse_10dpp_srt
Mdh2	chr5:135776735-135794208					42.95	9.912	42.95	mouse_10dpp_srt
Sugp2	chr8:70234682-70268589			11.027	10.487	42.95	10.571	42.95	mouse_10dpp_srt
AW554918	chr18:25167031-25469821			17.614	1.835	42.95	5.178	42.95	mouse_10dpp_srt
Nav1	chr1:135433683-135587320					42.95	1.762	42.95	mouse_10dpp_srt
Dsn1	chr2:156990195-157009872					42.84	9.251	42.84	mouse_10dpp_srt
Fam126b	chr1:58519657-58560027					42.733	1.762	42.733	mouse_10dpp_srt
Kcns2	chr15:34836492-34845926					42.73	0.881	42.73	mouse_10dpp_srt
Pusl1	chr4:155881154-155893707					42.511	0	42.511	mouse_10dpp_srt
Paqr9	chr9:95557958-95571086					42.511	0	42.511	mouse_10dpp_srt
Ppp1r9a	chr6:4901446-5167752					42.511	23.788	42.511	mouse_10dpp_srt
Tmcc3	chr10:94513026-94593030					42.51	27.091	42.51	mouse_10dpp_srt
Cbx7	chr15:79912318-79936516					42.509	0	42.509	mouse_10dpp_srt
Disc1	chr8:125052229-125267148					42.508	1.982	42.508	mouse_10dpp_srt
Pan3	chr5:147428579-147554387					42.289	5.506	42.289	mouse_10dpp_srt
Dock3	chr9:106891393-107233508					42.288	8.81	42.288	mouse_10dpp_srt
Commd8	chr5:72151872-72170144					42.215	10.352	42.215	mouse_10dpp_srt
Nhp2	chr11:51617817-51631217					42.18	0	42.18	mouse_10dpp_srt
Ccnyl1	chr1:64689390-64727639					42.178	6.828	42.178	mouse_10dpp_srt
Lig3	chr11:82781349-82809514					42.07	0.661	42.07	mouse_10dpp_srt
Cybrd1	chr2:71116119-71144657					42.07	0.881	42.07	mouse_10dpp_srt
Dnajc25	chr4:59001230-59028683					41.85	0.661	41.85	mouse_10dpp_srt
Pikfyve	chr1:65188327-65279758					41.848	3.964	41.848	mouse_10dpp_srt
Akr7a5	chr4:139308754-139330253					41.848	12.995	41.848	mouse_10dpp_srt
Fbxo45	chr16:32227082-32248811					41.738	3.745	41.738	mouse_10dpp_srt
Pgap1	chr1:54470705-54559580					41.629	1.982	41.629	mouse_10dpp_srt
Kif21b	chr1:136129721-136180091					41.628	2.423	41.628	mouse_10dpp_srt
Mfn1	chr3:32529904-32585141					41.627	0	41.627	mouse_10dpp_srt
Fgd6	chr10:94034294-94147789					41.627	4.845	41.627	mouse_10dpp_srt
Mllt1	chr17:56886461-56937274					41.518	24.449	41.518	mouse_10dpp_srt
Eri1	chr8:35463127-35497367					41.444	0.33	41.444	mouse_10dpp_srt
Lman2	chr13:55340876-55366589					41.407	12.336	41.407	mouse_10dpp_srt
Gzf1	chr2:148679610-148695048	13.251	3.63	24.373	10.171	41.335	46.694	41.335	mouse_10dpp_srt
Tmem203	chr2:25253669-25262080					41.244	11.453	41.244	mouse_10dpp_srt
Derl3	chr10:75891424-75903319			41.216	5.592	38.323	14.977	41.216	mouse_mili_srt
2810021J22Rik	chr11:58866991-58887313					41.188	13.436	41.188	mouse_10dpp_srt
Uspl1	chr5:149185774-149222045					41.078	1.762	41.078	mouse_10dpp_srt
Sh2d5	chr4:138251871-138263257					41.077	8.37	41.077	mouse_10dpp_srt
Dhx35	chr2:158792888-158861124					40.968	3.304	40.968	mouse_10dpp_srt
Faxc	chr4:21929563-22003587					40.968	3.084	40.968	mouse_10dpp_srt
Oxld1	chr11:120452763-120460019					40.967	6.167	40.967	mouse_10dpp_srt
Camkk2	chr5:122728074-122766244					40.966	5.947	40.966	mouse_10dpp_srt
Akap11	chr14:78489775-78524650	25.915	3.225	35.704	6.87	40.748	63.655	40.748	mouse_10dpp_srt
Prtg	chr9:72805456-72920302					40.748	3.304	40.748	mouse_10dpp_srt
Yeats2	chr16:20148460-20236873					40.747	0.22	40.747	mouse_10dpp_srt
Tns3	chr11:8428493-8551081					40.747	1.763	40.747	mouse_10dpp_srt
Klf9	chr19:23131754-23172912					40.639	1.542	40.639	mouse_10dpp_srt
Neto2	chr8:85628535-85692973					40.638	16.74	40.638	mouse_10dpp_srt
Rufy3	chr5:88563148-88653975					40.636	5.065	40.636	mouse_10dpp_srt
Acvr1b	chr15:101172144-101216862					40.527	2.423	40.527	mouse_10dpp_srt
Eif2ak1	chr5:143869861-143907889					40.527	0	40.527	mouse_10dpp_srt
Ddx25	chr9:35535997-35560400					40.526	12.774	40.526	mouse_10dpp_srt
LOC666331	chr11:101608785-101623936	30.407	0	40.485	0			40.485	mouse_mili_srt
Ikbkap	chr4:56745651-56802124					40.309	0	40.309	mouse_10dpp_srt
Nt5c1a	chr4:123199557-123226207					40.306	0.22	40.306	mouse_10dpp_srt
Acp2	chr2:91200934-91216740					40.198	0	40.198	mouse_10dpp_srt
Trub2	chr2:29761904-29795611					40.196	4.405	40.196	mouse_10dpp_srt
Eif2ak2	chr17:78851138-78880257					40.174	11.013	40.174	mouse_10dpp_srt
Synm	chr7:67725443-67761628					40.161	0	40.161	mouse_10dpp_srt
Ankrd52	chr10:128375222-128398721					40.087	11.894	40.087	mouse_10dpp_srt
Trim39	chr17:36256373-36273061					40.087	8.15	40.087	mouse_10dpp_srt
Mtx3	chr13:92842786-92860894					40.086	0	40.086	mouse_10dpp_srt
Ap4e1	chr2:127006753-127070702					40.085	0	40.085	mouse_10dpp_srt
Mmachc	chr4:116699456-116712318					39.914	22.246	39.914	mouse_10dpp_srt
Mtmr3	chr11:4470767-4533224					39.867	17.841	39.867	mouse_10dpp_srt
Tldc1	chr8:119757713-119775418					39.866	6.828	39.866	mouse_10dpp_srt
Zbtb5	chr4:44989369-44997382					39.866	102.749	39.866	mouse_10dpp_srt
Ccdc88c	chr12:100908809-101030831					39.865	37.443	39.865	mouse_10dpp_srt
Socs4	chr14:47287609-47298920					39.706	10.351	39.706	mouse_10dpp_srt
Raph1	chr1:60480299-60535406					39.647	3.084	39.647	mouse_10dpp_srt
Sorbs1	chr19:40289048-40404267					39.645	7.049	39.645	mouse_10dpp_srt
Fam199x	chrX:137045872-137085650					39.537	4.405	39.537	mouse_10dpp_srt
Taf10	chr7:105736973-105746318					39.536	1.762	39.536	mouse_10dpp_srt
Slc7a14	chr3:31201075-31261869					39.428	7.929	39.428	mouse_10dpp_srt
Fam120c	chrX:151342249-151475730					39.428	0	39.428	mouse_10dpp_srt
Scai	chr2:39067009-39192642					39.426	0.881	39.426	mouse_10dpp_srt
Cnih4	chr1:181148992-181172208					39.315	0	39.315	mouse_10dpp_srt
Ldoc1l	chr15:84550461-84561193			14.261	1.887	39.205	5.947	39.205	mouse_10dpp_srt
Sfxn2	chr19:46580502-46598771					39.095	1.322	39.095	mouse_10dpp_srt
Tln2	chr9:67215389-67399647					38.987	3.966	38.987	mouse_10dpp_srt
Pcgf3	chr5:108471797-108508404					38.986	0	38.986	mouse_10dpp_srt
Pdgfra	chr5:75160242-75201100					38.986	5.286	38.986	mouse_10dpp_srt
Mfn2	chr4:147867388-147900638					38.984	4.405	38.984	mouse_10dpp_srt
Trp53rk	chr2:166791812-166801860					38.959	2.863	38.959	mouse_10dpp_srt
Mbtd1	chr11:93903204-93949893					38.876	3.745	38.876	mouse_10dpp_srt
Npcd	chr15:79783691-79836211					38.765	1.542	38.765	mouse_10dpp_srt
Nptxr	chr15:79783691-79806583					38.765	0	38.765	mouse_10dpp_srt
Entpd5	chr12:84371293-84398892					38.764	12.114	38.764	mouse_10dpp_srt
Pbxip1	chr3:89437550-89454766					38.764	22.907	38.764	mouse_10dpp_srt
Vangl1	chr3:102150236-102198862					38.547	1.101	38.547	mouse_10dpp_srt
Pign	chr1:105514003-105659822					38.546	11.232	38.546	mouse_10dpp_srt
Mafk	chr5:139797182-139806519					38.545	5.727	38.545	mouse_10dpp_srt
Arfgap1	chr2:180965054-180987370					38.545	5.506	38.545	mouse_10dpp_srt
Intu	chr3:40538863-40707313					38.544	2.203	38.544	mouse_10dpp_srt
Sgpp2	chr1:78306418-78423426					38.544	0	38.544	mouse_10dpp_srt
Birc5	chr11:117839350-117860807					38.544	3.304	38.544	mouse_10dpp_srt
Pgm2l1	chr7:100225923-100282429					38.399	1.101	38.399	mouse_10dpp_srt
Ppp1r3e	chr14:54870373-54879303					38.325	0	38.325	mouse_10dpp_srt
Ptpn1	chr2:167930493-167982638					38.325	1.542	38.325	mouse_10dpp_srt
Dyrk1a	chr16:94609494-94698201					38.325	5.727	38.325	mouse_10dpp_srt
Josd1	chr15:79672079-79692917					38.324	0.33	38.324	mouse_10dpp_srt
Camsap1	chr2:25923725-25984938	15.161	0.995	25.637	2.708	38.251	18.062	38.251	mouse_10dpp_srt
Tdrkh	chr3:94420827-94442609			15.048	0.315	38.214	1.542	38.214	mouse_10dpp_srt
Dhtkd1	chr2:5894707-5946671					38.206	0.22	38.206	mouse_10dpp_srt
Arhgef12	chr9:42961181-43107210					38.11	6.167	38.11	mouse_10dpp_srt
E2f3	chr13:29903902-29989668					38.105	2.203	38.105	mouse_10dpp_srt
Dnajc11	chr4:151931752-151990728					37.995	2.863	37.995	mouse_10dpp_srt
Polr3gl	chr3:96572501-96585689					37.92	1.542	37.92	mouse_10dpp_srt
Rad54l	chr4:116089160-116125064					37.885	8.37	37.885	mouse_10dpp_srt
Gas7	chr11:67531101-67691451					37.884	0	37.884	mouse_10dpp_srt
Ick	chr9:78129470-78175754					37.884	0.22	37.884	mouse_10dpp_srt
Twsg1	chr17:65920284-65950777			12.642	0.105	37.796	0	37.796	mouse_10dpp_srt
Atp8a2	chr14:59635826-60088682					37.774	0	37.774	mouse_10dpp_srt
Iqsec1	chr6:90650454-90811790					37.665	17.18	37.665	mouse_10dpp_srt
Prdm10	chr9:31313106-31384543					37.664	0	37.664	mouse_10dpp_srt
Tctn1	chr5:122235691-122266369					37.663	16.298	37.663	mouse_10dpp_srt
Arhgap1	chr2:91648134-91676900					37.553	17.95	37.553	mouse_10dpp_srt
Chchd4	chr6:91459014-91475337					37.552	1.542	37.552	mouse_10dpp_srt
Nhej1	chr1:74953693-75048639					37.507	0.22	37.507	mouse_10dpp_srt
Wsb2	chr5:117355460-117383552					37.443	12.445	37.443	mouse_10dpp_srt
Ube2z	chr11:96044243-96069274			11.954	1.153	37.443	0.661	37.443	mouse_10dpp_srt
Csnk2a2	chr8:95447366-95490447			14.421	1.677	37.334	5.286	37.334	mouse_10dpp_srt
Aen	chr7:78892293-78913416					37.261	31.936	37.261	mouse_10dpp_srt
Nkx3-1	chr14:69188704-69198248					37.225	0	37.225	mouse_10dpp_srt
Frrs1l	chr4:56956987-56992271					37.224	1.542	37.224	mouse_10dpp_srt
Gadd45g	chr13:51842779-51851979					37.223	0	37.223	mouse_10dpp_srt
Tbcel	chr9:42409830-42453745					37.005	0.22	37.005	mouse_10dpp_srt
Pskh1	chr8:105908689-105933968					37.003	15.197	37.003	mouse_10dpp_srt
Zbtb10	chr3:9249129-9291033	17.943	0.966	36.984	0.735	19.164	1.652	36.984	mouse_mili_srt
Fbxo40	chr16:36958072-36980751					36.783	13.877	36.783	mouse_10dpp_srt
Ska3	chr14:57801976-57828112					36.783	4.405	36.783	mouse_10dpp_srt
Gramd2	chr9:59705979-59722211					36.782	1.762	36.782	mouse_10dpp_srt
Fam104a	chr11:113657309-113686085					36.782	3.745	36.782	mouse_10dpp_srt
Fam32a	chr8:72217786-72226250					36.679	3.524	36.679	mouse_10dpp_srt
Brd3	chr2:27442464-27466098					36.563	8.37	36.563	mouse_10dpp_srt
Timm22	chr11:76405064-76422122					36.563	2.423	36.563	mouse_10dpp_srt
Eif5a2	chr3:28780051-28800455					36.562	0	36.562	mouse_10dpp_srt
Atf7ip2	chr16:10199309-10249956					36.527	0	36.527	mouse_10dpp_srt
Lgi2	chr5:52529962-52568105					36.343	12.114	36.343	mouse_10dpp_srt
Mesdc2	chr7:83890289-83906005					36.342	1.542	36.342	mouse_10dpp_srt
Ppp1r3c	chr19:36729414-36738566					36.342	6.167	36.342	mouse_10dpp_srt
Ccdc50	chr16:27387088-27454267					36.342	0	36.342	mouse_10dpp_srt
Whsc1	chr5:33841140-33901177					36.341	6.167	36.341	mouse_10dpp_srt
Slc35b4	chr6:34150379-34180854					36.341	0	36.341	mouse_10dpp_srt
Tmem234	chr4:129598715-129613550					36.123	1.101	36.123	mouse_10dpp_srt
Spry4	chr18:38583805-38594708					36.123	23.567	36.123	mouse_10dpp_srt
Shank3	chr15:89497856-89564323					36.122	106.383	36.122	mouse_10dpp_srt
Taf5l	chr8:123987308-124011830					36.013	19.163	36.013	mouse_10dpp_srt
A730008H23Rik	chr1:88257180-88279469	18.385	5.002	35.966	6.816			35.966	mouse_mili_srt
Arhgap26	chr18:38991475-39379162					35.902	0	35.902	mouse_10dpp_srt
Ccdc166	chr15:75975593-75984229					35.9	1.982	35.9	mouse_10dpp_srt
Ccdc82	chr9:13250084-13295409					35.774	2.203	35.774	mouse_10dpp_srt
Lrrc8a	chr2:30253175-30266123					35.682	203.294	35.682	mouse_10dpp_srt
Tspan9	chr6:127958427-128038228					35.681	4.625	35.681	mouse_10dpp_srt
Marf1	chr16:14107529-14155972					35.68	0.441	35.68	mouse_10dpp_srt
Foxk2	chr11:121258130-121314964					35.473	4.405	35.473	mouse_10dpp_srt
Kcna1	chr6:126633867-126645355					35.463	1.982	35.463	mouse_10dpp_srt
Tbl1x	chrX:77639449-77665741					35.462	0	35.462	mouse_10dpp_srt
Exoc7	chr11:116277182-116308673					35.461	1.542	35.461	mouse_10dpp_srt
1110057K04Rik	chr12:8218601-8292091					35.459	7.269	35.459	mouse_10dpp_srt
Cyp51	chr5:4079124-4106307					35.432	3.524	35.432	mouse_10dpp_srt
Heyl	chr4:123231866-123260630					35.324	0	35.324	mouse_10dpp_srt
Lgalsl	chr11:20820371-20833009					35.315	0	35.315	mouse_10dpp_srt
Cpne1	chr2:156069520-156081464					35.241	5.947	35.241	mouse_10dpp_srt
Smyd5	chr6:85430004-85451216					35.241	0	35.241	mouse_10dpp_srt
1700025G04Rik	chr1:151881393-152008638					35.133	0	35.133	mouse_10dpp_srt
Slc19a1	chr10:77036396-77061806					35.023	0	35.023	mouse_10dpp_srt
Arhgap28	chr17:67839734-68006010					35.022	2.643	35.022	mouse_10dpp_srt
Nek9	chr12:85295803-85341221					34.913	3.084	34.913	mouse_10dpp_srt
Sco2	chr15:89363681-89376449					34.801	8.15	34.801	mouse_10dpp_srt
D5Ertd579e	chr5:36598623-36674978					34.801	23.789	34.801	mouse_10dpp_srt
Sh2b3	chr5:121813770-121831049					34.801	13.656	34.801	mouse_10dpp_srt
Desi2	chr1:178185915-178255468					34.799	0	34.799	mouse_10dpp_srt
Arl16	chr11:120459649-120471423					34.692	8.37	34.692	mouse_10dpp_srt
Ccnt2	chr1:127772227-127811559					34.691	26.431	34.691	mouse_10dpp_srt
Atxn3	chr12:101917106-101960157					34.69	0	34.69	mouse_10dpp_srt
Kdm5d	chrY:895965-949165					34.673	4.185	34.673	mouse_10dpp_srt
Nfe2l1	chr11:96809175-96831707					34.654	18.28	34.654	mouse_10dpp_srt
Utp15	chr13:98245128-98262888					34.605	2.423	34.605	mouse_10dpp_srt
Smarca4	chr9:21612832-21710968					34.58	21.365	34.58	mouse_10dpp_srt
Ube4a	chr9:44919848-44962099					34.58	1.101	34.58	mouse_10dpp_srt
Dap3	chr3:88917827-88951870					34.579	21.365	34.579	mouse_10dpp_srt
Tgfbrap1	chr1:43043658-43077938					34.545	14.098	34.545	mouse_10dpp_srt
Rab40c	chr17:25879627-25921506					34.361	2.423	34.361	mouse_10dpp_srt
Ensa	chr3:95619119-95643447					34.36	0	34.36	mouse_10dpp_srt
B4galt6	chr18:20680320-20747467					34.323	0	34.323	mouse_10dpp_srt
Armc7	chr11:115469936-115497074					34.163	8.811	34.163	mouse_10dpp_srt
Lmf1	chr17:25577186-25674703					34.141	0	34.141	mouse_10dpp_srt
Ctdsp1	chr1:74389897-74405584					34.124	1.762	34.124	mouse_10dpp_srt
Slc25a36	chr9:97071045-97112951					34.03	0	34.03	mouse_10dpp_srt
Draxin	chr4:148096469-148117991					34.012	1.542	34.012	mouse_10dpp_srt
Zbed4	chr15:88777730-88787237					33.932	328.926	33.932	mouse_10dpp_srt
Atg4b	chr1:93753044-93797759					33.921	0.22	33.921	mouse_10dpp_srt
Fam46c	chr3:100466262-100477438					33.92	8.37	33.92	mouse_10dpp_srt
Iqce	chr5:140657365-140706217					33.919	1.542	33.919	mouse_10dpp_srt
Gorasp1	chr9:119919773-119939517					33.7	6.608	33.7	mouse_10dpp_srt
Poglut1	chr16:38522624-38552167					33.699	0.881	33.699	mouse_10dpp_srt
Hipk1	chr3:103737947-103780297					33.699	0	33.699	mouse_10dpp_srt
Nfib	chr4:82286793-82510760					33.699	0	33.699	mouse_10dpp_srt
Ncan	chr8:70090319-70118661					33.699	0	33.699	mouse_10dpp_srt
Rfx3	chr19:27760454-27902895					33.698	0	33.698	mouse_10dpp_srt
Nom1	chr5:29432677-29459203					33.589	0	33.589	mouse_10dpp_srt
Dync1li2	chr8:104414581-104444801					33.588	0	33.588	mouse_10dpp_srt
Dzank1	chr2:144468923-144527688	11.45	0.161			33.553	2.643	33.553	mouse_10dpp_srt
Pafah1b1	chr11:74671668-74701342			20.029	0.839	33.48	10.462	33.48	mouse_10dpp_srt
Xylt1	chr7:117379178-117675622					33.48	0.22	33.48	mouse_10dpp_srt
Mars	chr10:127290293-127315629					33.48	9.471	33.48	mouse_10dpp_srt
Ubr7	chr12:102756028-102779786					33.479	6.608	33.479	mouse_10dpp_srt
Lpin1	chr12:16530412-16582895					33.479	7.488	33.479	mouse_10dpp_srt
Slc25a15	chr8:22369856-22397767					33.26	7.048	33.26	mouse_10dpp_srt
Stk10	chr11:32531403-32628561					33.259	12.114	33.259	mouse_10dpp_srt
Midn	chr10:80148077-80166642					33.039	0	33.039	mouse_10dpp_srt
Ddx17	chr15:79524011-79550244					33.038	2.479	33.038	mouse_10dpp_srt
Polr1b	chr2:129095086-129130096					32.928	109.686	32.928	mouse_10dpp_srt
Ykt6	chr11:5953900-5970044					32.928	16.078	32.928	mouse_10dpp_srt
AU019823	chr9:50603431-50617551					32.892	3.01	32.892	mouse_10dpp_srt
Frs2	chr10:117067928-117085087					32.819	13.215	32.819	mouse_10dpp_srt
Trappc5	chr8:3677023-3685590					32.819	6.828	32.819	mouse_10dpp_srt
Dhdds	chr4:133967016-134004331					32.818	6.388	32.818	mouse_10dpp_srt
Sike1	chr3:102993808-103009809	10.162	2.42	12.059	0.734	32.818	1.983	32.818	mouse_10dpp_srt
Lphn1	chr8:83913498-83945086					32.818	9.691	32.818	mouse_10dpp_srt
Mul1	chr4:138432759-138449680					32.817	6.608	32.817	mouse_10dpp_srt
Gsg2	chr11:73127996-73140261					32.8	95.591	32.8	mouse_10dpp_srt
Ing2	chr8:47656665-47676680					32.731	0.881	32.731	mouse_10dpp_srt
Cercam	chr2:29867537-29885948					32.708	0	32.708	mouse_10dpp_srt
Frmd6	chr12:70862043-70905668					32.708	3.743	32.708	mouse_10dpp_srt
Rere	chr4:150404339-150625489					32.707	6.829	32.707	mouse_10dpp_srt
Rnf125	chr18:20972413-20989185					32.707	3.304	32.707	mouse_10dpp_srt
Plxnb1	chr9:109098077-109127944					32.672	0.881	32.672	mouse_10dpp_srt
Efcab2	chr1:178404102-178491428	13.385	0	30.515	0	32.601	0	32.601	mouse_10dpp_srt
Fam73a	chr3:152270634-152343824					32.599	6.167	32.599	mouse_10dpp_srt
Zc3h4	chr7:16399292-16441510					32.599	40.087	32.599	mouse_10dpp_srt
D17H6S53E	chr17:35123114-35133996					32.598	26.651	32.598	mouse_10dpp_srt
Phactr4	chr4:132352268-132415085					32.598	12.554	32.598	mouse_10dpp_srt
Pctp	chr11:89980690-90004842					32.487	16.739	32.487	mouse_10dpp_srt
Ric8	chr7:140853470-140870431					32.378	4.185	32.378	mouse_10dpp_srt
Zfyve26	chr12:79227965-79297670					32.377	6.167	32.377	mouse_10dpp_srt
Traf2	chr2:25511409-25541053					32.377	0	32.377	mouse_10dpp_srt
Dolk	chr2:30278426-30290031					32.377	7.93	32.377	mouse_10dpp_srt
Olfr482	chr7:108090596-108097568					32.341	0	32.341	mouse_10dpp_srt
Tcta	chr9:108296210-108309944					32.269	2.203	32.269	mouse_10dpp_srt
Son	chr16:91643907-91682160			32.191	51.276	15.198	208.582	32.191	mouse_mili_srt
Tulp4	chr17:6196707-6244342					32.176	16.557	32.176	mouse_10dpp_srt
Ammecr1	chrX:142847532-142968713					32.159	0	32.159	mouse_10dpp_srt
8030462N17Rik	chr18:77629138-77678614			12.373	0.944	32.158	1.542	32.158	mouse_10dpp_srt
Cep350	chr1:155842562-155964547					32.158	12.776	32.158	mouse_10dpp_srt
Rxra	chr2:27675432-27765688					32.156	4.405	32.156	mouse_10dpp_srt
Fgf22	chr10:79753118-79762961					32.156	0	32.156	mouse_10dpp_srt
4930453N24Rik	chr16:64760312-64772863			12.946	0.909	32.083	0.573	32.083	mouse_10dpp_srt
Ccdc36	chr9:108400762-108430471					31.953	10.132	31.953	mouse_10dpp_srt
Polr3h	chr15:81902611-81929896					31.939	3.524	31.939	mouse_10dpp_srt
Fam78a	chr2:32065244-32086906					31.938	21.144	31.938	mouse_10dpp_srt
Cipc	chr12:86950753-86968667					31.938	1.762	31.938	mouse_10dpp_srt
Stx2	chr5:128981761-129010423					31.937	4.185	31.937	mouse_10dpp_srt
Zzef1	chr11:72794296-72936717					31.792	3.745	31.792	mouse_10dpp_srt
Tmem8b	chr4:43680005-43700362					31.76	0.441	31.76	mouse_10dpp_srt
Xiap	chrX:42092398-42112984					31.718	0	31.718	mouse_10dpp_srt
Nova2	chr7:18924079-18966618					31.717	1.542	31.717	mouse_10dpp_srt
Asxl1	chr2:153342333-153406073					31.716	248.225	31.716	mouse_10dpp_srt
Napa	chr7:16096676-16120565					31.497	0	31.497	mouse_10dpp_srt
Ept1	chr5:30230758-30274999					31.497	0	31.497	mouse_10dpp_srt
Arhgap8	chr15:84730950-84780077					31.497	0	31.497	mouse_10dpp_srt
Slc27a1	chr8:71566721-71590059					31.497	32.158	31.497	mouse_10dpp_srt
Dnajb14	chr3:137861923-137916469	15.966	0.645	11.274	0.42	31.496	0.22	31.496	mouse_10dpp_srt
Fam175b	chr7:132857234-132887504					31.434	2.203	31.434	mouse_10dpp_srt
Rpl22	chr4:152322474-152336424					31.408	0	31.408	mouse_10dpp_srt
Rasl12	chr9:65396564-65423500					31.388	1.762	31.388	mouse_10dpp_srt
Rcc2	chr4:140698156-140725204					31.386	16.298	31.386	mouse_10dpp_srt
Nudt5	chr2:5852858-5874198					31.314	0	31.314	mouse_10dpp_srt
Pml	chr9:58209802-58251690					31.278	8.81	31.278	mouse_10dpp_srt
Dcp1a	chr14:30477621-30529306			11.062	0.314	31.277	0	31.277	mouse_10dpp_srt
Rundc3b	chr5:8488443-8624612					31.276	1.322	31.276	mouse_10dpp_srt
Rictor	chr15:6704402-6804236					31.276	5.066	31.276	mouse_10dpp_srt
9530068E07Rik	chr11:52394467-52411076					31.276	2.202	31.276	mouse_10dpp_srt
Zcchc4	chr5:52781090-52827404					31.167	0	31.167	mouse_10dpp_srt
Cables2	chr2:180250042-180277455					31.167	0	31.167	mouse_10dpp_srt
Zbtb3	chr19:8801024-8814581	15.079	46.285	24.972	89.18	31.13	18.942	31.13	mouse_10dpp_srt
Ccdc85b	chr19:5446788-5459397					31.059	0	31.059	mouse_10dpp_srt
Ndufb9	chr15:58931837-58943406					31.056	0	31.056	mouse_10dpp_srt
Elac2	chr11:64977110-65011867					31.056	5.286	31.056	mouse_10dpp_srt
Rapgef6	chr11:54521049-54702105					30.837	11.894	30.837	mouse_10dpp_srt
Slmo1	chr18:67462924-67484003					30.837	0.44	30.837	mouse_10dpp_srt
Ago4	chr4:126487222-126535203					30.836	3.524	30.836	mouse_10dpp_srt
Best3	chr10:116986630-117032846					30.835	3.965	30.835	mouse_10dpp_srt
Slc16a14	chr1:84899277-84931551					30.725	6.607	30.725	mouse_10dpp_srt
Kif1c	chr11:70700799-70736879					30.724	12.776	30.724	mouse_10dpp_srt
Arl2bp	chr8:94664863-94681118					30.642	0	30.642	mouse_10dpp_srt
Srsf9	chr5:115323308-115342719					30.616	10.352	30.616	mouse_10dpp_srt
Brap	chr5:121658766-121689492					30.616	0	30.616	mouse_10dpp_srt
Naa38	chr11:69391891-69400632					30.616	45.372	30.616	mouse_10dpp_srt
Slc38a1	chr15:96568710-96628077					30.616	6.167	30.616	mouse_10dpp_srt
Ctif	chr18:75429193-75639312					30.613	8.591	30.613	mouse_10dpp_srt
Ctnnd1	chr2:84584891-84622951	30.434	0.322					30.434	mouse_adult_srt
Star	chr8:25802568-25816886					30.433	2.863	30.433	mouse_10dpp_srt
Pcif1	chr2:164882095-164897117					30.396	1.322	30.396	mouse_10dpp_srt
Zswim5	chr4:116875459-116993333					30.395	8.59	30.395	mouse_10dpp_srt
Stx6	chr1:155156892-155212016					30.177	7.93	30.177	mouse_10dpp_srt
Fgfr1op	chr17:8163596-8198595			24.642	0.734	30.176	0	30.176	mouse_10dpp_srt
Eif4ebp1	chr8:27258408-27285111					30.066	0	30.066	mouse_10dpp_srt
Slc39a3	chr10:81024956-81035821			11.43	0.734	29.956	0	29.956	mouse_10dpp_srt
Klhl3	chr13:57999175-58104428					29.956	0	29.956	mouse_10dpp_srt
Ikzf2	chr1:69528767-69688157					29.955	2.863	29.955	mouse_10dpp_srt
Kcnd3	chr3:105456815-105677209					29.955	2.863	29.955	mouse_10dpp_srt
Tmem214	chr5:30865667-30884790					29.955	11.013	29.955	mouse_10dpp_srt
Bahcc1	chr11:120235079-120295883					29.843	19.162	29.843	mouse_10dpp_srt
Mrpl57	chr14:57824516-57832825					29.843	2.643	29.843	mouse_10dpp_srt
Gatad2a	chr8:69903787-69938035					29.735	2.643	29.735	mouse_10dpp_srt
Plekhm1	chr11:103362881-103411869					29.735	12.555	29.735	mouse_10dpp_srt
Toe1	chr4:116796434-116809519					29.734	3.084	29.734	mouse_10dpp_srt
Eif2s1	chr12:78864526-78890916					29.716	0.587	29.716	mouse_10dpp_srt
Rab14	chr2:35178269-35194672					29.624	3.744	29.624	mouse_10dpp_srt
Ttbk1	chr17:46437175-46486257					29.519	7.929	29.519	mouse_10dpp_srt
Atg12	chr18:46728449-46743546					29.515	1.762	29.515	mouse_10dpp_srt
Smtn	chr11:3514771-3533246					29.514	0	29.514	mouse_10dpp_srt
Sod1	chr16:90218857-90230257					29.514	171.577	29.514	mouse_10dpp_srt
Fam169a	chr13:97089820-97133038					29.404	1.322	29.404	mouse_10dpp_srt
Fv1	chr4:147866978-147878358					29.367	104.399	29.367	mouse_10dpp_srt
N4bp3	chr11:51635620-51654244					29.295	5.286	29.295	mouse_10dpp_srt
Btg2	chr1:134069368-134083053					29.295	0.441	29.295	mouse_10dpp_srt
Bmp2k	chr5:96995927-97094136					29.295	9.911	29.295	mouse_10dpp_srt
Dclre1b	chr3:103798967-103809553					29.295	3.524	29.295	mouse_10dpp_srt
Dlst	chr12:85108896-85138753					29.294	1.322	29.294	mouse_10dpp_srt
Xkrx	chrX:134146550-134165910					29.294	0	29.294	mouse_10dpp_srt
Mn1	chr5:111414165-111460791					29.294	30.396	29.294	mouse_10dpp_srt
Phf13	chr4:151987552-151997864					29.293	25.991	29.293	mouse_10dpp_srt
Nf2	chr11:4764222-4850985					29.293	8.149	29.293	mouse_10dpp_srt
Pi4k2a	chr19:42086501-42123954					29.074	3.084	29.074	mouse_10dpp_srt
Pttg1ip	chr10:77579821-77601065					29.074	2.423	29.074	mouse_10dpp_srt
Ptplad1	chr9:64984452-65023543					29.073	4.846	29.073	mouse_10dpp_srt
Rfc5	chr5:117369809-117390978					29.073	0.22	29.073	mouse_10dpp_srt
Phactr1	chr13:42680697-43141189					29.073	0.882	29.073	mouse_10dpp_srt
Mrps7	chr11:115602160-115617039					29	1.101	29	mouse_10dpp_srt
Clcn6	chr4:148002780-148040767					28.963	7.93	28.963	mouse_10dpp_srt
Appl1	chr14:26915727-26972454			14.053	1.469	28.963	4.405	28.963	mouse_10dpp_srt
Alyref	chr11:120586852-120600338	28.946	2.096	28.322	2.22			28.946	mouse_adult_srt
Pvrl3	chr16:46387095-46498774	28.867	2.903	25.113	3.671	18.062	0.22	28.867	mouse_adult_srt
Helz	chr11:107572955-107696719					28.855	3.965	28.855	mouse_10dpp_srt
Gmfb	chr14:46805751-46824103	10.416	0	14.995	0	28.855	0	28.855	mouse_10dpp_srt
Adat2	chr10:13551265-13570858					28.854	3.524	28.854	mouse_10dpp_srt
Ak3	chr19:29016825-29049829					28.854	9.03	28.854	mouse_10dpp_srt
Rnf8	chr17:29612967-29647232					28.853	9.251	28.853	mouse_10dpp_srt
Arid3a	chr10:79928893-79957936					28.744	2.202	28.744	mouse_10dpp_srt
Capn5	chr7:98117872-98164080					28.634	7.929	28.634	mouse_10dpp_srt
Inpp5e	chr2:26389838-26410587					28.634	0.661	28.634	mouse_10dpp_srt
Elmod2	chr8:83310315-83333252					28.634	1.321	28.634	mouse_10dpp_srt
Cdc42ep1	chr15:78845356-78859931					28.633	23.567	28.633	mouse_10dpp_srt
Med9	chr11:59946266-59966775					28.633	0	28.633	mouse_10dpp_srt
Gen1	chr12:11235254-11264567					28.559	6.828	28.559	mouse_10dpp_srt
Zc3h11a	chr1:133617542-133649389					28.558	15.859	28.558	mouse_10dpp_srt
Mycbp	chr4:123903072-123917137					28.524	0	28.524	mouse_10dpp_srt
Nkiras2	chr11:100622205-100630233			12.634	0.839	28.444	3.525	28.444	mouse_10dpp_srt
Imp4	chr1:34437924-34452470					28.415	0	28.415	mouse_10dpp_srt
Arhgef37	chr18:61486839-61525992					28.415	13.656	28.415	mouse_10dpp_srt
Mrpl20	chr4:155801655-155812652			13.474	0.524	28.414	1.542	28.414	mouse_10dpp_srt
Mycl	chr4:122994522-123004515					28.413	2.864	28.413	mouse_10dpp_srt
Arhgef4	chr1:34802967-34819829					28.412	0	28.412	mouse_10dpp_srt
Git2	chr5:114724181-114775365					28.412	0.441	28.412	mouse_10dpp_srt
Fam76a	chr4:132897221-132924438					28.304	3.303	28.304	mouse_10dpp_srt
Myo9b	chr8:71288296-71367668					28.202	4.846	28.202	mouse_10dpp_srt
Zfyve9	chr4:108627258-108727827					28.194	0.661	28.194	mouse_10dpp_srt
Ldlrad4	chr18:68062646-68262539					28.193	0	28.193	mouse_10dpp_srt
Zc3h12c	chr9:52107405-52170111					28.193	5.066	28.193	mouse_10dpp_srt
Prkrip1	chr5:136175395-136200900					28.193	0	28.193	mouse_10dpp_srt
Tmem132b	chr5:125530629-125794068					28.193	1.542	28.193	mouse_10dpp_srt
Tmem64	chr4:15263951-15289350					28.193	6.828	28.193	mouse_10dpp_srt
Etf1	chr18:34900987-34933654					28.193	18.502	28.193	mouse_10dpp_srt
Htr1d	chr4:136440461-136451586					28.192	0	28.192	mouse_10dpp_srt
Zbtb26	chr2:37429666-37440989					27.974	12.554	27.974	mouse_10dpp_srt
Man1b1	chr2:25330859-25362565					27.973	1.321	27.973	mouse_10dpp_srt
Pogz	chr3:94851950-94890332					27.973	34.361	27.973	mouse_10dpp_srt
Bicd2	chr13:49339670-49389352					27.973	7.269	27.973	mouse_10dpp_srt
Prickle2	chr6:92367945-92708145					27.972	5.066	27.972	mouse_10dpp_srt
Slc6a2	chr8:92959247-93003649					27.783	0	27.783	mouse_10dpp_srt
Fam178a	chr19:44927310-44986591					27.753	2.864	27.753	mouse_10dpp_srt
Rbm20	chr19:53675407-53870190					27.753	1.762	27.753	mouse_10dpp_srt
Slc38a6	chr12:73282924-73356537					27.753	42.068	27.753	mouse_10dpp_srt
Trim26	chr17:36846690-36866082					27.753	1.101	27.753	mouse_10dpp_srt
Zxdc	chr6:90367658-90410106					27.753	1.322	27.753	mouse_10dpp_srt
Cacna1h	chr17:25372105-25437168					27.753	0	27.753	mouse_10dpp_srt
Arhgef7	chr8:11726251-11830719					27.752	5.066	27.752	mouse_10dpp_srt
Afg3l2	chr18:67397277-67451001					27.752	3.744	27.752	mouse_10dpp_srt
Mrps15	chr4:126045069-126059517					27.752	3.744	27.752	mouse_10dpp_srt
Rnf130	chr11:50023400-50127154					27.752	0.441	27.752	mouse_10dpp_srt
Ywhae	chr11:75731027-75768672					27.751	9.691	27.751	mouse_10dpp_srt
Lrwd1	chr5:136111174-136139951					27.669	7.489	27.669	mouse_10dpp_srt
Rprd1b	chr2:158024894-158081079					27.533	3.304	27.533	mouse_10dpp_srt
Spata13	chr14:60688994-60767051					27.533	2.424	27.533	mouse_10dpp_srt
Dusp9	chrX:73638227-73646409					27.532	2.863	27.532	mouse_10dpp_srt
Atad2	chr15:58091526-58136974					27.532	3.304	27.532	mouse_10dpp_srt
Arrb1	chr7:99533778-99607209					27.314	0	27.314	mouse_10dpp_srt
Rpusd1	chr17:25726209-25736778					27.313	4.405	27.313	mouse_10dpp_srt
Ikbkg	chrX:74430819-74456359					27.313	2.643	27.313	mouse_10dpp_srt
Chrna10	chr7:102102038-102118317					27.312	0	27.312	mouse_10dpp_srt
Gse1	chr8:120487114-120584603					27.312	3.304	27.312	mouse_10dpp_srt
Cd151	chr7:141467261-141474697					27.311	0	27.311	mouse_10dpp_srt
Znfx1	chr2:167032724-167062092					27.311	212.102	27.311	mouse_10dpp_srt
Sbf1	chr15:89276626-89317116					27.311	13.435	27.311	mouse_10dpp_srt
Tyms	chr5:30052995-30077547					27.299	6.277	27.299	mouse_10dpp_srt
Chmp6	chr11:119911874-119926659					27.217	0	27.217	mouse_10dpp_srt
Ggct	chr6:54977857-54994835					27.202	0.22	27.202	mouse_10dpp_srt
Tmem88	chr11:69393611-69400225					27.201	0	27.201	mouse_10dpp_srt
Colec12	chr18:9705752-9885007					27.117	3.083	27.117	mouse_10dpp_srt
Rpl26	chr11:68898274-68908493					27.112	22.515	27.112	mouse_10dpp_srt
Sphk2	chr7:45698724-45715665					27.094	0	27.094	mouse_10dpp_srt
Rptor	chr11:119601809-119905482					27.093	5.286	27.093	mouse_10dpp_srt
Jade1	chr3:41579220-41620003					27.092	19.383	27.092	mouse_10dpp_srt
Sesn2	chr4:132485715-132512153					27.092	0.881	27.092	mouse_10dpp_srt
Pin1	chr9:20650139-20671284					27.091	0.11	27.091	mouse_10dpp_srt
Eml4	chr17:83349214-83484167					26.994	5.947	26.994	mouse_10dpp_srt
Uprt	chrX:104480960-104514262					26.981	0	26.981	mouse_10dpp_srt
Ccsap	chr8:123832341-123861410					26.873	0	26.873	mouse_10dpp_srt
Nans	chr4:46487358-46514644					26.872	0	26.872	mouse_10dpp_srt
C2cd2	chr16:97853355-97924315					26.872	0	26.872	mouse_10dpp_srt
Xpo7	chr14:70660000-70768529					26.872	0	26.872	mouse_10dpp_srt
Zkscan8	chr13:21512000-21528938					26.872	0	26.872	mouse_10dpp_srt
Epg5	chr18:77936499-78037107					26.871	8.15	26.871	mouse_10dpp_srt
Gna11	chr10:81526794-81548927					26.871	0	26.871	mouse_10dpp_srt
Rab11fip2	chr19:59900915-59939357					26.87	0	26.87	mouse_10dpp_srt
Tmem198b	chr10:128797094-128807272					26.678	9.25	26.678	mouse_10dpp_srt
Sumf2	chr5:129842995-129870723					26.652	0.22	26.652	mouse_10dpp_srt
Sox11	chr12:27333220-27346408					26.652	4.845	26.652	mouse_10dpp_srt
Cdc42bpa	chr1:179959109-180168166					26.652	1.542	26.652	mouse_10dpp_srt
Plec	chr15:76168169-76233372					26.651	242.06	26.651	mouse_10dpp_srt
Cflar	chr1:58724436-58761922					26.651	0	26.651	mouse_10dpp_srt
Ttll12	chr15:83572896-83597110					26.651	2.203	26.651	mouse_10dpp_srt
Nelfe	chr17:34848918-34864158			11.014	0.734	26.65	0.661	26.65	mouse_10dpp_srt
Rps20	chr4:3830500-3839486					26.504	67.416	26.504	mouse_10dpp_srt
Tfb1m	chr17:3505551-3559713					26.431	0	26.431	mouse_10dpp_srt
Tssk3	chr4:129481070-129492606					26.431	0.22	26.431	mouse_10dpp_srt
Naa25	chr5:121394004-121451950					26.358	1.101	26.358	mouse_10dpp_srt
Mrps18a	chr17:46109017-46138649					26.332	0	26.332	mouse_10dpp_srt
Hunk	chr16:90384455-90502748					26.211	0	26.211	mouse_10dpp_srt
Bcl2l11	chr2:128124632-128166329					26.211	3.744	26.211	mouse_10dpp_srt
Cmtr1	chr17:29657176-29710295					26.21	3.303	26.21	mouse_10dpp_srt
Irgm2	chr11:58217484-58224672					26.209	10.022	26.209	mouse_10dpp_srt
Csnk2a1	chr2:152248510-152291084					26.19	0.991	26.19	mouse_10dpp_srt
Nek4	chr14:30949625-30995204					26.186	0	26.186	mouse_10dpp_srt
Gatad1	chr5:3627389-3649619					26.006	1.762	26.006	mouse_10dpp_srt
Erg	chr16:95346805-95526565					25.992	0.441	25.992	mouse_10dpp_srt
Foxr1	chr9:44427176-44444817					25.991	7.709	25.991	mouse_10dpp_srt
Sept8	chr11:53518009-53547036					25.99	5.286	25.99	mouse_10dpp_srt
Tbx20	chr9:24719451-24775845					25.99	0	25.99	mouse_10dpp_srt
Brwd1	chr16:95989597-96084302					25.99	57.156	25.99	mouse_10dpp_srt
Mtcl1	chr17:66334501-66451345					25.99	0	25.99	mouse_10dpp_srt
Ercc3	chr18:32238393-32275889					25.99	7.929	25.99	mouse_10dpp_srt
Nrtn	chr17:56745411-56754477					25.969	1.982	25.969	mouse_10dpp_srt
Anks6	chr4:47008766-47059280					25.828	0.441	25.828	mouse_10dpp_srt
Arnt2	chr7:84244055-84411885					25.77	6.608	25.77	mouse_10dpp_srt
Tnfrsf22	chr7:143631257-143651631					25.697	0	25.697	mouse_10dpp_srt
Hvcn1	chr5:122212342-122250672					25.66	0	25.66	mouse_10dpp_srt
Slc19a2	chr1:164247252-164269518					25.55	3.524	25.55	mouse_10dpp_srt
Oraov1	chr7:144911237-144925678	15.16	1.129			25.55	1.982	25.55	mouse_10dpp_srt
B3galnt2	chr13:13952804-14005033					25.55	3.084	25.55	mouse_10dpp_srt
Zbed6	chr1:133650654-133663597			16.986	8.808	25.549	97.793	25.549	mouse_10dpp_srt
Ldhc	chr7:46859769-46881877			25.376	16.148			25.376	mouse_mili_srt
Stx17	chr4:48129826-48189738					25.331	2.203	25.331	mouse_10dpp_srt
Tmc3	chr7:83581091-83628947					25.331	2.643	25.331	mouse_10dpp_srt
Megf9	chr4:70427079-70536822					25.33	0	25.33	mouse_10dpp_srt
Hs2st1	chr3:144428487-144571857					25.33	0	25.33	mouse_10dpp_srt
Tmem183a	chr1:134344008-134363870					25.329	1.982	25.329	mouse_10dpp_srt
Pdik1l	chr4:134272375-134288530					25.329	0.881	25.329	mouse_10dpp_srt
Ubiad1	chr4:148430154-148450450					25.328	6.607	25.328	mouse_10dpp_srt
Nfatc2	chr2:168474193-168538393					25.111	7.709	25.111	mouse_10dpp_srt
Slc1a2	chr2:102657284-102789534					25.111	0	25.111	mouse_10dpp_srt
Klf8	chrX:153368846-153400868					25.11	3.965	25.11	mouse_10dpp_srt
Il12rb1	chr8:70806551-70826871					25.11	1.762	25.11	mouse_10dpp_srt
Dctn4	chr18:60524230-60562441					25.109	0	25.109	mouse_10dpp_srt
Nipa1	chr7:55973391-56021568					25.109	0	25.109	mouse_10dpp_srt
Usp7	chr16:8686779-8740285					25.108	0.22	25.108	mouse_10dpp_srt
Met	chr6:17489240-17579823					24.998	1.762	24.998	mouse_10dpp_srt
Rab31	chr17:65648405-65774544					24.891	0	24.891	mouse_10dpp_srt
Fam117b	chr1:59911163-59989727					24.89	2.203	24.89	mouse_10dpp_srt
Cd3eap	chr7:19350980-19363409					24.89	15.821	24.89	mouse_10dpp_srt
Il6ra	chr3:89861160-89915039					24.89	1.762	24.89	mouse_10dpp_srt
Usp24	chr4:106314471-106442839					24.889	1.101	24.889	mouse_10dpp_srt
Nde1	chr16:14167492-14195602					24.889	3.524	24.889	mouse_10dpp_srt
Fam35a	chr14:34229347-34270947					24.889	0.881	24.889	mouse_10dpp_srt
Pfkfb3	chr2:11470495-11557842					24.888	0	24.888	mouse_10dpp_srt
Ccnd1	chr7:144928606-144947693					24.888	5.726	24.888	mouse_10dpp_srt
Snap23	chr2:120582308-120605341					24.778	1.982	24.778	mouse_10dpp_srt
Mif	chr10:75843476-75864168	24.748	2.822					24.748	mouse_adult_srt
Pisd	chr5:32733229-32787613					24.741	9.53	24.741	mouse_10dpp_srt
Ap1g1	chr8:109800949-109868195					24.67	1.762	24.67	mouse_10dpp_srt
Unc5b	chr10:60761207-60833165					24.67	0.22	24.67	mouse_10dpp_srt
Ticrr	chr7:79658339-79700763					24.669	4.185	24.669	mouse_10dpp_srt
Mpv17	chr5:31137780-31157737					24.619	0	24.619	mouse_10dpp_srt
Kcna7	chr7:45404361-45413760					24.596	7.489	24.596	mouse_10dpp_srt
Rprd1a	chr18:24482181-24532066					24.559	1.102	24.559	mouse_10dpp_srt
3110062M04Rik	chr6:34866443-34880684					24.559	2.643	24.559	mouse_10dpp_srt
Yae1d1	chr13:17979379-17997306					24.486	0	24.486	mouse_10dpp_srt
Gprc5b	chr7:118969158-118986644					24.45	0	24.45	mouse_10dpp_srt
Cd59b	chr2:104076875-104092648					24.449	9.911	24.449	mouse_10dpp_srt
Shroom4	chrX:6398144-6639717					24.449	7.269	24.449	mouse_10dpp_srt
Chchd5	chr2:129127855-129137298					24.448	7.929	24.448	mouse_10dpp_srt
Slc25a42	chr8:70182468-70196204					24.448	1.322	24.448	mouse_10dpp_srt
Dmbx1	chr4:115911950-115925802					24.448	1.542	24.448	mouse_10dpp_srt
Cnga3	chr1:37230244-37266096					24.377	7.048	24.377	mouse_10dpp_srt
Mtfmt	chr9:65433813-65462205					24.34	0	24.34	mouse_10dpp_srt
E2f2	chr4:136168780-136199037					24.23	0	24.23	mouse_10dpp_srt
Ube3b	chr5:114385117-114427669					24.23	0.22	24.23	mouse_10dpp_srt
Tcp11	chr17:28058935-28082279					24.229	7.269	24.229	mouse_10dpp_srt
1810013L24Rik	chr16:8828459-8864038					24.229	4.846	24.229	mouse_10dpp_srt
Mef2b	chr8:70162250-70173285					24.229	0	24.229	mouse_10dpp_srt
Pik3cd	chr4:149646639-149665284					24.229	0.22	24.229	mouse_10dpp_srt
Tead4	chr6:128222365-128273072					24.228	0	24.228	mouse_10dpp_srt
Mtrf1l	chr10:5805205-5825763					24.228	2.423	24.228	mouse_10dpp_srt
Afmid	chr11:117817949-117850525					24.228	4.625	24.228	mouse_10dpp_srt
Agl	chr3:116738817-116809349					24.118	4.845	24.118	mouse_10dpp_srt
Syngr1	chr15:80089393-80122076					24.009	0	24.009	mouse_10dpp_srt
Lsm10	chr4:126093852-126104221					24.009	0	24.009	mouse_10dpp_srt
Bmpr1a	chr14:34408543-34451838					24.009	0	24.009	mouse_10dpp_srt
Kcns1	chr2:164160547-164170837					24.008	10.132	24.008	mouse_10dpp_srt
D630045J12Rik	chr6:38124320-38256009					24.008	4.405	24.008	mouse_10dpp_srt
Lypd6	chr2:50163539-50196817					24.008	0.22	24.008	mouse_10dpp_srt
Tob2	chr15:81844728-81853766					24.008	12.335	24.008	mouse_10dpp_srt
Msl1	chr11:98793830-98809432					24.007	23.347	24.007	mouse_10dpp_srt
Zufsp	chr10:33919385-33951484					23.966	0	23.966	mouse_10dpp_srt
Fam96a	chr9:66122846-66142434					23.842	0	23.842	mouse_10dpp_srt
Chml	chr1:175680487-175692353					23.789	33.92	23.789	mouse_10dpp_srt
Gskip	chr12:105681444-105706799					23.788	3.524	23.788	mouse_10dpp_srt
Sprtn	chr8:124896157-124911463					23.788	3.524	23.788	mouse_10dpp_srt
Nkain1	chr4:130527904-130575882					23.787	0.441	23.787	mouse_10dpp_srt
Jund	chr8:70691057-70708083					23.787	14.757	23.787	mouse_10dpp_srt
Nrip3	chr7:109755173-109783473					23.569	0	23.569	mouse_10dpp_srt
Dnajb12	chr10:59877677-59902471					23.568	5.506	23.568	mouse_10dpp_srt
Prkd3	chr17:78945856-79014911					23.568	0.441	23.568	mouse_10dpp_srt
Twf1	chr15:94575819-94591776					23.568	0.551	23.568	mouse_10dpp_srt
Ski	chr4:155151340-155224520					23.568	6.829	23.568	mouse_10dpp_srt
Tubb5	chr17:35826981-35842053					23.568	41.628	23.568	mouse_10dpp_srt
Lrrc14	chr15:76702891-76720647					23.567	4.626	23.567	mouse_10dpp_srt
Akap5	chr12:76325816-76336054					23.566	12.775	23.566	mouse_10dpp_srt
Acaca	chr11:84193463-84411683					23.458	5.726	23.458	mouse_10dpp_srt
Pgm3	chr9:86547313-86574405					23.457	3.304	23.457	mouse_10dpp_srt
Tsr2	chrX:151080279-151098512					23.444	5.066	23.444	mouse_10dpp_srt
Spag9	chr11:93994270-94128837			23.383	1.888	13.436	0.881	23.383	mouse_mili_srt
Immt	chr6:71829470-71882332					23.349	2.423	23.349	mouse_10dpp_srt
Fzd4	chr7:89402686-89416360					23.348	5.948	23.348	mouse_10dpp_srt
Scaf8	chr17:3113388-3204210					23.347	9.582	23.347	mouse_10dpp_srt
Tmem177	chr1:119906011-119914947					23.347	9.912	23.347	mouse_10dpp_srt
Siglec15	chr18:78037613-78059268					23.256	1.982	23.256	mouse_10dpp_srt
Tfcp2	chr15:100500405-100553446					23.238	10.572	23.238	mouse_10dpp_srt
Xpa	chr4:46163266-46198220					23.238	0	23.238	mouse_10dpp_srt
Strn	chr17:78647489-78740487					23.2	2.864	23.2	mouse_10dpp_srt
Denr	chr5:123904108-123931294					23.2	30.395	23.2	mouse_10dpp_srt
Alkbh3	chr2:93968884-94012521					23.13	0	23.13	mouse_10dpp_srt
Nacc1	chr8:84663041-84689244					23.128	7.819	23.128	mouse_10dpp_srt
Reps2	chrX:162409542-162645507					23.128	0.661	23.128	mouse_10dpp_srt
Klhdc4	chr8:121786546-121833480					23.128	4.185	23.128	mouse_10dpp_srt
Galr3	chr15:79037931-79051473					23.127	0	23.127	mouse_10dpp_srt
Sowahc	chr10:59220043-59229582					23.127	1.762	23.127	mouse_10dpp_srt
Rtcb	chr10:85935011-85959707					23.127	0	23.127	mouse_10dpp_srt
Btrc	chr19:45361838-45535425					23.126	0.661	23.126	mouse_10dpp_srt
Bloc1s3	chr7:19501013-19509601					23.126	1.322	23.126	mouse_10dpp_srt
Heatr3	chr8:88136019-88176981					22.909	0	22.909	mouse_10dpp_srt
Arvcf	chr16:18387177-18415209					22.907	1.101	22.907	mouse_10dpp_srt
Cd2bp2	chr7:127183819-127199438					22.907	3.414	22.907	mouse_10dpp_srt
Gnb4	chr3:32577119-32604101					22.907	6.387	22.907	mouse_10dpp_srt
Paqr8	chr1:20932623-20941688	12.822	2.742			22.907	6.167	22.907	mouse_10dpp_srt
Aebp1	chr11:5860151-5883849					22.907	1.762	22.907	mouse_10dpp_srt
Stat1	chr1:52120593-52163297					22.907	0.22	22.907	mouse_10dpp_srt
Mtmr10	chr7:64285781-64344029					22.907	1.101	22.907	mouse_10dpp_srt
Myoz3	chr18:60572349-60592246					22.906	1.322	22.906	mouse_10dpp_srt
Eif3j1	chr2:122026672-122058098					22.871	3.414	22.871	mouse_10dpp_srt
Eif3j2	chr2:122026672-122058098					22.871	3.414	22.871	mouse_10dpp_srt
Fiz1	chr7:4998014-5024989					22.834	4.405	22.834	mouse_10dpp_srt
She	chr3:89829503-89860714					22.797	1.762	22.797	mouse_10dpp_srt
Hdgfrp3	chr7:81878077-81936022					22.688	0.22	22.688	mouse_10dpp_srt
Slc16a10	chr10:40031171-40144036					22.687	0	22.687	mouse_10dpp_srt
Rbck1	chr2:152308833-152334055					22.687	5.286	22.687	mouse_10dpp_srt
Kdm5a	chr6:120360613-120445193					22.687	4.625	22.687	mouse_10dpp_srt
Gemin5	chr11:58117616-58162833					22.687	5.727	22.687	mouse_10dpp_srt
Pigq	chr17:25921603-25939452					22.687	10.132	22.687	mouse_10dpp_srt
Zbtb42	chr12:112677392-112684655					22.687	38.544	22.687	mouse_10dpp_srt
Med13l	chr5:118558785-118768833					22.686	5.728	22.686	mouse_10dpp_srt
Ablim1	chr19:57031223-57217957					22.576	3.524	22.576	mouse_10dpp_srt
Papd5	chr8:88197963-88263275					22.522	0	22.522	mouse_10dpp_srt
Rc3h2	chr2:37367232-37416746					22.468	3.745	22.468	mouse_10dpp_srt
Snap29	chr16:17404122-17434300					22.468	6.167	22.468	mouse_10dpp_srt
Jph3	chr8:121728622-121795479					22.468	2.202	22.468	mouse_10dpp_srt
Ehd1	chr19:6274974-6304598					22.467	8.59	22.467	mouse_10dpp_srt
Fzd7	chr1:59478959-59490678					22.467	34.359	22.467	mouse_10dpp_srt
Fkbp15	chr4:62288906-62362422					22.467	8.149	22.467	mouse_10dpp_srt
Zfx	chrX:94072795-94104351					22.467	10.132	22.467	mouse_10dpp_srt
Syt9	chr7:107369002-107550528					22.467	0	22.467	mouse_10dpp_srt
Pacs2	chr12:113012563-113075656					22.466	11.894	22.466	mouse_10dpp_srt
Aes	chr10:81557641-81569693					22.466	1.982	22.466	mouse_10dpp_srt
E2f7	chr10:110744331-110790838					22.465	0	22.465	mouse_10dpp_srt
Thoc3	chr13:54450073-54472807					22.355	18.061	22.355	mouse_10dpp_srt
Inafm2	chr2:118744114-118752573					22.246	0	22.246	mouse_10dpp_srt
B4galt7	chr13:55598142-55613374					22.246	9.471	22.246	mouse_10dpp_srt
Hykk	chr9:54918478-54952526					22.246	1.542	22.246	mouse_10dpp_srt
Rnaseh2a	chr8:84951722-84969986					22.246	4.405	22.246	mouse_10dpp_srt
Akap17b	chrX:36604972-36626320					22.246	9.912	22.246	mouse_10dpp_srt
Pgs1	chr11:117984879-118027726					22.246	8.149	22.246	mouse_10dpp_srt
Adcy9	chr16:4279897-4422834					22.246	3.304	22.246	mouse_10dpp_srt
Mgea5	chr19:45748143-45785130					22.246	7.929	22.246	mouse_10dpp_srt
Fam222b	chr11:78139132-78159303					22.245	72.022	22.245	mouse_10dpp_srt
Gpd1l	chr9:114896405-114935717					22.136	0	22.136	mouse_10dpp_srt
Rab5b	chr10:128673529-128688910					22.039	0	22.039	mouse_10dpp_srt
Rtkn2	chr10:67977773-68051917					22.027	0	22.027	mouse_10dpp_srt
Rab11fip3	chr17:25984771-26073177					22.026	14.977	22.026	mouse_10dpp_srt
Abce1	chr8:79681229-79710525					22.026	0.661	22.026	mouse_10dpp_srt
Chrm1	chr19:8673932-8685315					22.026	1.322	22.026	mouse_10dpp_srt
Trit1	chr4:123014609-123064292					22.026	7.268	22.026	mouse_10dpp_srt
Pip5k1c	chr10:81291058-81321768					22.026	2.644	22.026	mouse_10dpp_srt
Oxa1l	chr14:54358854-54374451					22.026	0	22.026	mouse_10dpp_srt
Arfgef2	chr2:166803714-166900788					22.026	0.441	22.026	mouse_10dpp_srt
Irs2	chr8:10983009-11012430					22.026	117.175	22.026	mouse_10dpp_srt
Sap30l	chr11:57800091-57818070					22.026	0	22.026	mouse_10dpp_srt
Ddx18	chr1:121545995-121571875					22.025	0.22	22.025	mouse_10dpp_srt
Rap2b	chr3:61363056-61371608					22.025	4.955	22.025	mouse_10dpp_srt
Lin7c	chr2:109888884-109903401					22.025	1.542	22.025	mouse_10dpp_srt
Cenpa	chr5:30665028-30683427					21.988	3.524	21.988	mouse_10dpp_srt
Zbtb8os	chr4:129334042-129350890					21.808	3.744	21.808	mouse_10dpp_srt
Mpp5	chr12:78795023-78843634					21.808	2.423	21.808	mouse_10dpp_srt
Mpp6	chr6:50143775-50210330					21.807	3.304	21.807	mouse_10dpp_srt
Tube1	chr10:39132082-39157617					21.807	0	21.807	mouse_10dpp_srt
Pramef8	chr4:143410665-143425405					21.806	13.656	21.806	mouse_10dpp_srt
Trak2	chr1:58897503-58948337					21.806	1.542	21.806	mouse_10dpp_srt
Trim36	chr18:46161412-46214364					21.806	0.881	21.806	mouse_10dpp_srt
Limd1	chr9:123475237-123525243					21.806	11.674	21.806	mouse_10dpp_srt
Ocel1	chr8:71359674-71376988					21.806	0.881	21.806	mouse_10dpp_srt
Sestd1	chr2:77177130-77247071			21.758	0.105			21.758	mouse_mili_srt
Eif4b	chr15:102071950-102099333					21.733	14.647	21.733	mouse_10dpp_srt
9830147E19Rik	chr7:42606503-42644482					21.728	0.073	21.728	mouse_10dpp_srt
Gab2	chr7:97079825-97311019					21.586	1.101	21.586	mouse_10dpp_srt
Bnip3l	chr14:66979726-67010784					21.585	6.608	21.585	mouse_10dpp_srt
Usp45	chr4:21778350-21840365					21.585	0	21.585	mouse_10dpp_srt
Myo5a	chr9:75069632-75225993					21.585	0.661	21.585	mouse_10dpp_srt
Auts2	chr5:131435435-132545823					21.585	12.334	21.585	mouse_10dpp_srt
Wdr18	chr10:79958162-79971599					21.585	0.881	21.585	mouse_10dpp_srt
Ccdc167	chr17:29692227-29718975					21.583	0	21.583	mouse_10dpp_srt
Tspyl1	chr10:34280280-34287420					21.366	11.453	21.366	mouse_10dpp_srt
Tfrc	chr16:32611190-32636336					21.366	4.405	21.366	mouse_10dpp_srt
Actr1b	chr1:36696075-36711853					21.366	2.863	21.366	mouse_10dpp_srt
Cdc25a	chr9:109873989-109900219					21.365	0	21.365	mouse_10dpp_srt
Lrsam1	chr2:32922775-32961588					21.365	2.644	21.365	mouse_10dpp_srt
Acox1	chr11:116169547-116200704					21.365	0	21.365	mouse_10dpp_srt
Bmp8b	chr4:123103350-123132537					21.365	0	21.365	mouse_10dpp_srt
2310036O22Rik	chr8:85022898-85037982					21.365	0	21.365	mouse_10dpp_srt
Hpcal4	chr4:123186721-123196855					21.365	0	21.365	mouse_10dpp_srt
Tmem184b	chr15:79354643-79380655					21.267	6.167	21.267	mouse_10dpp_srt
Acox3	chr5:35586169-35620134			11.429	2.937	21.256	0	21.256	mouse_10dpp_srt
Ggps1	chr13:14049693-14059865					21.218	8.37	21.218	mouse_10dpp_srt
Cggbp1	chr16:64853572-64862076	11.612	0.323	21.18	1.259	20.263	8.369	21.18	mouse_mili_srt
Alkbh1	chr12:87424840-87445824					21.145	6.608	21.145	mouse_10dpp_srt
Tyw1	chr5:130253189-130346840					21.145	0.661	21.145	mouse_10dpp_srt
Scamp5	chr9:57439669-57453435					21.145	0	21.145	mouse_10dpp_srt
Fasn	chr11:120801853-120826843					21.144	4.626	21.144	mouse_10dpp_srt
Polr2f	chr15:79139414-79155679					21.144	0	21.144	mouse_10dpp_srt
Lynx1	chr15:74745230-74755906					21.143	3.304	21.143	mouse_10dpp_srt
Txndc9	chr1:37981661-37999821					21.079	6.167	21.079	mouse_10dpp_srt
Alkbh4	chr5:136137475-136144766	10.724	2.58	21.076	2.727			21.076	mouse_mili_srt
Rnf168	chr16:32276108-32307326					20.972	5.727	20.972	mouse_10dpp_srt
Lss	chr10:76529660-76559068					20.925	1.983	20.925	mouse_10dpp_srt
Pax7	chr4:139734786-139836911					20.925	0.881	20.925	mouse_10dpp_srt
Rnf40	chr7:127586996-127608643					20.925	3.965	20.925	mouse_10dpp_srt
Poldip3	chr15:83123880-83151253					20.924	9.25	20.924	mouse_10dpp_srt
Hs1bp3	chr12:8309465-8346087					20.924	0.661	20.924	mouse_10dpp_srt
Casc5	chr2:119055296-119108077					20.924	9.03	20.924	mouse_10dpp_srt
Atf4	chr15:80252298-80261460					20.924	43.611	20.924	mouse_10dpp_srt
Zbtb38	chr9:96679435-96691029					20.924	58.589	20.924	mouse_10dpp_srt
Mtss1l	chr8:110709721-110745077					20.923	3.304	20.923	mouse_10dpp_srt
Ate1	chr7:130388557-130521961					20.815	0	20.815	mouse_10dpp_srt
Arih2	chr9:108601081-108650277					20.813	3.634	20.813	mouse_10dpp_srt
4933427D14Rik	chr11:72151320-72210504			20.761	16.15	17.4	1.322	20.761	mouse_mili_srt
Cyp2u1	chr3:131285128-131305127					20.74	24.227	20.74	mouse_10dpp_srt
Cntn2	chr1:132507533-132535732					20.705	0	20.705	mouse_10dpp_srt
Tbc1d22a	chr15:86212574-86500941					20.705	10.132	20.705	mouse_10dpp_srt
Scn2b	chr9:45116023-45132304					20.705	1.762	20.705	mouse_10dpp_srt
Padi2	chr4:140904433-140955924					20.705	0	20.705	mouse_10dpp_srt
Vps33b	chr7:80267983-80295194					20.704	0	20.704	mouse_10dpp_srt
Zdhhc20	chr14:57829629-57892180					20.704	0	20.704	mouse_10dpp_srt
Elac1	chr18:73732833-73749323					20.704	0.22	20.704	mouse_10dpp_srt
Rfwd3	chr8:111269019-111304180					20.704	5.397	20.704	mouse_10dpp_srt
Tsr1	chr11:74894118-74912406					20.704	2.643	20.704	mouse_10dpp_srt
Kdm8	chr7:125448236-125467251					20.703	16.74	20.703	mouse_10dpp_srt
Ube3c	chr5:29567514-29678569					20.703	1.322	20.703	mouse_10dpp_srt
Fam163a	chr1:156068896-156082044					20.703	0	20.703	mouse_10dpp_srt
Tlk2	chr11:105182213-105285258	11.935	0.911	20.674	3.766	12.995	1.542	20.674	mouse_mili_srt
Zkscan2	chr7:123473849-123503967					20.595	2.643	20.595	mouse_10dpp_srt
Blm	chr7:80449258-80516686					20.539	1.248	20.539	mouse_10dpp_srt
Sik1	chr17:31836282-31857049					20.487	0	20.487	mouse_10dpp_srt
Rabif	chr1:134492683-134512321					20.485	2.863	20.485	mouse_10dpp_srt
Lrig2	chr3:104451764-104513691					20.485	2.423	20.485	mouse_10dpp_srt
Cpm	chr10:117627723-117689520					20.484	0	20.484	mouse_10dpp_srt
Golgb1	chr16:36884135-36935957					20.484	179.064	20.484	mouse_10dpp_srt
Gfra1	chr19:58234390-58456348					20.484	7.049	20.484	mouse_10dpp_srt
Gmpr2	chr14:55670714-55686413					20.484	2.423	20.484	mouse_10dpp_srt
Ptprf	chr4:118205820-118279439					20.484	2.643	20.484	mouse_10dpp_srt
Ormdl3	chr11:98578711-98586115					20.483	7.378	20.483	mouse_10dpp_srt
Abcb10	chr8:123948307-123984813					20.483	0.661	20.483	mouse_10dpp_srt
Ift52	chr2:163020380-163055360			12.32	3.145	20.337	0	20.337	mouse_10dpp_srt
Cdnf	chr2:3511126-3529989					20.319	0	20.319	mouse_10dpp_srt
Fam160b1	chr19:57359325-57392576					20.264	0	20.264	mouse_10dpp_srt
Ube2k	chr5:65533483-65600949					20.263	0.22	20.263	mouse_10dpp_srt
Kirrel	chr3:87077143-87143109					20.263	0	20.263	mouse_10dpp_srt
Fam49a	chr12:12338688-12378810					20.263	5.286	20.263	mouse_10dpp_srt
Diexf	chr1:193097542-193132150					20.263	12.775	20.263	mouse_10dpp_srt
Gas2l3	chr10:89407162-89435788					20.262	0	20.262	mouse_10dpp_srt
Dus1l	chr11:120783419-120797713					20.154	1.762	20.154	mouse_10dpp_srt
Creg2	chr1:39617095-39654940					20.046	0	20.046	mouse_10dpp_srt
Trip11	chr12:101831545-101916828					20.045	17.18	20.045	mouse_10dpp_srt
Cyth3	chr5:143620639-143713905					20.045	5.727	20.045	mouse_10dpp_srt
Kdelc2	chr9:53382099-53403812					20.045	12.334	20.045	mouse_10dpp_srt
Ciapin1	chr8:94811096-94834671					20.045	0	20.045	mouse_10dpp_srt
Snx19	chr9:30423567-30476418					20.045	14.537	20.045	mouse_10dpp_srt
Arl10	chr13:54573094-54584894					20.045	7.269	20.045	mouse_10dpp_srt
Tmem87b	chr2:128816338-128855343					20.043	0	20.043	mouse_10dpp_srt
Fbxo21	chr5:117974800-118014197					20.043	1.322	20.043	mouse_10dpp_srt
Lrrc75a	chr11:62599714-62650390					20.043	0.22	20.043	mouse_10dpp_srt
Dtl	chr1:191535242-191577400					20.043	7.268	20.043	mouse_10dpp_srt
Sox4	chr13:28943698-28957021					20.043	62.992	20.043	mouse_10dpp_srt
Nf1	chr11:79337999-79584396					20.043	5.507	20.043	mouse_10dpp_srt
Kif5a	chr10:127223777-127264896					20.042	1.101	20.042	mouse_10dpp_srt
Ppp1r3d	chr2:178409367-178416207					20.042	3.964	20.042	mouse_10dpp_srt
Chp1	chr2:119543850-119589160					20.006	0	20.006	mouse_10dpp_srt
H2afx	chr9:44330761-44351193	19.734	0.839	19.895	1.573			19.895	mouse_mili_srt
Rtn2	chr7:19280831-19299794					19.854	0	19.854	mouse_10dpp_srt
Rpp14	chr14:8081723-8095964					19.823	0	19.823	mouse_10dpp_srt
Stk11	chr10:80112617-80138098					19.823	1.322	19.823	mouse_10dpp_srt
Srf	chr17:46545082-46559828					19.823	10.133	19.823	mouse_10dpp_srt
Pars2	chr4:106649022-106660558					19.823	110.568	19.823	mouse_10dpp_srt
Pten	chr19:32756444-32828028					19.787	12.775	19.787	mouse_10dpp_srt
Thap2	chr10:115366559-115388275					19.713	0	19.713	mouse_10dpp_srt
Apex1	chr14:50921269-50930973					19.712	4.405	19.712	mouse_10dpp_srt
Narf	chr11:121235324-121260922					19.701	1.321	19.701	mouse_10dpp_srt
Slc27a4	chr2:29802165-29821733					19.677	0.881	19.677	mouse_10dpp_srt
Rimkla	chr4:119460067-119494459					19.605	2.423	19.605	mouse_10dpp_srt
1810041L15Rik	chr15:84378391-84422203					19.604	0	19.604	mouse_10dpp_srt
Fbxo28	chr1:182310890-182343589					19.604	7.048	19.604	mouse_10dpp_srt
Slc12a7	chr13:73761766-73818934					19.604	0.661	19.604	mouse_10dpp_srt
Msantd1	chr5:34915595-34927564					19.603	2.643	19.603	mouse_10dpp_srt
Gls2	chr10:128192725-128217444					19.603	0	19.603	mouse_10dpp_srt
Glyctk	chr9:106149240-106159865	17.902	1.29	13.211	2.15	19.603	3.524	19.603	mouse_10dpp_srt
Dvl1	chr4:155845734-155870366					19.602	1.762	19.602	mouse_10dpp_srt
Eif1a	chr18:46605699-46618134					19.568	2.423	19.568	mouse_10dpp_srt
Usp27x	chrX:7369544-7378861					19.528	11.674	19.528	mouse_10dpp_srt
Tspyl5	chr15:33680576-33691797	17.094	6.29	19.504	6.082	10.573	1.983	19.504	mouse_mili_srt
Slc30a2	chr4:134341286-134356528					19.456	0	19.456	mouse_10dpp_srt
Sh3bp5l	chr11:58327680-58354397					19.42	7.268	19.42	mouse_10dpp_srt
Cep250	chr2:155959971-156004431					19.384	5.946	19.384	mouse_10dpp_srt
Slc12a6	chr2:112262821-112366507					19.384	3.084	19.384	mouse_10dpp_srt
Htt	chr5:34759906-34914845					19.384	3.525	19.384	mouse_10dpp_srt
Snx11	chr11:96761045-96776482					19.383	0	19.383	mouse_10dpp_srt
Peli3	chr19:4926297-4943911					19.382	0	19.382	mouse_10dpp_srt
Cdca7	chr2:72474290-72489750					19.382	7.268	19.382	mouse_10dpp_srt
Isyna1	chr8:70588628-70601198					19.382	8.59	19.382	mouse_10dpp_srt
Noc2l	chr4:156234044-156251119					19.382	51.32	19.382	mouse_10dpp_srt
Abhd17a	chr10:80575837-80592846					19.361	33.919	19.361	mouse_10dpp_srt
Lrrc61	chr6:48566244-48573024	19.353	3.388					19.353	mouse_adult_srt
Rassf7	chr7:141214727-141228301					19.347	6.168	19.347	mouse_10dpp_srt
Bnip3	chr7:138881914-138911393					19.327	0	19.327	mouse_10dpp_srt
Tsen2	chr6:115545841-115587990					19.313	0	19.313	mouse_10dpp_srt
Zswim1	chr2:164820829-164830197					19.273	45.372	19.273	mouse_10dpp_srt
Zzz3	chr3:152425306-152464398					19.273	11.122	19.273	mouse_10dpp_srt
Mical3	chr6:120928667-121046259					19.164	12.997	19.164	mouse_10dpp_srt
[truncated: 933 more rows]

## Sheet: Rat
Table S2. Curated Genic piRNA Clusters List			Tab: Rat
Gene	Locus, Rn6 coordinates	Adult_3'UTR(+)	Adult_CDS(+)	PIWIL2_IP _3'UTR(+)	PIWIL2_IP _CDS(+)	10dpp_ 3'UTR(+)	10dpp_ CDS(+)	MaxOf 3'UTR(+)	Library
Elfn2	chr7:119888264-119900727	12752.9	0	6135.18	0.861	12.322	13.092	12752.9	rat_adult_srt
D10Wsu102e	chr7:26424915-26480189			11.195	6.89	7122.54	5.007	7122.54	rat_10dpp_srt
Tbl2	chr12:24562734-24580734	3395.86	37.687	666.901	26.699	25.031	4.235	3395.86	rat_adult_srt
H1fx	chr4:119859370-119905949	2184.48	2.66	829.571	6.029			2184.48	rat_adult_srt
Tmem194	chr7:70985867-71003474	1039.56	110.344	1902.71	52.536	21.95	1.54	1902.71	rat_mili_srt
Kctd7	chr12:30016540-30037210	856.348	59.855	1352.88	19.808			1352.88	rat_mili_srt
Bend4	chr14:42399705-42441363			33.586	10.335	1196.65	127.859	1196.65	rat_10dpp_srt
Asb1	chr9:98666945-98692603	1006.82	74.376	221.34	50.813			1006.82	rat_adult_srt
Vcam1	chr2:219067920-219092874					873.276	0	873.276	rat_10dpp_srt
Cbl	chr8:48479234-48566623	691.594	8.535	803.543	15.502	81.353	7.317	803.543	rat_mili_srt
4921509C19Rik	chr16:68586826-68622773					698.926	0.386	698.926	rat_10dpp_srt
Ccdc15	chr8:39752059-39831899	633.243	0.444					633.243	rat_adult_srt
Cmtm4	chr19:782633-833617			37.031	0	573.821	5.391	573.821	rat_10dpp_srt
Nr2c2	chr4:124005696-124037783	22.226	0.777	46.505	25.836	494.876	24.647	494.876	rat_10dpp_srt
Gprin2	chr16:10517693-10531061					476.775	26.958	476.775	rat_10dpp_srt
Ccdc115	chr9:37773326-37794733					423.094	0	423.094	rat_10dpp_srt
Gan	chr19:49693658-49755127			68.467	0	383.895	5.391	383.895	rat_10dpp_srt
Gstm5	chr2:210683337-210692133			371.629	98.182			371.629	rat_mili_srt
Tatdn2	chr4:145651888-145684451					342.221	9.243	342.221	rat_10dpp_srt
Bcl2l13	chr4:153393919-153446462	213.746	1.608			324.683	54.686	324.683	rat_10dpp_srt
Trim14	chr5:62127220-62155727	323.987	47.809	84.152	86.125			323.987	rat_adult_srt
Ikbkg	chrX:156247371-156272735					310.662	33.505	310.662	rat_10dpp_srt
Hspb9	chr10:88618654-88625205			294.117	101.196			294.117	rat_mili_srt
Hdgfl1	chr17:40168552-40175467			279.044	4.306			279.044	rat_mili_srt
Stt3b	chr8:123300076-123374665			269.57	7.751			269.57	rat_mili_srt
Cpsf7	chr1:226571160-226598345					255.971	1.925	255.971	rat_10dpp_srt
Bet1l	chr1:213593845-213609595					255.715	18.1	255.715	rat_10dpp_srt
Vash1	chr6:110621615-110643184					251.866	75.868	251.866	rat_10dpp_srt
Uevld	chr1:102973380-103018342					251.304	62.39	251.304	rat_10dpp_srt
Rab11fip4	chr10:66940442-67055140			27.559	4.306	248.206	21.566	248.206	rat_10dpp_srt
4930571K23Rik	chr1:196735799-196742258			237.993	28.421			237.993	rat_mili_srt
Cbx5	chr7:144808125-144837770	142.38	2.605	137.365	8.612	232.595	7.125	232.595	rat_10dpp_srt
Atxn1l	chr19:41930376-41944416	51.313	0.333	43.922	3.445	225.806	38.446	225.806	rat_10dpp_srt
Brf1	chr6:137751396-137810259					223.602	2.695	223.602	rat_10dpp_srt
Shc3	chr17:13668879-13800860					222	4.236	222	rat_10dpp_srt
Sntb2	chr19:39122671-39219106					221.313	10.783	221.313	rat_10dpp_srt
Csnk1g1	chr8:71599669-71707089	24.165	0.222			220.085	0.77	220.085	rat_10dpp_srt
Reep6	chr7:12237551-12250702			204.977	0			204.977	rat_mili_srt
Abl2	chr13:74152834-74250238			56.411	2.583	202.955	20.025	202.955	rat_10dpp_srt
Ctdsp2	chr7:70281708-70292568			12.919	19.378	201.481	24.872	201.481	rat_10dpp_srt
Klf13	chr1:124764706-124819783			32.382	0	198.36	13.864	198.36	rat_10dpp_srt
Elk4	chr13:48794664-48816724			103.348	0	184.215	6.932	184.215	rat_10dpp_srt
Akap12	chr1:40812285-40909950			180.862	265.55			180.862	rat_mili_srt
Spata6	chr5:131718126-131807138			177.847	40.048			177.847	rat_mili_srt
Otud3	chr5:157340634-157370450	10.642	0.222	43.061	6.89	175.742	7.703	175.742	rat_10dpp_srt
Trim71	chr8:122543014-122608787			36.17	0	171.248	35.43	171.248	rat_10dpp_srt
Rcan3	chr5:153767859-153786046					169.517	46.214	169.517	rat_10dpp_srt
Wtip	chr1:89959030-90002443					169.295	1.925	169.295	rat_10dpp_srt
Mlec	chr12:47217222-47238820			98.181	7.751	166.37	8.857	166.37	rat_10dpp_srt
Zdhhc23	chr11:61660384-61680271					166.177	54.301	166.177	rat_10dpp_srt
Mettl4	chr9:119869540-119913481					162.834	14.249	162.834	rat_10dpp_srt
Calm1	chr6:124215354-124230407			162.775	0	14.249	0	162.775	rat_mili_srt
Gtf3c4	chr3:7403194-7421595			18.086	13.779	162.457	53.916	162.457	rat_10dpp_srt
4933402P03Rik	chr10:56416225-56427985			155.022	5.167			155.022	rat_mili_srt
Pebp1	chr12:45025000-45034728			152.01	13.349			152.01	rat_mili_srt
Ip6k1	chr8:116802715-116827407			151.579	16.363	120.926	39.282	151.579	rat_mili_srt
Ensa	chr2:197750683-197787202					150.961	3.466	150.961	rat_10dpp_srt
Nomo1	chr1:102015334-102080386					149.505	0.385	149.505	rat_10dpp_srt
Hmbox1	chr15:48192333-48286493					148.459	5.392	148.459	rat_10dpp_srt
Dmrtb1	chr5:127262823-127275656			145.982	3.445			145.982	rat_mili_srt
Cenph	chr2:30757084-30782067					145.6	0.77	145.6	rat_10dpp_srt
1700006A11Rik	chr2:228638296-228667720	144.04	1025.49	107.656	194.211			144.04	rat_adult_srt
Crisp2	chr9:23504683-23531028			142.105	88.996			142.105	rat_mili_srt
Mbnl3	chrX:138375823-138437321					140.888	1.926	140.888	rat_10dpp_srt
Hif1an	chr1:264307224-264332990			40.909	0	140.182	1.926	140.182	rat_10dpp_srt
Ccdc117	chr14:85760736-85776737	76.813	96.377	138.661	49.952			138.661	rat_mili_srt
Zbtb37	chr13:78819261-78854073	13.528	0.111			137.871	1.54	137.871	rat_10dpp_srt
Ankrd9	chr6:135402117-135415098					133.924	16.946	133.924	rat_10dpp_srt
E330009J07Rik	chr4:68563373-68599579					132.093	8.088	132.093	rat_10dpp_srt
Dyrk1b	chr1:85112954-85136481			11.196	48.229	131.065	8.086	131.065	rat_10dpp_srt
Piwil1	chr12:31606317-31628940	128.273	1.11	24.33	3.445			128.273	rat_adult_srt
Acvr2b	chr8:128085558-128128707					128.241	5.776	128.241	rat_10dpp_srt
Nup35	chr3:67868595-67899955			126.819	0.861			126.819	rat_mili_srt
Cd320	chr7:18698527-18709872			126.604	3.445			126.604	rat_mili_srt
Phf7	chr16:7320190-7338851			124.738	65.455			124.738	rat_mili_srt
Alg9	chr8:55200816-55278706					123.621	0.77	123.621	rat_10dpp_srt
Tef	chr7:123032165-123061435			69.144	10.335	123.237	5.006	123.237	rat_10dpp_srt
Fam46c	chr2:202792785-202803961			123.158	136.078			123.158	rat_mili_srt
Fam104a	chr10:102177477-102202400			122.952	37.034			122.952	rat_mili_srt
Anapc7	chr12:39601335-39645128					122.465	6.161	122.465	rat_10dpp_srt
Pabpc6	chr1:51617933-51625865			120.574	155.312			120.574	rat_mili_srt
Fbxw5	chr3:2723849-2734729			118.853	84.401			118.853	rat_mili_srt
Epm2a	chr1:5446957-5581365					117.355	6.547	117.355	rat_10dpp_srt
Pgp	chr10:13834203-13841201			116.267	228.23	10.013	0.77	116.267	rat_mili_srt
Chd1l	chr2:199700712-199773896					114.919	1.54	114.919	rat_10dpp_srt
Fabp3	chr5:148526887-148539367			113.685	0			113.685	rat_mili_srt
Actb	chr12:13714860-13722755			112.488	70.795	23.396	10.922	112.488	rat_mili_srt
Mrps25	chr4:124024837-124050379					111.684	1.155	111.684	rat_10dpp_srt
Iscu	chr12:48617832-48629256			110.24	0			110.24	rat_mili_srt
Whsc1l1	chr16:71124945-71205567					108.732	8.857	108.732	rat_10dpp_srt
Limk2	chr14:83547403-83643830					107.632	1.348	107.632	rat_10dpp_srt
Ssh1	chr12:48379938-48454782					107.448	15.018	107.448	rat_10dpp_srt
Hdgf	chr2:187273390-187288670			105.932	0			105.932	rat_mili_srt
Larp1	chr10:43433793-43503868			105.071	14.641	12.707	3.081	105.071	rat_mili_srt
Mgll	chr4:120670691-120776890			104.209	31.866	11.553	0.385	104.209	rat_mili_srt
Hspa2	chr6:99429899-99439801			103.349	588.663			103.349	rat_mili_srt
Ndst1	chr18:55944342-55981835			24.976	0	103.209	25.802	103.209	rat_10dpp_srt
Efhd1	chr9:94360372-94411863			101.197	48.23			101.197	rat_mili_srt
Sec22c	chr8:130316494-130342325					101.156	6.547	101.156	rat_10dpp_srt
Man2a2	chr1:142138198-142164767			100.766	152.44			100.766	rat_mili_srt
Pdcl2	chr14:34382465-34414883					100.057	4.236	100.057	rat_10dpp_srt
Ado	chr20:22446059-22454845	28.953	0.554	27.99	3.445	99.408	9.242	99.408	rat_10dpp_srt
Ptpn14	chr13:108688580-108782506					99.36	6.545	99.36	rat_10dpp_srt
Exoc8	chr19:57639489-57651640	52.597	4.988	99.043	0	13.477	29.268	99.043	rat_mili_srt
Phospho2	chr3:56034353-56041079			98.828	14.641			98.828	rat_mili_srt
Mturn	chr4:84852430-84876620					98.204	0	98.204	rat_10dpp_srt
Fam107b	chr17:78488143-78499692	28.044	1.884	97.321	0			97.321	rat_mili_srt
Psen1	chr6:107179051-107222600	12.305	0.888	95.599	0	13.094	1.155	95.599	rat_mili_srt
Bri3bp	chr12:36566363-36589821					95.412	5.006	95.412	rat_10dpp_srt
1700129C05Rik	chr15:39554676-39575726					95.056	0	95.056	rat_10dpp_srt
Ldoc1l	chr7:125459116-125469848	26.048	5.321	93.877	6.028	79.333	16.56	93.877	rat_mili_srt
Ntpcr	chr19:58563647-58582891			93.876	29.282			93.876	rat_mili_srt
Mafg	chr10:109801079-109813649			29.281	6.89	93.776	27.344	93.776	rat_10dpp_srt
Igf2bp1	chr10:83772351-83826774					93.585	15.019	93.585	rat_10dpp_srt
Urah	chr1:213575814-213596362					90.112	0	90.112	rat_10dpp_srt
Fam53b	chr1:204712031-204784532	65.342	25.051	62.978	6.889	89.731	36.201	89.731	rat_10dpp_srt
Rbm15b	chr8:115612554-115623394			10.335	0.861	88.706	97.242	88.706	rat_10dpp_srt
Rnf167	chr10:57264986-57276463			87.847	13.78			87.847	rat_mili_srt
Pde4a	chr8:22187599-22239748			87.728	18.086			87.728	rat_mili_srt
Gna13	chr10:97645203-97688005			86.986	25.837	30.806	4.236	86.986	rat_mili_srt
Ercc5	chr9:50923619-50976809					86.938	2.695	86.938	rat_10dpp_srt
Banp	chr19:54784647-54848291					84.342	2.695	84.342	rat_10dpp_srt
Mdm4	chr13:49785105-49825160	43.023	0.776	83.54	24.976	18.29	1.925	83.54	rat_mili_srt
Ldlrap1	chr5:152956590-152989211					82.8	5.392	82.8	rat_10dpp_srt
Psap	chr20:29829390-29860058			82.68	0			82.68	rat_mili_srt
1700021K19Rik	chr11:71149131-71201035			82.679	13.779			82.679	rat_mili_srt
Zscan29	chr3:113108702-113132171					82.13	3.08	82.13	rat_10dpp_srt
Nup50	chr7:125835207-125855557	14.078	1.774	80.955	12.919			80.955	rat_mili_srt
Zyg11b	chr5:127837327-127880530	30.98	0			80.873	3.851	80.873	rat_10dpp_srt
Olfr1188	chr3:76974035-76986969					80.719	0	80.719	rat_10dpp_srt
Fhl4	chr7:26136020-26146853			80.527	775.124			80.527	rat_mili_srt
Rbm33	chr4:592881-703321			20.669	0	80.489	2.118	80.489	rat_10dpp_srt
Ssh2	chr10:62698958-62956812			80.382	20.67			80.382	rat_mili_srt
Cds1	chr14:9391012-9458905			80.267	8.612			80.267	rat_mili_srt
Map4	chr8:118065005-118163732			80.096	11.195			80.096	rat_mili_srt
Gabpb2	chr2:196351441-196379853	12.239	0.444			79.461	11.554	79.461	rat_10dpp_srt
Dctn2	chr7:70554133-70574955			79.234	38.756			79.234	rat_mili_srt
Tsc22d1	chr15:58552765-58661099			78.373	28.421			78.373	rat_mili_srt
Map3k9	chr6:105452075-105520714					78.177	3.08	78.177	rat_10dpp_srt
Henmt1	chr2:211738636-211759297	77.803	1.663			11.551	1.925	77.803	rat_adult_srt
Ttbk1	chr9:16860304-16907399			77.797	45.646			77.797	rat_mili_srt
Traf3	chr6:135688467-135723075					77.795	23.106	77.795	rat_10dpp_srt
Cfap97	chr16:49276926-49314769			77.512	9.473			77.512	rat_mili_srt
Icmt	chr5:169473326-169487193			77.512	0	50.643	0.77	77.512	rat_mili_srt
1700021F07Rik	chr3:171595368-171607943			76.651	0			76.651	rat_mili_srt
Kif3b	chr3:148794247-148816074			76.65	69.761			76.65	rat_mili_srt
Cacfd1	chr3:5556703-5574303					76.638	1.155	76.638	rat_10dpp_srt
Ipmk	chr20:18457397-18491723	75.817	30.796	36.602	21.1			75.817	rat_adult_srt
Socs7	chr10:85299874-85340397					75.481	0.385	75.481	rat_10dpp_srt
Fam20b	chr13:74277787-74307811	14.854	0.666			74.711	17.33	74.711	rat_10dpp_srt
Ahdc1	chr5:151259645-151278424					74.327	14.247	74.327	rat_10dpp_srt
Fbxo41	chr4:117250769-117270178			30.143	1.722	74.326	26.957	74.326	rat_10dpp_srt
Fyttd1	chr11:71112580-71137490			74.067	0			74.067	rat_mili_srt
Prkab2	chr2:199830415-199849674					73.172	1.925	73.172	rat_10dpp_srt
Fam53c	chr18:27560346-27575921			31.005	0	72.786	5.391	72.786	rat_10dpp_srt
Mllt10	chr17:84836743-84983543			72.776	50.813			72.776	rat_mili_srt
Sqrdl	chr3:114916478-114943164			72.632	30.144			72.632	rat_mili_srt
Git1	chr10:62652870-62666466			72.345	180.862			72.345	rat_mili_srt
Slc43a2	chr10:63676325-63724612					71.729	1.54	71.729	rat_10dpp_srt
Ttpal	chr3:159992181-160015759					71.631	15.019	71.631	rat_10dpp_srt
Odf1	chr7:77063032-77078594			71.484	491.343			71.484	rat_mili_srt
Usp2	chr8:48410430-48434797			71.483	32.727			71.483	rat_mili_srt
2410131K14Rik	chr12:43908393-43942700			13.78	0	70.858	2.696	70.858	rat_10dpp_srt
Il17rd	chr16:2668617-2739610					69.321	6.932	69.321	rat_10dpp_srt
Cetn2	chrX:152912343-152932768					69.124	0.385	69.124	rat_10dpp_srt
E130309D02Rik	chr12:13298582-13333160					68.94	3.851	68.94	rat_10dpp_srt
Tacc1	chr16:71627767-71684056	68.889	0.997	38.756	0	53.338	1.155	68.889	rat_adult_srt
Ppm1f	chr11:88310839-88341153			24.976	0	68.678	13.864	68.678	rat_10dpp_srt
Luc7l	chr10:15537010-15574440	20.73	0	16.363	0	68.165	0.385	68.165	rat_10dpp_srt
Aasdhppt	chr8:1435419-1452075					68.009	10.013	68.009	rat_10dpp_srt
Luzp1	chr5:154897042-154909754			45.071	24.113	67.78	51.221	67.78	rat_10dpp_srt
Fadd	chr1:217736226-217750543			21.532	8.612	67.52	10.783	67.52	rat_10dpp_srt
Tnp2	chr10:4949951-4958489			67.465	112.393			67.465	rat_mili_srt
Strada	chr10:94352090-94380044			66.316	0			66.316	rat_mili_srt
Ccdc92	chr12:37230783-37240969			66.315	61.148			66.315	rat_mili_srt
Gna12	chr12:15888234-15979040					66.238	27.727	66.238	rat_10dpp_srt
Mapkapk5	chr12:40508544-40535245					65.853	5.006	65.853	rat_10dpp_srt
Ppp2r4	chr3:8980303-9015288			65.456	20.67			65.456	rat_mili_srt
Eif3f	chr1:173530849-173545653			65.455	0			65.455	rat_mili_srt
Cd84	chr13:90240764-90287668					65.202	0.77	65.202	rat_10dpp_srt
Xrcc2	chr4:5840089-5863922	64.952	5.874	58.565	6.029			64.952	rat_adult_srt
Cmtm2a	chr19:878128-890803			64.594	84.402			64.594	rat_mili_srt
Zbtb20	chr11:61992099-62029805					64.43	3.273	64.43	rat_10dpp_srt
Rnf144a	chr6:45507796-45555404					64.314	0.385	64.314	rat_10dpp_srt
Uhrf1bp1	chr20:7429520-7477702			22.392	18.947	64.313	4.621	64.313	rat_10dpp_srt
Mrgprb5	chr1:103417510-103428463					64.307	0	64.307	rat_10dpp_srt
Uhmk1	chr13:88515449-88538567	18.382	0.608	40.765	0.861	64.123	6.933	64.123	rat_10dpp_srt
Ppp1r15b	chr13:49929597-49944084	11.86	21.948	7.319	51.244	64.071	116.882	64.071	rat_10dpp_srt
Slc2a3	chr4:155748446-155765500			64.019	9.043			64.019	rat_mili_srt
Pwwp2b	chr1:211580105-211604014			63.732	16.364			63.732	rat_mili_srt
Prr5	chr7:125584539-125614846					63.681	14.249	63.681	rat_10dpp_srt
Zhx3	chr3:156755489-156781999			22.822	35.741	63.157	10.011	63.157	rat_10dpp_srt
Zfand6	chr1:146740621-146761107			62.871	5.167			62.871	rat_mili_srt
Crtc1	chr16:20738825-20800039					62.775	1.925	62.775	rat_10dpp_srt
Purb	chr14:86728354-86741308					62.773	2.695	62.773	rat_10dpp_srt
Smcr8	chr10:47015447-47034121			22.176	23.252	62.647	108.026	62.647	rat_10dpp_srt
Slc15a4	chr12:32751846-32780289					62.39	1.54	62.39	rat_10dpp_srt
Larp1b	chr2:127854383-127880620			62.297	0			62.297	rat_mili_srt
Ubc	chr12:36636222-36646654			62.01	61.787			62.01	rat_mili_srt
Smg9	chr1:81261401-81286494			62.009	87.847			62.009	rat_mili_srt
Slc36a4	chr8:14237618-14273725					61.618	1.155	61.618	rat_10dpp_srt
Kif1b	chr5:165989286-166118516	21.005	0.777	61.147	10.335	12.323	0.77	61.147	rat_mili_srt
Rfx2	chr9:10246634-10286393			61.004	15.503			61.004	rat_mili_srt
Atp8b3	chr7:12040415-12067417			60.718	204.976			60.718	rat_mili_srt
Cdk6	chr4:27772161-27968398					60.707	13.093	60.707	rat_10dpp_srt
Acot11	chr5:126327633-126397544					59.891	0.385	59.891	rat_10dpp_srt
Ccdc176	chr6:108117969-108152156			59.857	24.115			59.857	rat_mili_srt
Ubb	chr10:48876837-48885747			59.73	82.412			59.73	rat_mili_srt
Cabyr	chr18:4084263-4098777			59.426	65.454			59.426	rat_mili_srt
Wbp2	chr10:104626576-104639823			59.426	0			59.426	rat_mili_srt
Crat	chr3:8964633-8985362			59.426	118.851			59.426	rat_mili_srt
Agpat6	chr16:73629404-73652927			59.282	55.12			59.282	rat_mili_srt
Wasf2	chr5:151360063-151387114			33.875	3.445	59.162	15.789	59.162	rat_10dpp_srt
Tprgl	chr5:171453146-171461320			58.564	13.78			58.564	rat_mili_srt
Nfic	chr7:11150037-11185463					58.154	1.348	58.154	rat_10dpp_srt
Cenpo	chr6:28641834-28667160					58.151	0	58.151	rat_10dpp_srt
Micall1	chr7:120343277-120378838					57.765	2.31	57.765	rat_10dpp_srt
Dnah8	chr20:9311270-9564682			57.704	115.405			57.704	rat_mili_srt
Ubxn10	chr5:157156702-157163551			57.702	42.201			57.702	rat_mili_srt
Polr3d	chr15:52122122-52135874					56.997	2.567	56.997	rat_10dpp_srt
Foxk2	chr10:110467016-110521959			56.699	0	30.23	10.398	56.699	rat_mili_srt
1810013L24Rik	chr10:6839851-6873616			56.412	0			56.412	rat_mili_srt
Sord	chr3:114174391-114210386			56.34	6.588			56.34	rat_mili_srt
Ralgps2	chr13:74417142-74522550			56.269	37.033			56.269	rat_mili_srt
Setd4	chr11:33771954-33801763					56.224	0.385	56.224	rat_10dpp_srt
Rnf187	chr10:45270502-45283222			55.981	6.029			55.981	rat_mili_srt
Fam213a	chr16:17502377-17517108			55.981	20.67			55.981	rat_mili_srt
Mrfap1	chr14:78971505-78977883			55.55	0	23.299	0	55.55	rat_mili_srt
Smg5	chr2:187706386-187738132			55.119	1.722			55.119	rat_mili_srt
Lpp	chr11:79189936-79613732					55.067	1.926	55.067	rat_10dpp_srt
Tcta	chr8:117076326-117084022			54.689	0			54.689	rat_mili_srt
Zbtb5	chr5:60537058-60547071					54.688	83.571	54.688	rat_10dpp_srt
Nf2	chr14:84993282-85090127					54.393	0	54.393	rat_10dpp_srt
Ing5	chr9:100930588-100954663					54.302	0	54.302	rat_10dpp_srt
Fam228a	chr6:30070941-30100671			54.259	0			54.259	rat_mili_srt
Ypel1	chr11:88167889-88184542			54.258	5.167			54.258	rat_mili_srt
Samd10	chr3:177088891-177097598			53.397	9.474			53.397	rat_mili_srt
March10	chr10:93587538-93677991			53.397	132.201			53.397	rat_mili_srt
Dnajb1	chr19:24743316-24753837			53.397	22.392			53.397	rat_mili_srt
Sepp1	chr2:53107683-53119401			53.396	41.34			53.396	rat_mili_srt
Kcng3	chr6:6785049-6844716					53.206	6.162	53.206	rat_10dpp_srt
Cyb5b	chr19:39355819-39395401			53.182	0	11.296	0	53.182	rat_mili_srt
Rbfox2	chr7:118148613-118398243					53.146	0.385	53.146	rat_10dpp_srt
Nol4l	chr3:148903825-148934842			52.967	8.612	13.092	0.385	52.967	rat_mili_srt
Pqlc2	chr5:157741792-157758847					52.954	1.925	52.954	rat_10dpp_srt
Lsm11	chr10:31020750-31043619			23.253	2.584	52.567	3.08	52.567	rat_10dpp_srt
Gsg2	chr10:59691912-59702168			52.536	81.818			52.536	rat_mili_srt
Ccnk	chr6:132095080-132116920			52.536	14.641			52.536	rat_mili_srt
Fam168a	chr1:165817210-165882658					52.375	0	52.375	rat_10dpp_srt
Rnf169	chr1:164914079-164979633					52.374	7.702	52.374	rat_10dpp_srt
Btg1	chr7:37810830-37818142			52.106	4.306			52.106	rat_mili_srt
Mtx2	chr3:61754307-61822738			51.962	0			51.962	rat_mili_srt
Dnajc5	chr3:177038716-177049687			12.918	0	51.797	0	51.797	rat_10dpp_srt
Rgs22	chr7:74781109-74905914			51.675	10.334			51.675	rat_mili_srt
Ehd1	chr1:221642939-221669685			51.674	23.253			51.674	rat_mili_srt
Nhlrc2	chr1:277354039-277416453					51.605	0.385	51.605	rat_10dpp_srt
Sft2d2	chr13:83437224-83459888			14.64	0	51.415	5.007	51.415	rat_10dpp_srt
Mapk1ip1l	chr15:24086708-24108135					51.415	1.54	51.415	rat_10dpp_srt
Adcy1	chr14:87309928-87431461					50.834	5.777	50.834	rat_10dpp_srt
Pomt1	chr3:11252113-11275296			50.814	0			50.814	rat_mili_srt
Glul	chr13:71327814-71342986			50.813	10.335			50.813	rat_mili_srt
Tnks	chr16:60923117-61074596			50.813	0	13.862	3.851	50.813	rat_mili_srt
Tbl1xr1	chr2:107321580-107361243	16.239	0.222	50.812	0			50.812	rat_mili_srt
Scd2	chr1:264057717-264074808			27.128	0	50.643	1.155	50.643	rat_10dpp_srt
Msl1	chr10:86707273-86724322			50.383	72.345			50.383	rat_mili_srt
Bbs12	chr2:124052477-124064585	28.234	3.437	50.382	1.722			50.382	rat_mili_srt
Mkrn1	chr4:67182602-67208270			49.952	6.029			49.952	rat_mili_srt
Ipo5	chr15:106255649-106296112			49.952	302.728			49.952	rat_mili_srt
Agap1	chr9:96744437-97036082			26.697	1.722	49.677	1.925	49.677	rat_10dpp_srt
Kif17	chr5:156626434-156669546			49.522	27.56			49.522	rat_mili_srt
Hils1	chr10:82773942-82780424			49.522	113.685			49.522	rat_mili_srt
St6galnac2	chr10:105647710-105670549			49.091	148.135			49.091	rat_mili_srt
Galnt10	chr10:43065315-43214992			49.09	8.612	15.404	2.31	49.09	rat_mili_srt
Ky	chr8:110981170-111025263			49.089	68.039			49.089	rat_mili_srt
Dnajc27	chr6:28513251-28547176			48.946	1.722	11.937	2.695	48.946	rat_mili_srt
Wdfy2	chr15:46006856-46137371					48.663	0	48.663	rat_10dpp_srt
Kansl3	chr9:42897162-42946059			48.66	12.057			48.66	rat_mili_srt
Aptx	chr5:56981996-57005600			30.574	4.306	48.524	9.243	48.524	rat_10dpp_srt
Sertad2	chr14:104882852-104891800			48.445	28.421	16.944	4.236	48.445	rat_mili_srt
Gkap1	chr17:6792879-6828886			48.23	38.756			48.23	rat_mili_srt
Grina	chr7:117301867-117311376			48.23	6.89			48.23	rat_mili_srt
Lrrfip2	chr8:119399036-119486884			48.23	0			48.23	rat_mili_srt
4930590J08Rik	chr4:123799173-123841662			48.23	48.23			48.23	rat_mili_srt
Bin3	chr15:51777919-51821993			48.23	0			48.23	rat_mili_srt
Sec61a1	chr4:120451074-120469825			48.23	21.531			48.23	rat_mili_srt
Tmbim6	chr7:141059891-141073425			48.229	22.392			48.229	rat_mili_srt
Crebrf	chr10:16693090-16731954			48.229	6.889			48.229	rat_mili_srt
Fam168b	chr9:41301625-41333572					48.14	0	48.14	rat_10dpp_srt
Pofut1	chr3:148720955-148751154					48.14	0.385	48.14	rat_10dpp_srt
Oscp1	chr5:144065514-144101877			48.087	0			48.087	rat_mili_srt
Dnmt3a	chr6:28233865-28349302					47.754	2.182	47.754	rat_10dpp_srt
Psmc3	chr3:79875165-79886249			47.369	22.392			47.369	rat_mili_srt
Sephs2	chr1:198715846-198725202			47.368	12.919			47.368	rat_mili_srt
Gmps	chr2:154554028-154598643			46.773	6.89			46.773	rat_mili_srt
4933411K16Rik	chr1:261294296-261303214			46.508	55.119			46.508	rat_mili_srt
Nup62	chr1:100822882-100830460			46.507	54.258			46.507	rat_mili_srt
Cast	chr2:1451426-1562622			46.077	0			46.077	rat_mili_srt
Pdpr	chr19:43101625-43144661	18.234	1.553	14.067	25.838	46.021	9.627	46.021	rat_10dpp_srt
Trmt44	chr14:80359537-80386406					45.828	5.392	45.828	rat_10dpp_srt
Chtf8	chr19:39076216-39083247			45.646	0			45.646	rat_mili_srt
Uck1	chr3:11268883-11279686			45.646	0			45.646	rat_mili_srt
Csnk1d	chr10:110142612-110186094			45.646	9.473			45.646	rat_mili_srt
Zc3h7b	chr7:122997881-123030690					45.486	7.123	45.486	rat_10dpp_srt
Mprip	chr10:46016731-46138948			45	131.341			45	rat_mili_srt
Rpgrip1	chr15:28520773-28580591			44.784	104.211			44.784	rat_mili_srt
Pemt	chr10:46332020-46403323					44.544	0	44.544	rat_10dpp_srt
Nudt4	chr7:36642191-36662031			44.355	51.244	10.59	1.155	44.355	rat_mili_srt
Tet3	chr4:115058506-115108383			34.448	17.225	44.287	18.1	44.287	rat_10dpp_srt
Cfap44	chr11:61156627-61236677			44.21	57.703			44.21	rat_mili_srt
Amigo1	chr2:210975981-210989463					44.096	52.376	44.096	rat_10dpp_srt
Ddx19b	chr19:43215216-43249297	17.011	0.998			44.095	7.702	44.095	rat_10dpp_srt
Fyco1	chr8:132840940-132903165			43.924	16.363			43.924	rat_mili_srt
Stpg1	chr5:153853738-153891427			43.923	0			43.923	rat_mili_srt
1700066M21Rik	chr9:64064635-64079383			43.922	35.311			43.922	rat_mili_srt
Papolb	chr12:14110627-14120556			43.922	114.546			43.922	rat_mili_srt
Usp12	chr12:10035685-10093685					43.226	10.206	43.226	rat_10dpp_srt
Tmem74b	chr3:147222003-147236702					43.173	1.155	43.173	rat_10dpp_srt
Tcp10a	chr1:53527946-53557639			43.062	29.282			43.062	rat_mili_srt
Tcp10c	chr1:53527882-53557639			43.062	37.894			43.062	rat_mili_srt
Wdr48	chr8:128575098-128612542			43.062	30.143			43.062	rat_mili_srt
Usp49	chr9:15312268-15331548					42.876	5.006	42.876	rat_10dpp_srt
Kremen1	chr14:85435815-85505661					42.747	5.777	42.747	rat_10dpp_srt
BC023829	chr8:69557850-69595058					42.648	3.08	42.648	rat_10dpp_srt
Stard4	chr18:25976509-25999425					42.363	4.235	42.363	rat_10dpp_srt
Phc3	chr2:116026824-116105507					42.361	0.385	42.361	rat_10dpp_srt
Fam221b	chr5:59152514-59164906			42.201	0.861			42.201	rat_mili_srt
Ttc23	chr1:128619071-128691456			42.201	35.742			42.201	rat_mili_srt
Ralgapb	chr3:154901148-154985411			42.201	1.722			42.201	rat_mili_srt
Srpk1	chr20:5825572-5867775			42.2	9.473			42.2	rat_mili_srt
Ccnd2	chr4:159665431-159699207					41.976	0.77	41.976	rat_10dpp_srt
Nol9	chr5:169211114-169239332					41.69	1.925	41.69	rat_10dpp_srt
Prim2	chr9:38543245-38748706			41.34	0			41.34	rat_mili_srt
Oaz3	chr2:195672044-195682848			41.34	34.45			41.34	rat_mili_srt
Asrgl1	chr1:225305804-225333127			41.34	76.65			41.34	rat_mili_srt
Atoh8	chr4:100064328-100101099			41.339	0			41.339	rat_mili_srt
Cops5	chr5:8874198-8898192			41.339	7.751			41.339	rat_mili_srt
Tmc7	chr1:188191478-188247546			41.339	12.918			41.339	rat_mili_srt
Hic2	chr11:87984637-87996817			41.338	1.722	39.666	30.81	41.338	rat_mili_srt
Cdk20	chr17:1932372-1949999					41.302	1.155	41.302	rat_10dpp_srt
0610030E20Rik	chr4:100208148-100217924	13.394	0.222			41.206	0.385	41.206	rat_10dpp_srt
Tmppe	chr8:122436830-122452177					41.204	19.641	41.204	rat_10dpp_srt
Asxl2	chr6:27833801-27923365	41.179	0.555	17.224	71.484	23.49	1.925	41.179	rat_adult_srt
Hdac4	chr9:99049556-99268804			40.909	11.196			40.909	rat_mili_srt
Pacs2	chr6:137822193-137890555			40.909	0			40.909	rat_mili_srt
Rims3	chr5:139803823-139826818					40.822	2.695	40.822	rat_10dpp_srt
Vapb	chr3:171830557-171876449					40.821	0.385	40.821	rat_10dpp_srt
Kctd20	chr20:6209419-6225893					40.74	16.175	40.74	rat_10dpp_srt
Impa1	chr2:93675540-93703102			40.479	0			40.479	rat_mili_srt
Hddc3	chr1:142134470-142141714			40.479	0			40.479	rat_mili_srt
Rab34	chr10:65446949-65457819			40.478	1.722			40.478	rat_mili_srt
Rbm14	chr1:220051058-220071018			40.478	21.531			40.478	rat_mili_srt
Inpp5k	chr10:63772332-63799691			40.478	0			40.478	rat_mili_srt
Slc9a8	chr3:164164386-164229939					40.437	2.31	40.437	rat_10dpp_srt
Taok1	chr10:62564731-62642155					40.436	4.622	40.436	rat_10dpp_srt
Nfasc	chr13:49333183-49415795					40.436	2.31	40.436	rat_10dpp_srt
Fem1b	chr8:67689102-67710060			31.722	21.53	40.434	9.242	40.434	rat_10dpp_srt
Eef1a1	chr8:85832868-85844818			1.679	102.133	40.369	45.203	40.369	rat_10dpp_srt
Arl6ip1	chr1:187767608-187781620			40.191	0			40.191	rat_mili_srt
Armc12	chr20:8107697-8123997			40.134	56.842			40.134	rat_mili_srt
Ppp1r7	chr9:99555519-100512875					40.049	0.385	40.049	rat_10dpp_srt
Sept2	chr9:100633155-100661196			39.833	0			39.833	rat_mili_srt
Rdh11	chr6:102353084-102376534			39.618	7.751			39.618	rat_mili_srt
Fem1c	chr18:40493574-40521701			39.617	1.722			39.617	rat_mili_srt
Ranbp10	chr19:37731843-37797215			21.531	0	39.281	2.311	39.281	rat_10dpp_srt
Ms4a13	chr1:227362040-227394054			39.187	1.722			39.187	rat_mili_srt
Ube2h	chr4:57509088-57627104			17.224	5.167	39.156	0	39.156	rat_10dpp_srt
Tuft1	chr2:195859286-195909450					38.897	2.31	38.897	rat_10dpp_srt
Dcaf7	chr10:94229812-94255740	23.501	0	38.756	0	28.882	0.385	38.756	rat_mili_srt
Pik3r3	chr5:135072992-135148291			38.756	2.584	14.247	0.77	38.756	rat_mili_srt
Ube2d2b	chr14:2929942-2936386			38.756	65.455			38.756	rat_mili_srt
Sbf2	chr1:174945726-175422018			38.756	7.751			38.756	rat_mili_srt
Foxn3	chr6:123181799-123406914			38.756	6.89	32.156	2.31	38.756	rat_mili_srt
Angel1	chr6:110642049-110671846			38.756	92.01			38.756	rat_mili_srt
Kdm2a	chr1:219563065-219642475			38.755	0			38.755	rat_mili_srt
Gtf3a	chr12:9848922-9866633					38.735	7.702	38.735	rat_10dpp_srt
Rab11b	chr7:18595789-18616082			38.326	0			38.326	rat_mili_srt
Ybx2	chr10:56544893-56555831			38.325	49.953			38.325	rat_mili_srt
1200014J11Rik	chr10:59611419-59652101	38.282	1.109	31.866	0			38.282	rat_adult_srt
Zbtb40	chr5:155335162-155383682					38.21	4.621	38.21	rat_10dpp_srt
Fank1	chr1:205840573-205953476			37.895	0.861			37.895	rat_mili_srt
Acsl1	chr16:48935003-48985967			37.895	60.718			37.895	rat_mili_srt
Lrrc18	chr16:9250960-9262230			37.894	8.612			37.894	rat_mili_srt
Cpa5	chr4:57922945-57948715			37.894	8.182			37.894	rat_mili_srt
Tollip	chr1:214820771-214846668			37.894	0	15.789	0	37.894	rat_mili_srt
Tcte1	chr9:17841535-17861551			37.894	34.45			37.894	rat_mili_srt
March8	chr4:148328501-148400994			14.641	6.89	37.742	0	37.742	rat_10dpp_srt
Pou2f1	chr13:84072050-84219330					37.736	0	37.736	rat_10dpp_srt
Sap130	chr18:24419454-24501107			37.465	1.722			37.465	rat_mili_srt
Actr1a	chr1:266121441-266144474			37.464	20.669			37.464	rat_mili_srt
Tsks	chr1:100937891-100957633			37.034	30.143			37.034	rat_mili_srt
Zbtb44	chr8:32186616-32226297			37.033	4.306	16.558	1.54	37.033	rat_mili_srt
Hgh1	chr7:117432494-117440205			37.033	1.722			37.033	rat_mili_srt
Fabp9	chr2:93799528-93810938			37.033	3.445			37.033	rat_mili_srt
Skp1a	chr10:37597625-37612859			37.033	0			37.033	rat_mili_srt
Diablo	chr12:38488250-38506771			37.033	0			37.033	rat_mili_srt
Mief1	chr7:121468529-121481346			15.502	0.861	36.973	3.08	36.973	rat_10dpp_srt
Ptpn11	chr12:40893690-40957844					36.971	3.08	36.971	rat_10dpp_srt
Trim44	chr3:91962780-92244138					36.649	0.385	36.649	rat_10dpp_srt
Eif4ebp2	chr20:31053052-31076235					36.585	12.709	36.585	rat_10dpp_srt
Dusp3	chr10:89902224-89918374			18.086	0.861	36.584	7.702	36.584	rat_10dpp_srt
Fam210a	chr18:64043669-64062702					36.583	0.77	36.583	rat_10dpp_srt
G3bp1	chr10:40825379-40847190			36.517	0			36.517	rat_mili_srt
Flrt1	chr1:222338148-222352173					36.2	3.851	36.2	rat_10dpp_srt
Mecp2	chrX:156648397-156715035					36.196	5.39	36.196	rat_10dpp_srt
Atg13	chr3:80571246-80603410			18.947	0.861	36.196	5.391	36.196	rat_10dpp_srt
Cep164	chr8:50066578-50130413			36.172	38.755			36.172	rat_mili_srt
Gatad2a	chr16:21236049-21269691			36.172	0.861			36.172	rat_mili_srt
Dym	chr18:71040186-71316807			36.172	11.196			36.172	rat_mili_srt
Iqce	chr12:16028787-16071924			36.171	4.306			36.171	rat_mili_srt
Emg1	chr4:157215347-157234517					36.012	5.777	36.012	rat_10dpp_srt
Mbd3	chr7:12177346-12189606			35.957	5.167			35.957	rat_mili_srt
Nfat5	chr19:38442634-38486865			35.742	0.861	16.171	3.465	35.742	rat_mili_srt
Tox4	chr15:28694433-28712930			35.742	19.809			35.742	rat_mili_srt
Snx30	chr5:77050704-77166322					35.524	0	35.524	rat_10dpp_srt
Cdkn2c	chr5:129344124-129353902	35.359	0.665	10.335	12.919			35.359	rat_adult_srt
Tprn	chr3:2478231-2491241			35.311	45.645			35.311	rat_mili_srt
Sept12	chr10:10773972-10787242			35.311	3.014			35.311	rat_mili_srt
Gosr2	chr10:91734201-91758068			35.311	18.947			35.311	rat_mili_srt
Arpc2	chr9:81516518-81552464			35.311	0			35.311	rat_mili_srt
Ywhaz	chr7:75571961-75596624			35.138	1.148	22.683	5.392	35.138	rat_mili_srt
Gas2l1	chr14:85305035-85319361			35.023	3.445	17.328	2.311	35.023	rat_mili_srt
Tcf25	chr19:56177224-56216632			34.881	4.306			34.881	rat_mili_srt
Klhl11	chr10:88370949-88391149			23.931	5.167	34.755	10.782	34.755	rat_10dpp_srt
RGD1564319	chr3:65670063-65676444			34.737	0			34.737	rat_mili_srt
Nt5dc3	chr7:27308070-27369210					34.66	1.155	34.66	rat_10dpp_srt
Hspa1l	chr20:4960720-4968646			34.45	232.682			34.45	rat_mili_srt
Fam134a	chr9:82343789-82354723			34.45	0			34.45	rat_mili_srt
Glt1d1	chr12:32664363-32742480			34.45	21.531			34.45	rat_mili_srt
Gosr1	chr10:63403602-63444753			34.45	0			34.45	rat_mili_srt
Abhd2	chr1:141024587-141090886			34.45	0			34.45	rat_mili_srt
Wdr38	chr3:23287780-23298619			34.45	31.005			34.45	rat_mili_srt
Usp40	chr9:95069535-95143955			34.45	0			34.45	rat_mili_srt
Epas1	chr6:10304589-10393213			34.45	0	15.651	2.31	34.45	rat_mili_srt
Dnajc5g	chr6:26623444-26632966			34.45	2.584			34.45	rat_mili_srt
Smcp	chr2:192771678-192784614			34.449	680.889			34.449	rat_mili_srt
Prdm4	chr7:23962715-23989328			34.449	10.335			34.449	rat_mili_srt
Srf	chr9:16735969-16748964			34.449	0			34.449	rat_mili_srt
Nploc4	chr10:109551240-109606606			34.019	6.89			34.019	rat_mili_srt
Mau2	chr16:21130146-21164907	10.762	0			33.897	0	33.897	rat_10dpp_srt
Appbp2	chr10:72499699-72548853					33.892	2.695	33.892	rat_10dpp_srt
Nfia	chr5:116217823-116759866					33.889	0	33.889	rat_10dpp_srt
Mthfr	chr5:164844676-164866712					33.889	2.31	33.889	rat_10dpp_srt
Sesn3	chr8:12821303-12881412			11.196	0	33.887	3.465	33.887	rat_10dpp_srt
Tnrc6b	chr7:121982372-122150157					33.886	3.465	33.886	rat_10dpp_srt
Map4k3	chr6:3274074-3446384			33.589	0			33.589	rat_mili_srt
Golga2	chr3:11315375-11340260			33.589	12.057			33.589	rat_mili_srt
Ube2f	chr9:98396127-98432128			33.589	0			33.589	rat_mili_srt
Lig3	chr10:70132857-70161431			33.589	19.378			33.589	rat_mili_srt
Iffo1	chr4:157657162-157679170			33.589	0			33.589	rat_mili_srt
Lamp1	chr16:81686253-81710458			33.588	1.722			33.588	rat_mili_srt
Nr6a1	chr3:23027774-23219805	30.493	0.111	33.588	11.196	15.402	4.621	33.588	rat_mili_srt
Peak1	chr8:60863156-60922829			33.587	22.393	15.404	7.123	33.587	rat_mili_srt
Tbc1d16	chr10:108252438-108323536					33.505	22.336	33.505	rat_10dpp_srt
Zfand2a	chr12:17251790-17267049					33.505	0	33.505	rat_10dpp_srt
Tpi1	chr4:157325048-157334031			33.503	4.522			33.503	rat_mili_srt
Prx	chr1:84307524-84326071			28.421	0	33.501	0.385	33.501	rat_10dpp_srt
Setd1b	chr12:38839620-38871326			32.943	3.445			32.943	rat_mili_srt
Klhdc10	chr4:57714121-57777474			10.335	0.861	32.861	0.385	32.861	rat_10dpp_srt
Slc26a2	chr18:56512889-56530887					32.734	19.64	32.734	rat_10dpp_srt
Cxcl16	chr10:57056690-57068314			32.728	0			32.728	rat_mili_srt
Iqcf3	chr8:115248084-115265441			32.727	0			32.727	rat_mili_srt
Smurf2	chr10:95014671-95120006			32.727	0			32.727	rat_mili_srt
Mesdc2	chr1:146035673-146046028			32.727	5.167			32.727	rat_mili_srt
Clgn	chr19:24549612-24580584			32.727	25.837			32.727	rat_mili_srt
Celf1	chr3:79809996-79848441			32.726	0	14.246	0.77	32.726	rat_mili_srt
Aqp11	chr1:162699638-162715332	14.519	1.22	32.726	31.005			32.726	rat_mili_srt
Tlk2	chr10:93415816-93510368			32.726	7.751			32.726	rat_mili_srt
Pabpc1	chr7:75406135-75425675			32.584	84.976	11.105	32.864	32.584	rat_mili_srt
Mfn2	chr5:164679955-164711441			32.584	1.292			32.584	rat_mili_srt
Pafah1b2	chr8:50254391-50271840	13.746	0.333	32.583	0			32.583	rat_mili_srt
Tfdp2	chr8:104126575-104183548					32.35	3.08	32.35	rat_10dpp_srt
Ago2	chr7:114327632-114379277	10.532	0.222	21.53	0	32.346	0.385	32.346	rat_10dpp_srt
Ccdc116	chr11:88089460-88104089			32.297	36.172			32.297	rat_mili_srt
Ube2l3	chr11:88045862-88090341			32.297	3.876			32.297	rat_mili_srt
Smad3	chr8:68567086-68680147			32.296	0	20.795	0.385	32.296	rat_mili_srt
Pknox1	chr20:10332363-10362020			32.152	8.612			32.152	rat_mili_srt
4933426M11Rik	chr6:104473138-104534761					31.965	20.412	31.965	rat_10dpp_srt
N28178	chr5:58375036-58388872					31.965	0.385	31.965	rat_10dpp_srt
Zbtbd6	chr15:61729640-61737300					31.914	35.43	31.914	rat_10dpp_srt
Ubap2	chr5:57530893-57609725			31.895	42.488			31.895	rat_mili_srt
Ubxn4	chr13:44955296-44993014			31.866	0			31.866	rat_mili_srt
Dpy19l2	chr8:25707530-25833440			31.866	80.095			31.866	rat_mili_srt
LOC100911069	chr1:15832877-15853739			31.866	11.196			31.866	rat_mili_srt
Nme7	chr13:82624703-82741098			31.866	12.919			31.866	rat_mili_srt
Ly6g6c	chr20:5055700-5063933			31.866	0			31.866	rat_mili_srt
Elmod3	chr4:100418968-100465959			31.866	6.89			31.866	rat_mili_srt
Vdac3	chr16:74293043-74312490			31.866	14.641			31.866	rat_mili_srt
Spata19	chr8:28452961-28463838			31.866	0			31.866	rat_mili_srt
Atp6v1g1	chr5:79365809-79377273			31.866	0			31.866	rat_mili_srt
Desi1	chr7:123235058-123263453			31.866	0			31.866	rat_mili_srt
Rybp	chr4:132687129-132743489			31.864	0	10.398	0.385	31.864	rat_mili_srt
Pak3	chrX:114954254-115046212					31.575	0.385	31.575	rat_10dpp_srt
Stk35	chr3:122307069-122341853			31.436	20.67			31.436	rat_mili_srt
Eef1g	chr1:225159393-225177917			31.364	7.047			31.364	rat_mili_srt
Wdtc1	chr5:151485308-151523808			31.292	0			31.292	rat_mili_srt
Dazap2	chr7:142237187-142247043			31.005	0			31.005	rat_mili_srt
Fam120a	chr17:16104136-16198478			31.005	13.78			31.005	rat_mili_srt
Ywhae	chr10:63882421-63924823			31.005	0	15.02	0	31.005	rat_mili_srt
Tmem243	chr4:21899238-21923990			31.005	1.722			31.005	rat_mili_srt
Smpd5	chr7:117349807-117357886			31.004	8.612			31.004	rat_mili_srt
Reep1	chr4:99616765-99738388			31.004	18.517			31.004	rat_mili_srt
Rabep2	chr1:197837628-197859475			31.004	0			31.004	rat_mili_srt
Stk4	chr3:160465604-160548828			31.004	5.167	25.801	0.385	31.004	rat_mili_srt
Kctd10	chr12:47990183-48012611			31.004	3.445			31.004	rat_mili_srt
Mxd4	chr14:81817602-81836353			27.559	0	30.809	0	30.809	rat_10dpp_srt
Gas7	chr10:54139776-54243268					30.808	0	30.808	rat_10dpp_srt
Cct3	chr2:187667069-187697394			30.718	42.991			30.718	rat_mili_srt
Psma8	chr18:6112855-6185405			30.575	0			30.575	rat_mili_srt
Gpatch2l	chr6:110093934-110232005					30.425	5.007	30.425	rat_10dpp_srt
Med22	chr3:5450432-5460567					30.425	8.473	30.425	rat_10dpp_srt
Ap3d1	chr7:11834874-11877077			30.144	22.392			30.144	rat_mili_srt
Adipor2	chr4:151408881-151432808			30.144	0	20.025	8.473	30.144	rat_mili_srt
Flcn	chr10:46149992-46167893			30.144	5.167			30.144	rat_mili_srt
Nans	chr5:62107380-62129579			30.144	0			30.144	rat_mili_srt
Epb4.1l4b	chr5:74102094-74193156			30.144	25.837			30.144	rat_mili_srt
Rnf26	chr8:48444036-48453311			30.144	19.809			30.144	rat_mili_srt
Klc3	chr1:80302300-80313037			30.144	6.028			30.144	rat_mili_srt
Heatr2	chr12:17542328-17588466			30.144	39.617			30.144	rat_mili_srt
Ggnbp1	chr20:5606450-5629109			30.144	11.196			30.144	rat_mili_srt
Tssk6	chr16:21269773-21276595			30.144	77.512			30.144	rat_mili_srt
Dnaaf1	chr19:52221644-52249716			30.143	82.679			30.143	rat_mili_srt
Wnk1	chr4:152449274-152582238			30.143	136.937			30.143	rat_mili_srt
Tmem231	chr19:44135297-44160613			30.143	7.751			30.143	rat_mili_srt
Ndufa10	chr9:99609908-99653754					30.036	0.578	30.036	rat_10dpp_srt
Lrrc59	chr10:82348598-82369378			29.857	0			29.857	rat_mili_srt
Slc25a30	chr15:57808160-57829835			29.713	0.861	13.863	0.77	29.713	rat_mili_srt
Phf2	chr17:16240360-16276782			29.713	10.335			29.713	rat_mili_srt
Rab11fip5	chr4:117111075-117155907			29.712	11.196			29.712	rat_mili_srt
Tbc1d32	chr20:37461277-37702937					29.654	11.553	29.654	rat_10dpp_srt
Mgat3	chr7:121430392-121440009					29.653	29.269	29.653	rat_10dpp_srt
Dtd2	chr6:72769325-72788816					29.52	0	29.52	rat_10dpp_srt
Lonrf2	chr9:45461614-45494884					29.394	0.385	29.394	rat_10dpp_srt
Pja2	chr9:111996589-112028392			29.283	0.861			29.283	rat_mili_srt
Piwil2	chr15:52035791-52115516			29.282	0.861			29.282	rat_mili_srt
Stx17	chr5:63870769-63926085			29.282	0.861			29.282	rat_mili_srt
Pithd1	chr5:154319356-154334966			29.282	0			29.282	rat_mili_srt
Srpk2	chr4:8064930-8188554			29.282	27.559			29.282	rat_mili_srt
Abcf1	chr20:3307979-3326289			29.282	1.188			29.282	rat_mili_srt
Aldoart2	chr6:76347422-76354517			29.282	23.262			29.282	rat_mili_srt
Gid4	chr10:46782517-46813305			29.282	0	11.937	0	29.282	rat_mili_srt
2810408M09Rik	chr3:163550797-163559091			29.282	1.292			29.282	rat_mili_srt
Tnpo2	chr19:26151072-26173667			29.282	0			29.282	rat_mili_srt
Chl1	chr4:70250362-70336803			29.282	3.445			29.282	rat_mili_srt
Bspry	chr5:78332488-78360191			29.282	114.545			29.282	rat_mili_srt
Trp53rk	chr3:163550797-163559091			29.282	1.292			29.282	rat_mili_srt
Nup188	chr3:8850340-8912241			29.282	10.335			29.282	rat_mili_srt
March7	chr3:46302899-46327860			29.282	95.382			29.282	rat_mili_srt
Zer1	chr3:8660039-8680499			29.282	41.462			29.282	rat_mili_srt
Slc5a3	chr11:32227424-32237581			29.282	2.583			29.282	rat_mili_srt
Dpp8	chr8:70522463-70578602			29.282	0			29.282	rat_mili_srt
Spred3	chr1:88099979-88112618			29.282	0			29.282	rat_mili_srt
Dhcr24	chr5:126162707-126194926			29.282	0	10.781	1.925	29.282	rat_mili_srt
Zyg11a	chr5:127783340-127830902					29.267	1.925	29.267	rat_10dpp_srt
Ppp1cc	chr12:39861451-39883777			28.852	101.197	10.205	1.54	28.852	rat_mili_srt
Nsd1	chr17:9837323-9956068					28.819	29.265	28.819	rat_10dpp_srt
Tmem245	chr5:73906746-73988373					28.73	0.385	28.73	rat_10dpp_srt
Eif1ax	chrX:37578171-37596889			28.709	0			28.709	rat_mili_srt
Tead1	chr1:177567715-177716863					28.593	0.77	28.593	rat_10dpp_srt
Ak4	chr5:120248770-120311699					28.496	2.311	28.496	rat_10dpp_srt
Neurl1b	chr10:17042250-17077139					28.496	3.465	28.496	rat_10dpp_srt
Dpf2	chr1:221250940-221270966			28.422	16.364			28.422	rat_mili_srt
Tbc1d1	chr14:45596242-45788582			28.421	0	3.08	50.834	28.421	rat_mili_srt
Mier3	chr2:43264800-43297745			28.421	0			28.421	rat_mili_srt
Asb4	chr4:30459989-30503392			28.421	0			28.421	rat_mili_srt
Fam161a	chr14:107789959-107801928			28.421	25.837			28.421	rat_mili_srt
Sprtn	chr19:57648170-57660666			28.421	4.306			28.421	rat_mili_srt
Dnali1	chr5:143050810-143064201			28.421	0			28.421	rat_mili_srt
Kctd16	chr18:33443436-33731272			28.421	32.727			28.421	rat_mili_srt
Usp7	chr10:6973288-7022732			28.421	16.363			28.421	rat_mili_srt
Cab39	chr9:92858029-92899416			28.421	7.751			28.421	rat_mili_srt
Coil	chr10:76318666-76339319			28.421	33.589			28.421	rat_mili_srt
Canx	chr10:35800048-35821771			28.42	18.086			28.42	rat_mili_srt
Ptar1	chr1:241499689-241567344	28.351	0.555	12.057	0	17.712	0.77	28.351	rat_adult_srt
Zfand4	chr4:148227276-148273466			28.278	146.412			28.278	rat_mili_srt
Cntd1	chr10:89196090-89212961			28.206	18.947			28.206	rat_mili_srt
Prdm11	chr3:81860227-81912478					28.112	3.08	28.112	rat_10dpp_srt
Frat1	chr1:261070884-261079708			12.918	7.751	28.111	0.386	28.111	rat_10dpp_srt
Peg12	chr1:261070954-261079739			12.918	7.751	28.111	0.386	28.111	rat_10dpp_srt
Ptchd3	chr10:111029577-111046134	28.065	67.226					28.065	rat_adult_srt
Bpifa3	chr3:149605134-149620556			27.991	10.335			27.991	rat_mili_srt
Atl3	chr1:222742290-222790800			27.991	15.933			27.991	rat_mili_srt
Cap1	chr5:140556221-140573972			27.991	0.861			27.991	rat_mili_srt
Znrf1	chr19:43748427-43838846			27.99	2.584			27.99	rat_mili_srt
Ankrd13a	chr12:47556338-47592215			27.847	12.919			27.847	rat_mili_srt
Nsun2	chr1:36293962-36321819			27.732	36.172			27.732	rat_mili_srt
Fbxl20	chr10:86035433-86100594			10.335	0	27.729	1.925	27.729	rat_10dpp_srt
Pla2g2c	chr5:157170132-157190479					27.727	0	27.727	rat_10dpp_srt
Ago1	chr5:144442990-144481193			20.67	0	27.727	3.465	27.727	rat_10dpp_srt
Ncaph2	chr7:130324698-130350295					27.726	0.77	27.726	rat_10dpp_srt
Dab2ip	chr3:14887509-15062445					27.6	28.304	27.6	rat_10dpp_srt
Trp53inp2	chr3:150911897-150921404			27.56	3.445	12.709	0	27.56	rat_mili_srt
Map10	chr19:58503820-58512487			27.56	38.756			27.56	rat_mili_srt
Trpc4ap	chr3:151147107-151226084			27.56	1.722			27.56	rat_mili_srt
Rab3il1	chr1:226064900-226088830			27.56	17.656			27.56	rat_mili_srt
Ermp1	chr1:247785955-247823711			27.56	2.584			27.56	rat_mili_srt
Ddb1	chr1:226655729-226686703			27.56	44.784			27.56	rat_mili_srt
1700003E16Rik	chr4:114850523-114864617			27.56	153.733			27.56	rat_mili_srt
Fbxo18	chr17:70397233-70440882			27.56	0			27.56	rat_mili_srt
Socs5	chr6:10699116-10706727			27.56	12.057	13.093	12.708	27.56	rat_mili_srt
Gsg1	chr4:169016753-169029671			27.56	193.781			27.56	rat_mili_srt
Fdft1	chr15:46337079-46371226			27.56	25.837			27.56	rat_mili_srt
Fbxl17	chr9:110510314-110939339			27.56	0			27.56	rat_mili_srt
Cnot4	chr4:62558499-62621774			27.56	10.335			27.56	rat_mili_srt
Ppp1r9a	chr4:29976950-30247577			27.559	6.89			27.559	rat_mili_srt
Rfx1	chr19:25187166-25215374			27.559	12.918			27.559	rat_mili_srt
Sppl2b	chr7:11709261-11726832			27.559	2.584			27.559	rat_mili_srt
1700039E15Rik	chr1:101272667-101280740			27.559	0.861			27.559	rat_mili_srt
Pgpep1	chr16:20518006-20542404					27.527	0	27.527	rat_10dpp_srt
Ube2r2	chr5:57470489-57534533					27.464	0	27.464	rat_10dpp_srt
Unc119b	chr12:47237727-47255448					27.344	0	27.344	rat_10dpp_srt
Lrrc58	chr11:65739234-65761504					27.28	3.466	27.28	rat_10dpp_srt
Gdpd1	chr10:74332211-74378270			27.13	9.474			27.13	rat_mili_srt
Cdk19	chr20:45456816-45600787			27.129	10.766	11.167	1.54	27.129	rat_mili_srt
Bcap29	chr6:50880757-50927491			26.986	6.029			26.986	rat_mili_srt
Cnot6	chr10:35142021-35177647			16.363	0	26.957	3.466	26.957	rat_10dpp_srt
Zbtb39	chr7:71034323-71048459					26.955	23.107	26.955	rat_10dpp_srt
Per3	chr5:168084281-168112009			26.699	0.861			26.699	rat_mili_srt
Tmem170	chr19:44085899-44096959			26.699	0			26.699	rat_mili_srt
Morc2a	chr14:83885159-83932898			26.699	31.005			26.699	rat_mili_srt
Ppp4r4	chr6:127398640-127500266			26.699	1.722			26.699	rat_mili_srt
Supt5	chr1:85436104-85470635			26.699	26.698			26.699	rat_mili_srt
Ppp3r2	chr5:64939763-64948560			26.698	91.292			26.698	rat_mili_srt
Prkci	chr2:115938566-116004409			26.698	3.445			26.698	rat_mili_srt
Tbc1d22b	chr20:8214130-8280394			26.698	0.431			26.698	rat_mili_srt
Fndc8	chr10:70240919-70253621			26.698	13.78			26.698	rat_mili_srt
Zfand3	chr20:8694554-8894782			26.698	0			26.698	rat_mili_srt
Lrrc56	chr1:214183240-214200596			26.698	11.196			26.698	rat_mili_srt
Ptdss2	chr1:214121106-214151355			26.698	13.779			26.698	rat_mili_srt
Slc1a4	chr14:104579276-104616404			26.698	11.196			26.698	rat_mili_srt
Tex2	chr10:94695219-94762344			26.698	152.729			26.698	rat_mili_srt
Dnaic2	chr10:103270675-103306844			26.698	59.426			26.698	rat_mili_srt
Tfcp2l1	chr13:34608774-34672077	10.31	0.498	26.698	17.225	24.901	2.889	26.698	rat_mili_srt
Cyb5d1	chr10:55991822-55999299			26.698	0			26.698	rat_mili_srt
Mllt6	chr10:85606022-85630393					26.572	2.31	26.572	rat_10dpp_srt
Plekha8	chr4:84768541-84823960					26.572	1.925	26.572	rat_10dpp_srt
Zbtb25	chr6:99373559-99390339					26.57	0.385	26.57	rat_10dpp_srt
Lhfpl2	chr2:23825351-23854691			11.196	0	26.57	8.473	26.57	rat_10dpp_srt
Fmn1	chr3:104814986-105179126					26.569	1.54	26.569	rat_10dpp_srt
Hipk2	chr4:66434439-66626823			13.779	0	26.568	0	26.568	rat_10dpp_srt
Eif5	chr6:136000440-136013418			26.432	14.707			26.432	rat_mili_srt
Rnf32	chr4:2053614-2115415			26.267	5.167			26.267	rat_mili_srt
Arrb1	chr1:164500483-164576366					26.263	0	26.263	rat_10dpp_srt
Usp31	chr1:191608737-191679188			10.334	18.086	26.187	7.317	26.187	rat_10dpp_srt
Ubxn7	chr11:71622590-71696940					26.185	0.964	26.185	rat_10dpp_srt
Tdrd6	chr9:19915740-19936387			26.01	431.484			26.01	rat_mili_srt
Dync1li2	chr19:738231-768093			25.838	2.584	12.93	0.385	25.838	rat_mili_srt
Ywhab	chr3:160390922-160402140			25.838	9.474			25.838	rat_mili_srt
Bbs1	chr1:220145516-220167487			25.838	2.584			25.838	rat_mili_srt
Serbp1	chr4:98025678-98050368			25.837	0.861	10.011	1.54	25.837	rat_mili_srt
Mfap3	chr10:42940439-42948906			25.837	0			25.837	rat_mili_srt
Tmbim4	chr7:64985924-65006368			25.837	12.057			25.837	rat_mili_srt
Lsm12	chr10:90103155-90129548			25.837	0			25.837	rat_mili_srt
Zcchc14	chr19:53642013-53690184					25.835	9.626	25.835	rat_10dpp_srt
Slc23a2	chr3:124630634-124682419					25.803	4.621	25.803	rat_10dpp_srt
Gatsl2	chr12:25595597-25642747					25.801	0	25.801	rat_10dpp_srt
Glg1	chr19:42981892-43094312					25.8	1.54	25.8	rat_10dpp_srt
Pdxk	chr20:10928650-10960194			11.196	0	25.674	0.193	25.674	rat_10dpp_srt
Tyms	chr9:121913555-121933564					25.673	0.385	25.673	rat_10dpp_srt
Ide	chr1:255912512-256015479			25.551	0			25.551	rat_mili_srt
Ppp1r16b	chr3:155186761-155268743					25.417	1.54	25.417	rat_10dpp_srt
Abcf2	chr4:7121617-7139085			25.407	3.445			25.407	rat_mili_srt
Ism2	chr6:111302056-111331882					25.342	2.695	25.342	rat_10dpp_srt
Ccdc71	chr8:117244738-117258049					25.225	7.703	25.225	rat_10dpp_srt
Nadk2	chr2:58461187-58506872			25.148	0			25.148	rat_mili_srt
Homer2	chr1:143437947-143537311					25.032	5.391	25.032	rat_10dpp_srt
Rab22a	chr3:171740165-171788395			24.977	0			24.977	rat_mili_srt
Phyhipl	chr20:19316249-19362368			24.976	57.703			24.976	rat_mili_srt
Ell2	chr2:2454919-2528039			24.976	17.225			24.976	rat_mili_srt
Fbxo36	chr9:92433900-92504451			24.976	14.641			24.976	rat_mili_srt
Recql	chr4:176579344-176606186			24.976	22.392			24.976	rat_mili_srt
Pbp2	chr4:169088522-169097086			24.976	11.483			24.976	rat_mili_srt
Dcun1d4	chr14:37207901-37286515			24.976	0			24.976	rat_mili_srt
Cct4	chr14:107765525-107783914			24.976	54.689			24.976	rat_mili_srt
Mrpl51	chr4:157704598-157711578	24.975	4.157	15.502	0			24.975	rat_adult_srt
Znf512b	chr3:177077450-177089507			24.975	12.918			24.975	rat_mili_srt
Ccnyl1	chr9:71396988-71438551			24.975	35.311			24.975	rat_mili_srt
Alyref	chr10:109763299-109776612	17.635	18.899	24.975	0			24.975	rat_mili_srt
Alyref2	chr10:109763299-109776612	17.635	18.899	24.975	0			24.975	rat_mili_srt
Cyb5d2	chr10:59334925-59362456	24.892	0.222					24.892	rat_adult_srt
Pdpk1	chr10:13445764-13485034					24.648	6.162	24.648	rat_10dpp_srt
Sox12	chr3:147858448-147867393					24.647	3.466	24.647	rat_10dpp_srt
Mrps2	chr3:7051537-7063455					24.581	1.925	24.581	rat_10dpp_srt
Tcp11	chr20:7641798-7658391			24.546	265.265			24.546	rat_mili_srt
Elovl2	chr17:21380278-21425696			24.545	19.809			24.545	rat_mili_srt
Nucks1	chr13:48677948-48712771					24.39	0	24.39	rat_10dpp_srt
Gdi2	chr17:70295922-70327764			24.33	4.306			24.33	rat_mili_srt
4930467E23Rik	chr16:22075739-22118834					24.249	0.839	24.249	rat_10dpp_srt
C2cd4b	chr8:73569309-73604332	24.238	0.111					24.238	rat_adult_srt
Ap3b1	chr2:24022905-24228950			24.115	34.449			24.115	rat_mili_srt
Rcc2	chr5:159218978-159238320			24.115	3.445			24.115	rat_mili_srt
Podnl1	chr19:25238175-25250300			24.115	1.722			24.115	rat_mili_srt
Acsl5	chr1:276261941-276292869			24.115	0			24.115	rat_mili_srt
Ranbp9	chr17:24015732-24107493			24.115	19.808			24.115	rat_mili_srt
Ciapin1	chr19:10599178-10613494			24.115	0			24.115	rat_mili_srt
4930579G24Rik	chr2:178388063-178395778			24.115	6.029			24.115	rat_mili_srt
Pafah2	chr5:152611268-152637791			24.115	0			24.115	rat_mili_srt
1110051M20Rik	chr3:80091597-80351127			24.115	0			24.115	rat_mili_srt
Spata7	chr6:122601414-122652578			24.115	40.478			24.115	rat_mili_srt
Capza3	chr4:174179746-174188646			24.115	69.618			24.115	rat_mili_srt
Soat1	chr13:74031278-74072187	20.1	0.444	24.115	0			24.115	rat_mili_srt
Snrnp200	chr3:119638433-119673383			24.115	24.115			24.115	rat_mili_srt
Chmp1a	chr19:55999156-56011932			24.115	0			24.115	rat_mili_srt
Mtmr2	chr8:12282667-12337119			24.114	2.153			24.114	rat_mili_srt
Dgcr14	chr11:87222423-87243046			24.114	11.196	10.589	0.385	24.114	rat_mili_srt
Zcchc2	chr13:25964809-26018350			24.114	126.388			24.114	rat_mili_srt
Anks1	chr20:7482677-7638387			24.114	0			24.114	rat_mili_srt
Cyhr1	chr7:117705167-117723955			24.114	18.086	12.323	7.318	24.114	rat_mili_srt
Pogk	chr13:84602138-84620286			19.808	6.028	23.876	8.086	23.876	rat_10dpp_srt
Hjurp	chr9:95341925-95364014			10.334	4.306	23.876	5.776	23.876	rat_10dpp_srt
A730008H23Rik	chr9:95341965-95364014			10.334	4.306	23.876	5.006	23.876	rat_10dpp_srt
Sh3pxd2a	chr1:267038559-267247532					23.875	4.62	23.875	rat_10dpp_srt
Sbno1	chr12:37601985-37655773					23.875	5.005	23.875	rat_10dpp_srt
Khnyn	chr15:34550409-34571727					23.874	0	23.874	rat_10dpp_srt
Plekho2	chr8:71074288-71120828					23.775	0.77	23.775	rat_10dpp_srt
Fam98a	chr6:21049395-21068917			23.683	3.445			23.683	rat_mili_srt
Art1	chr1:167200107-167210256			23.541	0			23.541	rat_mili_srt
Pcm1	chr16:54035045-54121458			23.469	6.889			23.469	rat_mili_srt
Sf3b1	chr9:61591529-61636381			23.254	18.947			23.254	rat_mili_srt
Srsf1	chr10:75333269-75344644			23.254	0	20.218	0.77	23.254	rat_mili_srt
Hnrnpul1	chr1:82509821-82548848			23.254	6.889			23.254	rat_mili_srt
2010012O05Rik	chr1:266449064-266469121			23.254	0			23.254	rat_mili_srt
Pcnp	chr11:47053812-47072654			23.254	0			23.254	rat_mili_srt
Col6a1	chr20:12656064-12679561			23.254	0.861			23.254	rat_mili_srt
Ammecr1l	chr18:24549174-24564505			23.254	0			23.254	rat_mili_srt
Akirin1	chr5:141412733-141434528			23.253	0			23.253	rat_mili_srt
Mybl1	chr5:9278221-9318648			23.253	0			23.253	rat_mili_srt
Psme4	chr14:115164420-115270252			23.253	71.052			23.253	rat_mili_srt
Cers3	chr1:127657177-127783446			23.253	16.363			23.253	rat_mili_srt
Fam170b	chr16:9072142-9080398			23.253	0			23.253	rat_mili_srt
Tram1	chr5:5213351-5299863			23.253	13.78			23.253	rat_mili_srt
Mfap3l	chr16:32732678-32741599			23.253	41.34			23.253	rat_mili_srt
Smek1	chr6:125038039-125084774			23.253	0			23.253	rat_mili_srt
Arhgef2	chr2:187987114-188024226			23.253	10.334			23.253	rat_mili_srt
Sdc4	chr3:160870366-160893175			23.253	0			23.253	rat_mili_srt
Trim33	chr2:205781251-205864433			23.253	11.196			23.253	rat_mili_srt
Btbd7	chr6:126656647-126712750			23.252	3.445	10.396	3.08	23.252	rat_mili_srt
Kbtbd11	chr16:79692367-79704269					23.183	1.155	23.183	rat_10dpp_srt
Napb	chr3:143014651-143065904					23.106	1.54	23.106	rat_10dpp_srt
Adarb1	chr20:12059712-12103135			11.196	6.029	23.106	4.429	23.106	rat_10dpp_srt
Pank3	chr10:20589493-20617389					22.977	4.813	22.977	rat_10dpp_srt
Cog6	chr2:142193744-142237052			22.823	30.144			22.823	rat_mili_srt
Ptpn1	chr3:164663608-164717513			22.823	0			22.823	rat_mili_srt
Wdr7	chr18:59106625-59397928			22.823	17.224			22.823	rat_mili_srt
Fut11	chr15:4025508-4037047					22.818	11.169	22.818	rat_10dpp_srt
Lpgat1	chr13:110396892-110473279					22.721	2.888	22.721	rat_10dpp_srt
Crcp	chr12:30122183-30162843			22.68	0			22.68	rat_mili_srt
Cdc37	chr8:22153298-22175710					22.625	1.54	22.625	rat_10dpp_srt
Serinc5	chr2:22193661-22312420					22.528	0.385	22.528	rat_10dpp_srt
Camsap1	chr3:3371445-3435691			22.393	56.842			22.393	rat_mili_srt
Rab3d	chr8:22917674-22929111			22.393	0			22.393	rat_mili_srt
Plekhh1	chr6:102224012-102268221			22.393	0			22.393	rat_mili_srt
Serinc3	chr3:160015276-160041985			22.393	12.919			22.393	rat_mili_srt
Ccdc85c	chr6:132110517-132185382			22.393	0	13.863	0.963	22.393	rat_mili_srt
Comt	chr11:86728683-86738934			22.393	0			22.393	rat_mili_srt
Ppp4r1	chr9:113532326-113576494			22.392	7.751			22.392	rat_mili_srt
Map1lc3b	chr19:53633708-53646675			22.392	0			22.392	rat_mili_srt
Spata31d1b	chr17:5340870-5352676			22.392	27.559			22.392	rat_mili_srt
Spata31d1a	chr17:5340870-5352624			22.392	52.535			22.392	rat_mili_srt
Efhc1	chr9:27066550-27111549			22.392	7.751			22.392	rat_mili_srt
Cs	chr7:2750750-2782931			22.392	18.947			22.392	rat_mili_srt
Csl	chr7:2750750-2782937			22.392	18.947			22.392	rat_mili_srt
Dusp15	chr3:148416181-148432288			22.392	58.565			22.392	rat_mili_srt
Acap3	chr5:173338582-173357423			22.392	0			22.392	rat_mili_srt
Sgcb	chr14:37114487-37131891			22.392	0			22.392	rat_mili_srt
Ap2a2	chr1:214532363-214609841			22.392	0.861			22.392	rat_mili_srt
Mif4gd	chr10:104155659-104167189			22.392	15.502			22.392	rat_mili_srt
Tada2b	chr14:79444065-79459035			22.392	14.641			22.392	rat_mili_srt
Pcgf5	chr1:255040348-255093682			22.392	12.057			22.392	rat_mili_srt
Klf16	chr7:12004792-12018771					22.337	0.385	22.337	rat_10dpp_srt
Cebpg	chr1:91282636-91295089			11.196	22.392	22.336	4.236	22.336	rat_10dpp_srt
Eya3	chr5:150848500-150917624					22.336	0.385	22.336	rat_10dpp_srt
Prkdc	chr11:89285894-89512677					22.191	2.31	22.191	rat_10dpp_srt
Ptges3	chr7:2477602-2500129			22.177	0			22.177	rat_mili_srt
Rxra	chr3:6209815-6301354					22.144	7.124	22.144	rat_10dpp_srt
Kdm4d	chr8:12964644-12974177			22.105	43.422			22.105	rat_mili_srt
Calm3	chr1:78840658-78855618			21.962	52.106			21.962	rat_mili_srt
Ttll4	chr9:81938629-81962686			21.962	48.085	16.173	4.235	21.962	rat_mili_srt
Rbm4	chr1:220032081-220049882	15.076	0.832	21.962	4.306			21.962	rat_mili_srt
Lasp1	chr10:85742747-85788606			21.961	0			21.961	rat_mili_srt
Elavl1	chr12:2476837-2509126			21.961	1.722			21.961	rat_mili_srt
Nub1	chr4:6947477-6980073			21.817	6.029			21.817	rat_mili_srt
Dpy19l3	chr1:92000154-92071470					21.758	1.54	21.758	rat_10dpp_srt
Traf2	chr3:2732606-2766448					21.591	0.77	21.591	rat_10dpp_srt
Klhl21	chr5:169179417-169192037			10.335	0	21.567	8.472	21.567	rat_10dpp_srt
Edem1	chr4:140884731-140920988					21.567	2.31	21.567	rat_10dpp_srt
Cbfa2t2	chr3:149933848-150043561					21.565	2.695	21.565	rat_10dpp_srt
Agpat2	chr3:4040740-4057384			21.532	0			21.532	rat_mili_srt
Fbrs	chr1:198930989-198941750			21.531	0			21.531	rat_mili_srt
Hyou1	chr8:48698770-48714620			21.531	10.335			21.531	rat_mili_srt
Tmx1	chr6:92862157-92877239			21.531	0			21.531	rat_mili_srt
Hk1	chr20:31908261-32000707			21.531	138.66			21.531	rat_mili_srt
Actl11	chr8:116704032-116715689			21.531	254.356			21.531	rat_mili_srt
Tdrp	chr16:80728040-80757440			21.531	0			21.531	rat_mili_srt
Prss54	chr19:9893923-9915740			21.531	22.392			21.531	rat_mili_srt
Arfgap2	chr3:80079694-80096509			21.531	8.612			21.531	rat_mili_srt
Dpy19l1	chr8:25581434-25671394			21.531	0			21.531	rat_mili_srt
Kxd1	chr16:20658299-20670040			21.531	0.861			21.531	rat_mili_srt
Laptm4b	chr7:72922982-72971124			21.531	7.751			21.531	rat_mili_srt
Styxl1	chr12:23960947-23990815			21.531	0			21.531	rat_mili_srt
Lrch1	chr15:56782097-56972189			21.531	0			21.531	rat_mili_srt
Spock2	chr20:29653225-29683926			21.531	0			21.531	rat_mili_srt
Brsk1	chr1:72697784-72729061			21.531	0			21.531	rat_mili_srt
Nedd4	chr8:79321472-79412219			21.531	24.976	20.026	4.62	21.531	rat_mili_srt
Kif2b	chr10:79091722-79101717			21.531	57.919			21.531	rat_mili_srt
1700026D08Rik	chr1:145903567-145933578			21.531	80.957			21.531	rat_mili_srt
Txnip	chr2:198679357-198689601			21.531	6.89			21.531	rat_mili_srt
2310047M10Rik	chr10:55640119-55647202			21.531	0			21.531	rat_mili_srt
1700011L22Rik	chr19:32342154-32383210			21.531	0			21.531	rat_mili_srt
Ccdc91	chr4:181908562-182046648			21.53	3.014			21.53	rat_mili_srt
Tmem214	chr6:26864376-26877333			21.53	18.689			21.53	rat_mili_srt
Alkbh5	chr10:46902313-46931192			21.53	0			21.53	rat_mili_srt
Prrc2b	chr3:11196400-11254469					21.435	1.54	21.435	rat_10dpp_srt
Nom1	chr4:2338142-2364068	21.394	0.222					21.394	rat_adult_srt
Hnrnpm	chr7:18506511-18556227	21.394	1.331					21.394	rat_adult_srt
Gnb4	chr2:118973358-119009835					21.298	0.385	21.298	rat_10dpp_srt
Dtx4	chr1:228727181-228757785			16.364	0	21.182	0.77	21.182	rat_10dpp_srt
Kpna6	chr5:147847242-147888537			17.225	36.172	21.179	0.385	21.179	rat_10dpp_srt
Wnk3	chrX:20349547-20462159					21.178	11.553	21.178	rat_10dpp_srt
Tmem144	chr2:178583072-178614414					21.166	0	21.166	rat_10dpp_srt
Glis2	chr10:11150311-11163508					21.117	18.871	21.117	rat_10dpp_srt
9430015G10Rik	chr5:173547632-173562863			21.101	0			21.101	rat_mili_srt
B230219D22Rik	chr17:9451718-9460288			21.101	21.531	13.479	3.274	21.101	rat_mili_srt
Cep85	chr5:152357085-152392519			21.1	2.153			21.1	rat_mili_srt
Wdr11	chr1:202769153-202819563			21.1	23.254			21.1	rat_mili_srt
Cdk2ap1	chr12:37666598-37680412					21.052	0.77	21.052	rat_10dpp_srt
H3f3b	chr10:104570770-104577374			17.224	6.459	20.988	2.953	20.988	rat_10dpp_srt
6430548M08Rik	chr19:53722230-53746100					20.987	0	20.987	rat_10dpp_srt
Uck2	chr13:85367059-85445531					20.987	1.925	20.987	rat_10dpp_srt
Gpr161	chr13:83552949-83577308					20.796	6.931	20.796	rat_10dpp_srt
Pusl1	chr5:173329220-173341858					20.794	0	20.794	rat_10dpp_srt
Rab11fip1	chr16:69046785-69081101					20.794	2.695	20.794	rat_10dpp_srt
Arpp19	chr8:81947593-81974589					20.793	0.385	20.793	rat_10dpp_srt
Med19	chr3:72078673-72093337			20.67	0.861			20.67	rat_mili_srt
Ccdc172	chr1:279632039-279680550			20.67	0			20.67	rat_mili_srt
Spata21	chr5:159610834-159641963			20.67	21.53			20.67	rat_mili_srt
Stk36	chr9:81878839-81910445			20.67	35.311			20.67	rat_mili_srt
Abhd12	chr3:146626890-146694216			20.67	0			20.67	rat_mili_srt
Txnrd3	chr4:121610476-121653864			20.67	18.947			20.67	rat_mili_srt
Aldh6a1	chr6:108144218-108169141			20.67	1.722			20.67	rat_mili_srt
Amotl2	chr8:111211094-111228543			20.67	0			20.67	rat_mili_srt
Spg21	chr8:70996681-71025800			20.67	0			20.67	rat_mili_srt
Col3a1	chr9:52021398-52062948			20.67	4.306			20.67	rat_mili_srt
Ccdc67	chr8:14091397-14158397			20.669	33.589			20.669	rat_mili_srt
Kdelr2	chr12:13189507-13214661			20.669	0			20.669	rat_mili_srt
Tub	chr1:173605119-173631354					20.41	2.31	20.41	rat_10dpp_srt
Dedd2	chr1:82067735-82094238					20.41	4.235	20.41	rat_10dpp_srt
Coa7	chr5:127923762-127940462					20.41	4.621	20.41	rat_10dpp_srt
Txlna	chr5:147827231-147849526					20.409	9.241	20.409	rat_10dpp_srt
Sh3pxd2b	chr10:17207211-17301876					20.407	2.31	20.407	rat_10dpp_srt
Oaz2	chr8:71214177-71232716			20.239	0			20.239	rat_mili_srt
Arel1	chr6:108633567-108663989			20.239	3.445			20.239	rat_mili_srt
Ywhaq	chr6:43460569-43497361			20.168	10.191			20.168	rat_mili_srt
Zdhhc7	chr19:52724588-52741566					20.15	3.081	20.15	rat_10dpp_srt
Foxk1	chr12:14175735-14246607					20.025	3.081	20.025	rat_10dpp_srt
Nfib	chr5:100429674-100651298					20.023	0.385	20.023	rat_10dpp_srt
Enah	chr13:100288397-100416132					19.863	0.77	19.863	rat_10dpp_srt
1700037H04Rik	chr3:123675197-123697676					19.828	0.385	19.828	rat_10dpp_srt
Baz2a	chr7:2527076-2554316			19.809	12.918			19.809	rat_mili_srt
Muc1	chr2:188541191-188551594			19.809	3.445			19.809	rat_mili_srt
Snx19	chr8:31495497-31535421			19.809	0			19.809	rat_mili_srt
Spata4	chr16:39957321-39974496			19.809	74.928			19.809	rat_mili_srt
BC051142	chr20:4185036-4239471			19.809	0			19.809	rat_mili_srt
1700102P08Rik	chr8:117167019-117178998			19.809	3.445			19.809	rat_mili_srt
Rnf185	chr14:83646428-83665875			19.809	0			19.809	rat_mili_srt
Ostm1	chr20:47393126-47433891			19.809	0			19.809	rat_mili_srt
Stk25	chr9:100764139-100783392			19.809	40.479			19.809	rat_mili_srt
2410089E03Rik	chr2:57274918-57476196			19.809	8.612			19.809	rat_mili_srt
Pnkp	chr1:100851970-100862886			19.809	0			19.809	rat_mili_srt
Abhd4	chr15:32896185-32909556			19.808	21.531	10.012	0.77	19.808	rat_mili_srt
Ube4a	chr8:49226372-49266941			19.808	5.598	10.013	0.385	19.808	rat_mili_srt
Hspa4l	chr2:127623135-127680449			19.808	34.449			19.808	rat_mili_srt
Otud4	chr19:31893375-31943955			19.808	62.009			19.808	rat_mili_srt
Sccpdh	chr13:97700171-97727660			19.808	20.239			19.808	rat_mili_srt
Bcl2l14	chr4:168166140-168186718			19.808	13.78			19.808	rat_mili_srt
Tbc1d2	chr5:62210374-62262032			19.808	0.431			19.808	rat_mili_srt
Cmtm6	chr8:122787506-122810912			19.808	0			19.808	rat_mili_srt
Mfn1	chr2:118927737-118975689			19.808	0			19.808	rat_mili_srt
Slc38a9	chr2:44522088-44593396			19.808	0			19.808	rat_mili_srt
Ankrd28	chr16:7812865-7954043			19.808	0			19.808	rat_mili_srt
Mdh1b	chr9:70400262-70452122			19.808	16.363			19.808	rat_mili_srt
Sox13	chr13:50466164-50481738			19.808	0			19.808	rat_mili_srt
Cnot1	chr19:9682026-9765328			19.808	210.143			19.808	rat_mili_srt
Knstrn	chr3:110616361-110641500			19.808	1.722			19.808	rat_mili_srt
Tex43	chr18:51677837-51686973			19.808	0			19.808	rat_mili_srt
Fgfr1op2	chr4:180892949-180910358			19.808	0			19.808	rat_mili_srt
Paqr8	chr9:27047856-27056921	14.188	2.55	19.808	1.722			19.808	rat_mili_srt
Lmtk2	chr12:12407312-12547921			19.807	11.196	10.397	7.393	19.807	rat_mili_srt
Pcbp3	chr20:12562494-12633351			19.665	18.086			19.665	rat_mili_srt
Lin28b	chr20:50480808-50566987					19.641	1.54	19.641	rat_10dpp_srt
Desi2	chr13:96110201-96161625					19.64	0.77	19.64	rat_10dpp_srt
Ptbp3	chr5:76667084-76730218					19.639	0	19.639	rat_10dpp_srt
Disp1	chr13:101443954-101505011					19.638	5.005	19.638	rat_10dpp_srt
Lman2l	chr9:42986364-43024988					19.637	0	19.637	rat_10dpp_srt
Nsl1	chr13:109667704-109699603					19.487	0.77	19.487	rat_10dpp_srt
Tex261	chr4:115439141-115455641					19.443	1.54	19.443	rat_10dpp_srt
Myo9a	chr8:64608951-64781345			19.378	12.919			19.378	rat_mili_srt
Cbr3	chr11:33907527-33921444					19.256	0.289	19.256	rat_10dpp_srt
Sik2	chr8:55306261-55410419					19.255	4.62	19.255	rat_10dpp_srt
Epb4.1l5	chr13:35574097-35670968	12.526	0.666	13.779	0	19.255	4.428	19.255	rat_10dpp_srt
Yipf2	chr8:22612734-22627707			11.196	0.861	19.254	3.851	19.254	rat_10dpp_srt
Ankle2	chr12:52474299-52510462			19.235	4.306			19.235	rat_mili_srt
Pacs1	chr1:220512315-220646636			19.234	45.072			19.234	rat_mili_srt
Mex3a	chr2:187891677-187908310					18.994	4.235	18.994	rat_10dpp_srt
Hdgfrp3	chr1:143698866-143753666			18.948	0			18.948	rat_mili_srt
Ino80d	chr9:69824619-69862479			18.948	0			18.948	rat_mili_srt
Arl4a	chr6:59942897-59953500			18.948	10.335			18.948	rat_mili_srt
Arl16	chr10:109633094-109640857			18.948	5.167			18.948	rat_mili_srt
Il34	chr19:40888922-40907493			18.948	0			18.948	rat_mili_srt
Mkrn2	chr4:147512124-147535134			18.948	0			18.948	rat_mili_srt
Med7	chr10:31533465-31540167			18.948	0			18.948	rat_mili_srt
Timm22	chr10:64553934-64566612			18.948	0			18.948	rat_mili_srt
Mdm1	chr7:61172491-61204041			18.947	0			18.947	rat_mili_srt
Ift140	chr10:14372449-14464962			18.947	0.861			18.947	rat_mili_srt
Akap11	chr15:60721583-60754100			18.947	27.417			18.947	rat_mili_srt
Cyb5r3	chr7:124020951-124043526			18.947	0			18.947	rat_mili_srt
Gatad1	chr4:27645334-27661167			18.947	3.445			18.947	rat_mili_srt
Ibtk	chr8:93320475-93392305			18.947	2.584			18.947	rat_mili_srt
Hook1	chr5:114938305-115001656			18.947	12.057			18.947	rat_mili_srt
Ctnna2	chr4:107877825-108915182			18.947	31.005			18.947	rat_mili_srt
Lrrc34	chr2:116373616-116395535			18.947	12.918			18.947	rat_mili_srt
Nfrkb	chr8:32531231-32564801			18.947	8.612			18.947	rat_mili_srt
Pja1	chrX:69210454-69218215			18.947	0			18.947	rat_mili_srt
Znrf4	chr9:10533466-10540450			18.947	205.839			18.947	rat_mili_srt
Rapgef1	chr3:8167662-8308778			18.947	11.196			18.947	rat_mili_srt
Znrf3	chr14:85522497-85679082			18.947	0			18.947	rat_mili_srt
Znfx1	chr3:163784011-163813866			18.947	18.086			18.947	rat_mili_srt
Asap1	chr7:104666109-104953090			18.947	2.584			18.947	rat_mili_srt
Ropn1l	chr2:84516532-84535192			18.947	38.756			18.947	rat_mili_srt
Nudt18	chr15:52263633-52271742			18.947	7.751			18.947	rat_mili_srt
Sdcbp	chr5:19480828-19501401			18.947	23.254			18.947	rat_mili_srt
Fam84a	chr6:39357221-39364100			18.947	10.335			18.947	rat_mili_srt
Rad9b	chr12:39697317-39733138			18.947	6.89			18.947	rat_mili_srt
Krr1	chr7:54752185-54771099			18.947	0			18.947	rat_mili_srt
Keap1	chr8:22247493-22260360			18.947	1.722			18.947	rat_mili_srt
Ccdc54	chr11:52824115-52833108			18.947	50.814			18.947	rat_mili_srt
Ipo8	chr4:183221156-183295999			18.947	0			18.947	rat_mili_srt
Sin3a	chr8:61760803-61806292			18.947	0			18.947	rat_mili_srt
Yaf2	chr7:134502826-134562588			18.947	0			18.947	rat_mili_srt
Trim25	chr10:76341907-76367705					18.871	1.54	18.871	rat_10dpp_srt
Saal1	chr1:102714185-102739504					18.87	0	18.87	rat_10dpp_srt
Ankfy1	chr10:59257977-59334021					18.869	5.391	18.869	rat_10dpp_srt
Gfra1	chr1:279201531-279574287					18.868	1.926	18.868	rat_10dpp_srt
Hk3	chr17:10137562-10172783					18.865	0.385	18.865	rat_10dpp_srt
Siglec5	chr1:98557037-98572646					18.787	0.385	18.787	rat_10dpp_srt
Adnp	chr3:164929343-164950970			12.918	6.889	18.677	21.564	18.677	rat_10dpp_srt
Nudcd3	chr14:78805959-79091824					18.675	0.77	18.675	rat_10dpp_srt
Pcif1	chr3:161345489-161366467					18.559	4.62	18.559	rat_10dpp_srt
Mapre1	chr3:149224277-149255872			18.517	5.167	16.623	1.54	18.517	rat_mili_srt
Tnfaip1	chr10:65787625-65801137					18.486	4.621	18.486	rat_10dpp_srt
Aard	chr7:91586462-91596556			16.364	0.861	18.485	0.385	18.485	rat_10dpp_srt
Prkar2a	chr8:117484193-117551338					18.484	1.54	18.484	rat_10dpp_srt
Aff4	chr10:38710834-38774619					18.483	1.54	18.483	rat_10dpp_srt
Pten	chr1:251419813-251495634					18.483	0	18.483	rat_10dpp_srt
Nt5c3b	chr10:88330292-88357713					18.482	0	18.482	rat_10dpp_srt
Zkscan1	chr12:19236223-19254124					18.225	1.54	18.225	rat_10dpp_srt
Dvl1	chr5:173294270-173311079			18.157	14.641			18.157	rat_mili_srt
Grhl2	chr7:76057583-76198570			16.794	3.445	18.101	4.621	18.101	rat_10dpp_srt
Cdc42	chr5:155687667-155711215					18.1	3.081	18.1	rat_10dpp_srt
Rad54l2	chr8:115388970-115453405					18.099	5.007	18.099	rat_10dpp_srt
Igf1	chr7:28410477-28495490			17.654	0	18.098	0	18.098	rat_10dpp_srt
Gatad2b	chr2:189712754-189740189					18.098	2.31	18.098	rat_10dpp_srt
Klhdc4	chr19:54611334-54654293					18.098	0.385	18.098	rat_10dpp_srt
Cbx6	chr7:121046163-121060017					18.097	7.317	18.097	rat_10dpp_srt
Eif4g2	chr1:175881328-175896056					18.089	5.918	18.089	rat_10dpp_srt
Mfsd11	chr10:105792936-105818421			18.086	10.334			18.086	rat_mili_srt
Kif3a	chr10:38916867-38957917			18.086	8.613			18.086	rat_mili_srt
Tpm3	chr2:189421641-189454078			18.086	0			18.086	rat_mili_srt
Smg1	chr1:187781779-187884814			18.086	24.113			18.086	rat_mili_srt
Asns	chr4:33739512-33761344			18.086	16.364			18.086	rat_mili_srt
Sod2	chr1:47912069-47923504			18.086	0			18.086	rat_mili_srt
Kdm5b	chr13:51378561-51457909			18.086	41.339			18.086	rat_mili_srt
Cc2d1a	chr19:25243292-25263753			18.086	7.751			18.086	rat_mili_srt
Tdrd7	chr5:61583351-61635468			18.086	5.167			18.086	rat_mili_srt
Hnrnpll	chr6:2695960-2731370			18.086	0.861			18.086	rat_mili_srt
Plagl2	chr3:148707298-148721479			18.086	18.086	15.018	10.398	18.086	rat_mili_srt
Carm1	chr8:22575875-22625264			18.086	0			18.086	rat_mili_srt
Polr2a	chr10:56335686-56370888			18.086	42.201			18.086	rat_mili_srt
Ubxn6	chr9:10993644-11004295			18.086	52.536			18.086	rat_mili_srt
Stk10	chr10:17419074-17523706			18.086	3.445			18.086	rat_mili_srt
Nupl1	chr15:40509857-40549739			18.086	7.751			18.086	rat_mili_srt
Arhgap35	chr1:78453582-78525999			18.086	36.172	11.553	106.87	18.086	rat_mili_srt
Clec16a	chr10:4998972-5200716			18.086	11.196			18.086	rat_mili_srt
Qk	chr1:50826584-51064133			18.086	6.029	13.477	1.155	18.086	rat_mili_srt
Morn3	chr12:38963261-38979396			18.086	3.445			18.086	rat_mili_srt
Sucla2	chr15:55459694-55520258			18.086	7.751			18.086	rat_mili_srt
Zbtb3	chr1:224996660-225006214	5.433	51.542	18.086	28.421			18.086	rat_mili_srt
4933415F23Rik	chr9:29333467-29341911			18.086	3.876			18.086	rat_mili_srt
Ccdc42	chr10:55167478-55183283			18.086	3.445			18.086	rat_mili_srt
Cmtr1	chr20:8325458-8371654			18.086	14.641			18.086	rat_mili_srt
Cherp	chr16:19066925-19084704			18.086	25.837			18.086	rat_mili_srt
Them4	chr2:195552169-195581750			18.086	0			18.086	rat_mili_srt
Rragd	chr5:48223092-48266542			18.085	0	12.225	0.77	18.085	rat_mili_srt
Cdv3	chr8:111834124-111851989			17.943	2.153	11.874	0.77	17.943	rat_mili_srt
Tulp4	chr1:47091185-47134837					17.713	6.546	17.713	rat_10dpp_srt
Ccdc93	chr13:37398613-37476492					17.713	0.385	17.713	rat_10dpp_srt
Fert2	chr9:111595093-111869169					17.711	0	17.711	rat_10dpp_srt
Ssr2	chr2:187949602-187963658			17.656	0			17.656	rat_mili_srt
Wac	chr17:60882016-60946326			17.656	0			17.656	rat_mili_srt
Rufy3	chr14:21055787-21146643			17.655	13.78			17.655	rat_mili_srt
Frat2	chr1:261085744-261094437					17.33	4.237	17.33	rat_10dpp_srt
Bcl2l2	chr15:33541257-33552424					17.328	0.385	17.328	rat_10dpp_srt
Enc1	chr2:28051015-28064785					17.328	17.716	17.328	rat_10dpp_srt
Zbtb17	chr5:160007421-160018788			17.225	2.584			17.225	rat_mili_srt
Tbp	chr1:57488544-57511804			17.225	0			17.225	rat_mili_srt
Ccdc73	chr3:94866905-94993601			17.225	2.584			17.225	rat_mili_srt
Rab8a	chr16:19352161-19378771			17.225	1.722			17.225	rat_mili_srt
1700029H14Rik	chr16:81299111-81317887			17.225	0			17.225	rat_mili_srt
Thop1	chr7:11497344-11515355			17.225	103.78			17.225	rat_mili_srt
Rnf114	chr3:164246754-164263069			17.225	0			17.225	rat_mili_srt
Plec	chr7:117227482-117291955			17.225	127.033	1.54	60.908	17.225	rat_mili_srt
Timp2	chr10:107335335-107387945			17.225	0			17.225	rat_mili_srt
Spata3	chr9:93032220-93042712			17.225	8.612			17.225	rat_mili_srt
Ift46	chr8:49084136-49101394			17.225	7.751			17.225	rat_mili_srt
4933427D14Rik	chr10:58725503-58773796			17.225	0			17.225	rat_mili_srt
Eif3a	chr1:282136698-282173833			17.225	10.334			17.225	rat_mili_srt
Bnip3l	chr15:43640432-43669023			17.225	0	11.553	0	17.225	rat_mili_srt
4930402H24Rik	chr3:123242662-123378362			17.225	0.861	15.018	6.931	17.225	rat_mili_srt
Twf2	chr8:114895162-114913151			17.225	1.722			17.225	rat_mili_srt
Uba6	chr14:23505685-23574099			17.225	0	12.707	1.155	17.225	rat_mili_srt
4930550L24Rik	chrX:141852036-141858981			17.225	0			17.225	rat_mili_srt
Mrpl27	chr10:82373576-82385090			17.225	0			17.225	rat_mili_srt
Kdm2b	chr12:39020195-39164880			17.225	11.196			17.225	rat_mili_srt
Ube3b	chr12:47944243-47989255			17.225	12.918			17.225	rat_mili_srt
Ppp2r5e	chr6:98416325-98566101			17.225	1.722			17.225	rat_mili_srt
Tm9sf3	chr1:260463146-260519591			17.225	0			17.225	rat_mili_srt
Imp4	chr9:37766437-37776765			17.225	0			17.225	rat_mili_srt
Tmed7	chr18:40577696-40588021			17.225	3.445			17.225	rat_mili_srt
Fkbp1a	chr3:147041016-147064671			17.224	60.718			17.224	rat_mili_srt
Fbxw8	chr12:44044238-44140674			17.224	0			17.224	rat_mili_srt
Acbd3	chr13:99002999-99037700			17.224	7.751			17.224	rat_mili_srt
Capza1	chr2:207303841-207352525			17.224	0	12.838	0	17.224	rat_mili_srt
Rchy1	chr14:17614359-17635220			17.224	2.584			17.224	rat_mili_srt
Rps6ka3	chrX:37467965-37575319			17.224	12.919			17.224	rat_mili_srt
Derl1	chr7:97735136-97763804			17.081	13.78			17.081	rat_mili_srt
Psma6	chr6:76186143-76209268			17.01	0			17.01	rat_mili_srt
Tor1b	chr3:9790912-9801026					16.944	26.959	16.944	rat_10dpp_srt
Slc30a1	chr13:110676032-110686769					16.944	8.473	16.944	rat_10dpp_srt
Ccdc50	chr11:76739567-76763118					16.942	0	16.942	rat_10dpp_srt
Nufip2	chr10:65164647-65202109					16.94	3.274	16.94	rat_10dpp_srt
Cdc42ep4	chr10:102242258-102249311			16.795	3.445			16.795	rat_mili_srt
Mtfr1	chr2:104018972-104043159			16.795	9.33			16.795	rat_mili_srt
Thoc7	chr15:12575455-12587489			16.794	0			16.794	rat_mili_srt
Rdh13	chr1:72954156-72994324					16.769	0.77	16.769	rat_10dpp_srt
Slc25a51	chr5:60939627-60948524					16.709	12.908	16.709	rat_10dpp_srt
Tsen2	chr4:147456847-147496535					16.653	2.311	16.653	rat_10dpp_srt
Catsper1	chr1:220713100-220727487			16.651	9.474			16.651	rat_mili_srt
Dzank1	chr3:138618688-138684760	16.573	0					16.573	rat_adult_srt
Camkk2	chr12:39264280-39308264					16.56	3.465	16.56	rat_10dpp_srt
Shank3	chr7:130472507-130536758					16.56	36.585	16.56	rat_10dpp_srt
Syncrip	chr8:96097223-96134634					16.558	3.978	16.558	rat_10dpp_srt
Mtif3	chr12:9850443-9866839					16.555	5.777	16.555	rat_10dpp_srt
Epc1	chr17:57301231-57396767			16.536	4.306			16.536	rat_mili_srt
Emc2	chr7:82336662-82381109			16.364	0			16.364	rat_mili_srt
Phospho1	chr10:83638435-83647064			16.364	71.484			16.364	rat_mili_srt
Ubn1	chr10:10688395-10723171			16.364	16.363			16.364	rat_mili_srt
Ubl7	chr8:62696109-62717902			16.364	37.033			16.364	rat_mili_srt
Pmm2	chr10:7054089-7079379			16.364	1.722			16.364	rat_mili_srt
Kat7	chr10:83092608-83132789			16.364	72.345			16.364	rat_mili_srt
1700012A03Rik	chr4:59361474-59375462			16.364	3.445			16.364	rat_mili_srt
1700029P11Rik	chr7:123220160-123226616			16.364	1.722			16.364	rat_mili_srt
Prc1	chr1:142085325-142111714			16.364	12.919			16.364	rat_mili_srt
Ano7	chr9:100511203-100555796			16.364	0			16.364	rat_mili_srt
Kif27	chr17:6704191-6775092			16.364	49.09			16.364	rat_mili_srt
Wdr78	chr5:122548573-122644082			16.364	0			16.364	rat_mili_srt
Clpx	chr8:70787381-70846761			16.364	0			16.364	rat_mili_srt
1700034O15Rik	chr4:70975643-70982527			16.364	2.584			16.364	rat_mili_srt
Ncoa5	chr3:161462936-161491702			16.364	0.861			16.364	rat_mili_srt
Car12	chr8:72403922-72462898			16.364	0			16.364	rat_mili_srt
Rnf19b	chr5:147244029-147273202			16.364	68.899			16.364	rat_mili_srt
March11	chr2:78823300-78930239			16.364	37.895			16.364	rat_mili_srt
Atxn2l	chr1:197904536-197923371			16.364	20.669			16.364	rat_mili_srt
Rbm4b	chr1:220008125-220022184			16.364	18.516			16.364	rat_mili_srt
Slc4a8	chr7:142395530-142473854			16.364	6.89	13.475	1.155	16.364	rat_mili_srt
Rif1	chr3:37597727-37655631			16.363	43.492			16.363	rat_mili_srt
Atp2b4	chr13:50101188-50155839			16.363	0.861			16.363	rat_mili_srt
Sh3bp5l	chr10:43767621-43785700			16.363	0			16.363	rat_mili_srt
Tmcc1	chr4:147915723-148050726			16.363	13.78			16.363	rat_mili_srt
Bod1	chr10:16257974-16268504			16.363	0			16.363	rat_mili_srt
Suds3	chr12:45195579-45224244			16.363	0			16.363	rat_mili_srt
Dcakd	chr10:91092446-91103655			16.363	4.306			16.363	rat_mili_srt
Frmd4a	chr17:77636301-78084384			16.363	0			16.363	rat_mili_srt
Nrd1	chr5:128628148-128699862			16.363	55.981			16.363	rat_mili_srt
Zdhhc5	chr3:72087641-72117476			16.363	84.401			16.363	rat_mili_srt
Vps26a	chr20:32082939-32117229			16.363	0			16.363	rat_mili_srt
Slc38a8	chr19:52107991-52141633					16.301	0	16.301	rat_10dpp_srt
Stag3	chr12:19599454-19638210			13.78	24.975	16.229	0.193	16.229	rat_10dpp_srt
Eif2s1	chr6:102050812-102076569			16.221	36.173			16.221	rat_mili_srt
Ccni	chr14:16343438-16367272			10.335	15.502	16.175	7.702	16.175	rat_10dpp_srt
Slc39a9	chr6:104287675-104332331					16.174	2.311	16.174	rat_10dpp_srt
Tmed8	chr6:111186950-111224858					16.173	5.006	16.173	rat_10dpp_srt
Slc35e2	chr5:173030442-173051913	14.909	0.222	14.641	0	16.173	0.77	16.173	rat_10dpp_srt
Gpt2	chr19:22593056-22633717			10.335	0	16.172	0	16.172	rat_10dpp_srt
Mdc1	chr20:3401039-3419179	16.074	1.997					16.074	rat_adult_srt
Polq	chr11:66580650-66697240			15.933	0			15.933	rat_mili_srt
Nek2	chr13:110509667-110526769			15.933	18.517			15.933	rat_mili_srt
Ogdh	chr14:86419323-86484069			15.933	20.239			15.933	rat_mili_srt
Klf8	chrX:18827410-18875645			15.933	0			15.933	rat_mili_srt
Yif1a	chr1:220468223-220478074					15.79	5.776	15.79	rat_10dpp_srt
Rab31	chr9:113366700-113506516					15.789	0.385	15.789	rat_10dpp_srt
Prkd3	chr6:1542612-1618250					15.788	1.54	15.788	rat_10dpp_srt
Gsk3b	chr11:65058321-65212698					15.788	0.385	15.788	rat_10dpp_srt
Tmtc1	chr4:182617584-182846381					15.787	0	15.787	rat_10dpp_srt
Prkaa2	chr5:124567064-124644562					15.786	1.54	15.786	rat_10dpp_srt
Rnf214	chr8:50156703-50200051					15.786	0	15.786	rat_10dpp_srt
Sh3bgrl	chrX:80211331-80315939					15.726	0	15.726	rat_10dpp_srt
Ddost	chr5:156666924-156679800			15.718	6.028			15.718	rat_mili_srt
Fam210b	chr3:170352168-170367374					15.694	0	15.694	rat_10dpp_srt
Rpsa	chr8:128804796-128813921			15.674	4.88			15.674	rat_mili_srt
Nme5	chr18:27353882-27376189			15.626	0			15.626	rat_mili_srt
Atg4b	chr9:100886577-100922439			15.503	0			15.503	rat_mili_srt
Dcaf6	chr13:83575142-83682127			15.503	76.65			15.503	rat_mili_srt
Fbxl13	chr4:10018384-10214470			15.503	31.005			15.503	rat_mili_srt
Zpbp	chr14:91359350-91558033			15.503	8.613			15.503	rat_mili_srt
Lamtor4	chr12:19571977-19581388			15.503	0			15.503	rat_mili_srt
Vhl	chr4:145578987-145589691			15.502	0			15.502	rat_mili_srt
Fbxo45	chr11:71794268-71814501			15.502	16.364	10.014	3.08	15.502	rat_mili_srt
Snx13	chr6:54486269-54594553			15.502	0			15.502	rat_mili_srt
Arhgap20	chr8:56177681-56264941			15.502	24.114			15.502	rat_mili_srt
Rnf24	chr3:123844954-123859782			15.502	3.876			15.502	rat_mili_srt
Dctn4	chr18:55795202-55825791			15.502	1.722			15.502	rat_mili_srt
Rhot1	chr10:67555565-67643682			15.502	3.014			15.502	rat_mili_srt
Aplp2	chr8:32295769-32330821			15.502	6.029			15.502	rat_mili_srt
Wdr92	chr14:100371170-100397202			15.502	0			15.502	rat_mili_srt
Letmd1	chr7:142104494-142118631			15.502	8.612			15.502	rat_mili_srt
Ccdc86	chr1:226992434-227004016			15.502	0			15.502	rat_mili_srt
Mcat	chr7:124409491-124425805			15.502	10.335			15.502	rat_mili_srt
C530008M17Rik	chr14:33648355-33682971			15.502	22.392			15.502	rat_mili_srt
Yeats2	chr11:84327573-84583596			15.502	0			15.502	rat_mili_srt
Echdc1	chr1:30871240-30917930			15.502	17.225			15.502	rat_mili_srt
Gtdc1	chr3:29407448-29662963			15.502	0			15.502	rat_mili_srt
Vps37c	chrUn_KL568458v1:132304-144555			15.502	0			15.502	rat_mili_srt
Sycp3	chr7:29027943-29048053			15.502	6.029			15.502	rat_mili_srt
2210011C24Rik	chr19:25128352-25135564			15.502	34.45			15.502	rat_mili_srt
Rffl	chr10:70155805-70174733			15.502	17.224			15.502	rat_mili_srt
Zc3h13	chr15:57346413-57408578			15.502	0			15.502	rat_mili_srt
Rnf166	chr19:55287552-55304352			15.502	0			15.502	rat_mili_srt
Mical3	chr4:153480875-153595697			15.502	19.737			15.502	rat_mili_srt
Usp47	chr1:176853014-176940520			15.502	55.119			15.502	rat_mili_srt
Anapc15	chr1:166979834-166989054			15.502	0			15.502	rat_mili_srt
Dst	chr9:37899386-38298734			15.502	103.348			15.502	rat_mili_srt
Arih2	chr8:117385090-117443236			15.502	1.722			15.502	rat_mili_srt
Riiad1	chr2:195701148-195714855			15.502	0			15.502	rat_mili_srt
Chat	chr16:8574190-8680915			15.502	0			15.502	rat_mili_srt
Rgs3	chr5:78443988-78525039			15.502	0			15.502	rat_mili_srt
Gemin5	chr10:43550473-43595454			15.502	24.976			15.502	rat_mili_srt
Wdyhv1	chr7:97953660-97978995			15.502	0			15.502	rat_mili_srt
Trafd1	chr12:40695138-40712778			15.502	3.445			15.502	rat_mili_srt
Arrdc3	chr2:8731166-8746871			15.502	0			15.502	rat_mili_srt
Ubqln1	chr17:6838655-6881135			15.501	42.201			15.501	rat_mili_srt
Ifnar1	chr11:31638681-31668221	11.972	10.142	15.501	5.166	12.386	1.925	15.501	rat_mili_srt
Slc4a3	chr9:82741063-82764960	15.453	0					15.453	rat_adult_srt
Gsta4	chr8:85516059-85522728			15.431	0			15.431	rat_mili_srt
Slc35e1	chr16:19050334-19068515					15.404	4.236	15.404	rat_10dpp_srt
Ddah1	chr2:251632476-251769306					15.404	1.155	15.404	rat_10dpp_srt
Smad4	chr18:69619950-69661245			10.335	6.029	15.403	1.925	15.403	rat_10dpp_srt
Snx27	chr2:195736281-195823488					15.402	1.155	15.402	rat_10dpp_srt
Nrde2	chr6:124132061-124179198					15.402	0.963	15.402	rat_10dpp_srt
Pcnx	chr6:105609463-105746475			15.359	79.235			15.359	rat_mili_srt
Gmnn	chr17:42300004-42316577			15.33	10.334			15.33	rat_mili_srt
Ddx6	chr8:48924445-48963825			15.195	2.153			15.195	rat_mili_srt
Rbm14-rbm4	chr1:220032081-220069018	15.076	2.162					15.076	rat_adult_srt
Usp54	chr15:4123372-4193437			15.072	2.584			15.072	rat_mili_srt
Ugcg	chr5:76384851-76421013			15.072	0			15.072	rat_mili_srt
Rsph6a	chr1:79947651-79983000			15.072	16.794			15.072	rat_mili_srt
Rnf19a	chr7:75056177-75086316			15.071	88.707			15.071	rat_mili_srt
Dync1li1	chr8:122741288-122780666			15.071	11.196			15.071	rat_mili_srt
D17Wsu92e	chr20:7327903-7399374					15.02	2.824	15.02	rat_10dpp_srt
9130401M01Rik	chr7:97885848-97906533					15.019	9.242	15.019	rat_10dpp_srt
Vim	chr17:80880794-80894885					15.019	6.162	15.019	rat_10dpp_srt
Lgi2	chr14:60762351-60797705			14.641	0.861	15.018	2.31	15.018	rat_10dpp_srt
Smad5	chr17:8306438-8324346					15.018	2.31	15.018	rat_10dpp_srt
Heg1	chr11:70233012-70324745					15.018	1.54	15.018	rat_10dpp_srt
Arnt2	chr1:146397221-146558095					15.018	2.31	15.018	rat_10dpp_srt
Yap1	chr8:6125541-6205579					15.017	2.31	15.017	rat_10dpp_srt
Zhx2	chr7:97691228-97701739					15.017	11.553	15.017	rat_10dpp_srt
Mtpn	chr4:63006846-63041303					15.017	0	15.017	rat_10dpp_srt
Dbnl	chr14:86027401-86053447					15.016	0	15.016	rat_10dpp_srt
Lrrc24	chr7:117771818-117785489					14.983	0	14.983	rat_10dpp_srt
Mrs2	chr17:42062449-42087730	14.965	0.443			12.322	1.155	14.965	rat_adult_srt
Amd2	chr20:45381841-45403368			14.928	0			14.928	rat_mili_srt
Amd1	chr20:45381841-45403368			14.928	0			14.928	rat_mili_srt
Fam133b	chr4:27726050-27757103			14.928	0			14.928	rat_mili_srt
Marf1	chr10:911386-957249					14.892	2.439	14.892	rat_10dpp_srt
Limd2	chr10:94347441-94360139			14.832	10.335			14.832	rat_mili_srt
Rnf41	chr7:2840632-2861716			13.779	0	14.824	1.54	14.824	rat_10dpp_srt
Ncoa4	chr16:8312381-8325462			14.642	24.545			14.642	rat_mili_srt
Abi2	chr9:67198019-67286108			14.641	0			14.641	rat_mili_srt
Rab10	chr6:27664464-27725072			14.641	0			14.641	rat_mili_srt
Uimc1	chr17:10072191-10134663			14.641	0			14.641	rat_mili_srt
Zzz3	chr2:257631454-257673354			14.641	0			14.641	rat_mili_srt
Aqp8	chr1:193421109-193434114			14.641	0			14.641	rat_mili_srt
Zc3h14	chr6:122727967-122770345			14.641	4.306			14.641	rat_mili_srt
Qser1	chr3:94700429-94741907			14.641	17.224	12.324	5.776	14.641	rat_mili_srt
Tbca	chr2:24447553-24509160			14.641	0			14.641	rat_mili_srt
Stk33	chr1:173869201-173955004			14.641	68.641			14.641	rat_mili_srt
Spcs1	chr16:7076652-7084005			14.641	4.306			14.641	rat_mili_srt
Sgta	chr7:11528153-11540882			14.641	3.445			14.641	rat_mili_srt
Actr10	chr6:93383482-93415439			14.641	65.793			14.641	rat_mili_srt
Phtf1	chr2:206452230-206496556			14.641	0			14.641	rat_mili_srt
Snx3	chr20:47223710-47266785			14.641	26.698			14.641	rat_mili_srt
Sort1	chr2:211076356-211156123			14.641	0.861			14.641	rat_mili_srt
Scaper	chr8:60123557-60571915			14.641	7.751			14.641	rat_mili_srt
Kdm3a	chr4:99499761-99548577			14.641	75.789			14.641	rat_mili_srt
Gabbr1	chr20:1952650-1986173			14.641	0			14.641	rat_mili_srt
Elf1	chr15:61824936-61870924			14.641	0			14.641	rat_mili_srt
Abhd17b	chr1:239291166-239303807			14.641	36.172			14.641	rat_mili_srt
Cdyl	chr17:29670310-29886625			14.641	16.364			14.641	rat_mili_srt
Lsm10	chr5:144105966-144112335			14.641	0			14.641	rat_mili_srt
Syngr4	chr1:101869365-101886774			14.641	23.254			14.641	rat_mili_srt
Wdr37	chr17:58004150-58052351			14.641	0			14.641	rat_mili_srt
Prrg4	chr3:94780880-94810193			14.641	0			14.641	rat_mili_srt
Brox	chr13:101675926-101697806			14.641	0			14.641	rat_mili_srt
Lhfp	chr2:142262007-142464919			14.641	0			14.641	rat_mili_srt
D1Pas1	chr13:105404604-105414584			14.641	61.147			14.641	rat_mili_srt
Tpx2	chr3:148344236-148373646			14.641	4.306			14.641	rat_mili_srt
Cmtm2b	chr19:845321-862024			14.641	7.751			14.641	rat_mili_srt
Tln2	chr8:73010133-73196837			14.641	5.167			14.641	rat_mili_srt
Ndufb8	chr1:264294752-264307702			14.641	3.66			14.641	rat_mili_srt
Enpp4	chr9:19449542-19460889			14.641	1.722			14.641	rat_mili_srt
Slc13a5	chr10:58807501-58837867			14.641	0.861			14.641	rat_mili_srt
Jmjd8	chr10:15194189-15201709			14.641	0			14.641	rat_mili_srt
Ubr1	chr3:112796556-112912038			14.641	31.005			14.641	rat_mili_srt
Ascc2	chr14:84874780-84919617			14.641	0			14.641	rat_mili_srt
Dpf3	chr6:106653677-106973228	11.995	0	14.64	0			14.64	rat_mili_srt
Abr	chr10:64563465-64659176			14.64	0			14.64	rat_mili_srt
Tecpr2	chr6:135311075-135408618					14.634	4.428	14.634	rat_10dpp_srt
Celf2	chr17:75491663-75662909					14.634	1.733	14.634	rat_10dpp_srt
Rbm3	chrX:15097572-15105402					14.634	0.385	14.634	rat_10dpp_srt
Safb2	chr9:10469708-10500606					14.633	1.925	14.633	rat_10dpp_srt
Asxl3	chr18:13384165-13497735					14.633	22.335	14.633	rat_10dpp_srt
Tsc1	chr3:7235315-7270947					14.633	3.08	14.633	rat_10dpp_srt
Kif13b	chr15:48029073-48195753					14.631	3.08	14.631	rat_10dpp_srt
Nek9	chr6:109116273-109164267			12.057	0.861	14.631	1.54	14.631	rat_10dpp_srt
Tmem127	chr3:119676178-119692934					14.506	1.155	14.506	rat_10dpp_srt
Zc3h15	chr3:71018577-71043471			14.498	9.904			14.498	rat_mili_srt
Fam217b	chr3:173954738-173966606			14.497	0			14.497	rat_mili_srt
Zbtb8b	chr5:147624099-147637743					14.441	5.391	14.441	rat_10dpp_srt
Polb	chr16:74235012-74264130			14.383	0			14.383	rat_mili_srt
Epm2aip1	chr8:119522151-119533972					14.376	10.397	14.376	rat_10dpp_srt
Arf3	chr7:140409134-140419457			14.353	0			14.353	rat_mili_srt
Brcc3	chr9:9857030-9867906					14.34	1.155	14.34	rat_10dpp_srt
Rc3h1	chr13:78750475-78797506	14.3	0.111			13.861	2.31	14.3	rat_adult_srt
Tpm4	chr16:19381934-19401828					14.249	3.081	14.249	rat_10dpp_srt
Setd7	chr2:140568967-140620309					14.249	0.385	14.249	rat_10dpp_srt
Mtmr9	chr15:46691599-46721055					14.248	2.696	14.248	rat_10dpp_srt
B3galt6	chr5:173420598-173429576					14.248	10.398	14.248	rat_10dpp_srt
Nmt2	chr17:78915991-78964328					14.246	5.39	14.246	rat_10dpp_srt
Sumo1	chr9:66450206-66485573			14.24	2.871			14.24	rat_mili_srt
Spin1	chr17:14076287-14104470					14.235	0.963	14.235	rat_10dpp_srt
Ccdc136	chr4:56675500-56708278			14.211	169.838			14.211	rat_mili_srt
Zranb1	chr1:204958877-205001784			14.21	0			14.21	rat_mili_srt
Amfr	chr19:11471527-11512105			14.21	2.583			14.21	rat_mili_srt
Rnf125	chr18:15187493-15203216			14.21	7.751			14.21	rat_mili_srt
Tmem69	chr5:135391076-135400672	14.059	6.318					14.059	rat_adult_srt
Zmat3	chr2:118713532-118743834					14.055	0	14.055	rat_10dpp_srt
Eva1b	chr5:144158532-144169214					14.055	0	14.055	rat_10dpp_srt
Mef2a	chr1:128205390-128242746					13.863	0.77	13.863	rat_10dpp_srt
Pafah1b1	chr10:61453849-61502420					13.863	1.155	13.863	rat_10dpp_srt
Kctd12	chr15:87381392-87392376					13.863	1.155	13.863	rat_10dpp_srt
Caprin1	chr3:93697565-93735686					13.863	2.503	13.863	rat_10dpp_srt
Lrp10	chr15:33107067-33122451					13.862	1.155	13.862	rat_10dpp_srt
Tmem170b	chr17:22825182-22865966					13.861	0.77	13.861	rat_10dpp_srt
Rpl9	chr1:77823796-77844375					13.791	0.697	13.791	rat_10dpp_srt
AW554918	chr18:17395219-17681149			13.78	0			13.78	rat_mili_srt
Wdr5	chr3:6063712-6083045			13.78	0			13.78	rat_mili_srt
Rpgrip1l	chr19:17116375-17208835			13.78	5.167			13.78	rat_mili_srt
Mxi1	chr1:274029152-274092527			13.78	11.196			13.78	rat_mili_srt
Llgl1	chr10:46939019-46960310			13.78	0			13.78	rat_mili_srt
Rab5b	chr7:3102886-3116041			13.78	0			13.78	rat_mili_srt
Brd3	chr3:5994070-6018103			13.78	13.779			13.78	rat_mili_srt
Stim1	chr1:167372269-167536007			13.78	30.316			13.78	rat_mili_srt
Phkg2	chr1:199015858-199035769			13.78	151.58			13.78	rat_mili_srt
Plk1	chr1:192114073-192129672			13.78	5.167			13.78	rat_mili_srt
Fam71e1	chr1:100499675-100510022			13.78	0.861			13.78	rat_mili_srt
Pik3ap1	chr1:260525339-260640730			13.78	0			13.78	rat_mili_srt
Wasl	chr4:51676205-51727847			13.78	14.641			13.78	rat_mili_srt
4930433I11Rik	chr1:97710325-97722618			13.78	34.45			13.78	rat_mili_srt
Cep70	chr8:107506532-107551643			13.78	0			13.78	rat_mili_srt
Ncor1	chr10:48625953-48755211			13.78	6.029			13.78	rat_mili_srt
Fgfr1op	chr1:53118229-53154772			13.78	0			13.78	rat_mili_srt
Zfand5	chr1:238844881-238855120			13.78	0			13.78	rat_mili_srt
Sfmbt2	chr17:71717619-71888081			13.78	0			13.78	rat_mili_srt
Slc29a1	chr9:17789541-17802586			13.78	0			13.78	rat_mili_srt
Arhgap44	chr10:51498893-51671210			13.78	9.043			13.78	rat_mili_srt
Cttnbp2nl	chr2:207493787-207523921			13.78	0			13.78	rat_mili_srt
Ankrd61	chr12:12754519-12764692			13.78	6.889			13.78	rat_mili_srt
Acad8	chr8:28020122-28046876			13.78	0			13.78	rat_mili_srt
Smpd1	chr1:170381773-170391191			13.78	0			13.78	rat_mili_srt
Atp11a	chr16:81993455-82101919			13.78	10.335			13.78	rat_mili_srt
Atrn	chr3:123432468-123567552			13.78	0			13.78	rat_mili_srt
Letm2	chr16:71238469-71265591			13.78	0			13.78	rat_mili_srt
Itm2b	chr15:55251496-55281550			13.78	28.421			13.78	rat_mili_srt
Trappc6b	chr6:80138635-80155038			13.78	0			13.78	rat_mili_srt
Chmp6	chr10:109071719-109082435			13.78	0			13.78	rat_mili_srt
Pcid2	chr16:81755595-81785897			13.78	0			13.78	rat_mili_srt
Traf3ip1	chr9:98619624-98660671			13.78	0			13.78	rat_mili_srt
Enthd2	chr10:109268164-109280442			13.78	6.029			13.78	rat_mili_srt
Bcorl1	chrX:135185511-135236403			13.78	7.751			13.78	rat_mili_srt
Clhc1	chr5:152720052-152738416			13.78	2.584			13.78	rat_mili_srt
Pgk2	chr9:24093819-24101073			13.78	123.302			13.78	rat_mili_srt
Ddx19a	chr19:43249579-43274844			13.78	7.321			13.78	rat_mili_srt
Msmo1	chr16:26862723-26879136			13.78	0			13.78	rat_mili_srt
Ddx17	chr7:120758454-120783910			13.78	28.851			13.78	rat_mili_srt
Cdk10	chr19:56022910-56036049			13.78	0			13.78	rat_mili_srt
Npat	chr8:58118398-58160382			13.78	26.698			13.78	rat_mili_srt
Ggn	chr1:88109715-88120493			13.78	56.842			13.78	rat_mili_srt
Uhrf1bp1l	chr7:30404760-30457355			13.78	28.851			13.78	rat_mili_srt
Cisd1	chr20:18491623-18512598			13.779	0			13.779	rat_mili_srt
Taf9	chr2:30661403-30674141			13.779	86.01			13.779	rat_mili_srt
Fam117b	chr9:66714455-66786903			13.779	0			13.779	rat_mili_srt
Cep112	chr10:96670243-97149228			13.779	0			13.779	rat_mili_srt
Reep2	chr18:27630900-27644573			13.779	0			13.779	rat_mili_srt
Scp2d1	chr3:138972948-138979419			13.779	22.392			13.779	rat_mili_srt
Btrc	chr1:265098230-265271915			13.779	0			13.779	rat_mili_srt
Klhl12	chr13:51282251-51317331			13.779	8.613			13.779	rat_mili_srt
Brap	chr12:40379569-40421231			13.779	0			13.779	rat_mili_srt
Fndc3a	chr15:54377043-54530477			13.779	13.78			13.779	rat_mili_srt
Fam178a	chr1:264669069-264734037			13.779	4.306			13.779	rat_mili_srt
Me1	chr8:94254194-94370834					13.672	5.776	13.672	rat_10dpp_srt
Ywhag	chr12:23787782-23821307					13.671	2.695	13.671	rat_10dpp_srt
RGD1559903	chr20:17748803-17757331			13.565	1.722			13.565	rat_mili_srt
Ubfd1	chr1:192023542-192042827					13.479	1.925	13.479	rat_10dpp_srt
Prr14l	chr14:83232449-83295540					13.478	30.037	13.478	rat_10dpp_srt
Ccm2	chr14:86811115-86873022					13.478	0.77	13.478	rat_10dpp_srt
Kdm7a	chr4:66914012-66981690					13.475	0.77	13.475	rat_10dpp_srt
Ap1b1	chr14:85248069-85284862			13.35	0			13.35	rat_mili_srt
Ambra1	chr3:80668256-80833046			13.35	0			13.35	rat_mili_srt
Arhgef11	chr2:186978991-187105571			13.349	20.67			13.349	rat_mili_srt
Otud7b	chr2:198274067-198303125			13.349	18.086			13.349	rat_mili_srt
St3gal2	chr19:43268592-43292295					13.285	0.77	13.285	rat_10dpp_srt
Csnk2a1	chr3:147735071-147765600					13.284	0	13.284	rat_10dpp_srt
C330006A16Rik	chr3:3588365-3596785					13.222	5.007	13.222	rat_10dpp_srt
Samd4b	chr1:85334011-85364214			13.206	29.282			13.206	rat_mili_srt
Elac1	chr18:69702186-69718453	13.192	2.217					13.192	rat_adult_srt
Supt4a	chr10:75030384-75041879			13.134	0			13.134	rat_mili_srt
Ik	chr18:29586022-29606506			13.134	13.779			13.134	rat_mili_srt
Tmem106a	chr10:89481583-89495999			13.134	0			13.134	rat_mili_srt
Dpysl2	chr15:43472066-43544669					13.094	1.925	13.094	rat_10dpp_srt
Chd2	chr1:134754841-134872255					13.094	0.77	13.094	rat_10dpp_srt
Hnrnpa0	chr17:6907727-6914270			12.344	18.947	13.093	0.385	13.093	rat_10dpp_srt
Pip4k2b	chr10:85652942-85686025					13.093	1.155	13.093	rat_10dpp_srt
Btbd9	chr20:8891946-9215265					13.092	2.695	13.092	rat_10dpp_srt
Dcp1a	chr16:6540414-6589856					13.092	0.385	13.092	rat_10dpp_srt
Ptpn4	chr13:35675558-35824934					13.091	2.695	13.091	rat_10dpp_srt
Sdccag3	chr3:3824374-3838121			13.091	2.928			13.091	rat_mili_srt
Paip2b	chr4:115481422-115517831	10.677	0	13.09	0	11.166	0	13.09	rat_mili_srt
1700015E13Rik	chr13:88642600-88652050			13.015	0.861			13.015	rat_mili_srt
Immt	chr4:99751636-99792987			12.919	5.167			12.919	rat_mili_srt
1700037C18Rik	chr10:11875417-11884473			12.919	15.502			12.919	rat_mili_srt
Fam188b	chr4:85425903-85538042			12.919	0.861			12.919	rat_mili_srt
Dnajb2	chr9:82432926-82446885			12.919	0			12.919	rat_mili_srt
Vps39	chr3:112085286-112127142			12.919	0			12.919	rat_mili_srt
Cnnm3	chr9:43091172-43111391			12.919	0			12.919	rat_mili_srt
Ctif	chr18:71463621-71829731			12.919	8.612			12.919	rat_mili_srt
9430020K01Rik	chr17:55664529-55699141			12.919	3.445			12.919	rat_mili_srt
Asap3	chr5:154550194-154598785			12.919	0			12.919	rat_mili_srt
1700009N14Rik	chr5:54477115-54485766			12.919	10.335			12.919	rat_mili_srt
Adi1	chr6:47938225-47950410			12.919	0			12.919	rat_mili_srt
Ccdc11	chr18:70259641-70333676			12.919	0			12.919	rat_mili_srt
Bcr	chr20:14417614-14548201			12.919	0			12.919	rat_mili_srt
Dcun1d1	chr2:122475483-122515333			12.919	15.503			12.919	rat_mili_srt
Copa	chr13:90465390-90512301			12.919	20.67			12.919	rat_mili_srt
Actrt3	chr2:116414576-116422521			12.919	64.593			12.919	rat_mili_srt
Dnaja3	chr10:11057491-11087142			12.919	1.292			12.919	rat_mili_srt
Klhdc2	chr6:91593822-91614799			12.919	0			12.919	rat_mili_srt
Ube2e3	chr3:65814559-65874701			12.919	0			12.919	rat_mili_srt
Ttc26	chr4:66088313-66150522			12.919	0			12.919	rat_mili_srt
Tsnaxip1	chr19:37793735-37817030			12.919	0			12.919	rat_mili_srt
Glrx3	chr1:209766750-209803701			12.919	0			12.919	rat_mili_srt
Trim17	chr10:45306395-45318639			12.919	10.335			12.919	rat_mili_srt
Gnaq	chr1:233380777-233628588			12.919	0			12.919	rat_mili_srt
Ppp2r5a	chr13:110030507-110079769			12.919	0			12.919	rat_mili_srt
Rab14	chr3:14371348-14387523			12.919	0.861	12.323	0	12.919	rat_mili_srt
Mest	chr4:58053477-58067138			12.919	0			12.919	rat_mili_srt
Osbp	chr1:228393449-228427264			12.919	0			12.919	rat_mili_srt
Tm2d1	chr5:116995629-117029111			12.919	0			12.919	rat_mili_srt
Ppm1b	chr6:8247812-8283875			12.919	1.722			12.919	rat_mili_srt
Rpl18a	chr16:20291312-20299247			12.919	9.617			12.919	rat_mili_srt
Sypl	chr6:52264018-52288831			12.919	15.502			12.919	rat_mili_srt
Jade3	chrX:1881926-1941542			12.919	0			12.919	rat_mili_srt
Stab2	chr7:27365852-27554078			12.919	0			12.919	rat_mili_srt
Srsf11	chr2:264834560-264866260			12.919	0			12.919	rat_mili_srt
Spen	chr5:160012608-160072916			12.919	31.865			12.919	rat_mili_srt
Rere	chr5:167453354-167668101			12.919	0			12.919	rat_mili_srt
Mettl21a	chr9:71300844-71314772			12.919	1.722			12.919	rat_mili_srt
Snx4	chr11:70690415-70755612			12.919	0			12.919	rat_mili_srt
Slc41a2	chr7:26520476-26609201			12.919	17.656			12.919	rat_mili_srt
Kpna1	chr11:67651835-67704955			12.919	0			12.919	rat_mili_srt
Nol12	chr7:120157259-120170596			12.919	1.722			12.919	rat_mili_srt
G2e3	chr6:72095751-72123784			12.919	10.335			12.919	rat_mili_srt
Mettl7a1	chr7:141971584-141984422			12.919	4.306			12.919	rat_mili_srt
Umps	chr11:70032182-70048432			12.919	0			12.919	rat_mili_srt
Frs2	chr7:60125091-60142372			12.919	0	10.01	2.695	12.919	rat_mili_srt
Btaf1	chr1:255562505-255656134			12.918	7.751			12.918	rat_mili_srt
Sar1a	chr20:31300829-31312785			12.918	0			12.918	rat_mili_srt
Irak1	chrX:156714649-156729030			12.918	0			12.918	rat_mili_srt
Srsf7	chr6:2876756-2888370			12.918	0			12.918	rat_mili_srt
Spats2	chr7:140825236-140885316			12.918	31.005			12.918	rat_mili_srt
Rnf217	chr1:28299849-28400821			12.918	0	10.781	0.385	12.918	rat_mili_srt
Atxn7	chr15:12421445-12516074			12.918	13.78			12.918	rat_mili_srt
Fam193a	chr14:81512605-81641318			12.918	23.972			12.918	rat_mili_srt
Ercc2	chr1:80291823-80310099			12.918	0			12.918	rat_mili_srt
Lrrc10b	chr1:226497041-226505920			12.918	9.474			12.918	rat_mili_srt
Mocs3	chr3:164984434-164993811			12.918	0	11.938	7.317	12.918	rat_mili_srt
Ncoa2	chr5:5614482-5700598			12.918	29.282	12.129	1.155	12.918	rat_mili_srt
Xpr1	chr13:72912775-73058690			12.918	1.722			12.918	rat_mili_srt
Spg7	chr19:55878611-55917405			12.918	1.722			12.918	rat_mili_srt
Wbp11	chr4:170768646-170789725			12.918	6.459			12.918	rat_mili_srt
Mta1	chr6:137922569-137953533			12.918	42.201			12.918	rat_mili_srt
Capza2	chr4:44934346-44974882			12.918	0			12.918	rat_mili_srt
Usp30	chr12:48260346-48288228			12.918	20.67			12.918	rat_mili_srt
Cggbp1	chr11:1909683-1918187					12.901	0	12.901	rat_10dpp_srt
Ston2	chr6:115391699-115515231					12.898	0	12.898	rat_10dpp_srt
Dhx33	chr10:57618585-57640430					12.837	1.54	12.837	rat_10dpp_srt
Zmym1	chr5:145094577-145120765					12.835	3.465	12.835	rat_10dpp_srt
Hinfp	chr8:48620577-48636721					12.834	0	12.834	rat_10dpp_srt
Slc39a3	chr7:11546195-11554918					12.708	13.479	12.708	rat_10dpp_srt
Lrp6	chr4:168189677-168325710					12.708	2.695	12.708	rat_10dpp_srt
Hipk1	chr2:206222187-206263915					12.706	0.77	12.706	rat_10dpp_srt
Gemin4	chr10:64358993-64377791					12.706	25.032	12.706	rat_10dpp_srt
1810041L15Rik	chr7:125338967-125384135					12.705	0.77	12.705	rat_10dpp_srt
Slamf7	chr13:90055226-90076952			12.645	0			12.645	rat_mili_srt
Smug1	chr7:144772533-144780331	12.636	0.444					12.636	rat_adult_srt
Crkl	chr11:87776093-87818537	11.032	0			12.516	2.696	12.516	rat_10dpp_srt
Mib1	chr18:1969593-2102823					12.513	0.77	12.513	rat_10dpp_srt
Cntnap2	chr4:76993594-77028441			12.488	0			12.488	rat_mili_srt
4833439L19Rik	chr17:10583112-10601466			12.488	0			12.488	rat_mili_srt
Kansl2	chr7:140193529-140209674			12.345	0			12.345	rat_mili_srt
Src	chr3:153578868-153597765			12.344	0			12.344	rat_mili_srt
BC021891	chr19:58744312-58782935					12.324	1.54	12.324	rat_10dpp_srt
Fam189a1	chr1:125547435-125969756					12.324	3.08	12.324	rat_10dpp_srt
Disc1	chr19:57818259-58072151					12.323	0	12.323	rat_10dpp_srt
Mtf1	chr5:142797477-142846986					12.323	0.385	12.323	rat_10dpp_srt
Ak3	chr1:247140805-247171637					12.323	1.155	12.323	rat_10dpp_srt
Sys1	chr3:160907253-160920309					12.322	0	12.322	rat_10dpp_srt
Akap13	chr1:137087568-137317235					12.322	11.552	12.322	rat_10dpp_srt
Syt2	chr13:51567261-51582563					12.321	0.385	12.321	rat_10dpp_srt
Vps26b	chr8:28048536-28077079					12.321	0.385	12.321	rat_10dpp_srt
Fam174b	chr1:135082086-135144288					12.321	0.385	12.321	rat_10dpp_srt
Fitm2	chr3:159850539-159865377					12.321	3.466	12.321	rat_10dpp_srt
Mical2	chr1:177091386-177176266			12.057	0	12.321	2.695	12.321	rat_10dpp_srt
Sp1	chr7:144012210-144047316	10.902	0.333			12.321	0	12.321	rat_10dpp_srt
Cenpf	chr13:108125467-108177381			0	51.674	12.275	7.701	12.275	rat_10dpp_srt
Mmd2	chr12:14019893-14080899			12.272	0.431			12.272	rat_mili_srt
Cds2	chr3:124894735-124943119	12.193	0					12.193	rat_adult_srt
Gpatch11	chr6:1410882-1426125					12.13	0	12.13	rat_10dpp_srt
Carhsp1	chr10:7047159-7058563			11.195	6.89	12.128	1.925	12.128	rat_10dpp_srt
Zkscan17	chr10:45830796-45850771			12.058	0			12.058	rat_mili_srt
Pctp	chr10:77488541-77513847			12.058	0			12.058	rat_mili_srt
Gbf1	chr1:265913696-266036530			12.058	58.563			12.058	rat_mili_srt
Agpat1	chr20:4373249-4381297			12.058	18.086			12.058	rat_mili_srt
Ttll6	chr10:83961799-83997654			12.057	14.641			12.057	rat_mili_srt
Ttc21b	chr3:52282793-52363060			12.057	88.279			12.057	rat_mili_srt
Cetn4	chr2:124041545-124050386			12.057	30.144			12.057	rat_mili_srt
Clptm1	chr1:80545496-80582653			12.057	6.028			12.057	rat_mili_srt
Pip5k1c	chr7:11265411-11283172			12.057	0			12.057	rat_mili_srt
Poc1b	chr7:41302491-41406925			12.057	44.785			12.057	rat_mili_srt
Pold3	chr1:165081370-165124291			12.057	1.722			12.057	rat_mili_srt
Trim11	chr10:45320334-45338198			12.057	0			12.057	rat_mili_srt
Myl9	chr3:152858360-152867489			12.057	0			12.057	rat_mili_srt
1700023E05Rik	chr14:33386664-33432813			12.057	11.627			12.057	rat_mili_srt
1700088E04Rik	chr7:120367351-120384200			12.057	0			12.057	rat_mili_srt
Xpo1	chr14:108011280-108052950			12.057	0			12.057	rat_mili_srt
Mov10l1	chr7:129971901-130041344			12.057	15.503			12.057	rat_mili_srt
Vldlr	chr1:245235918-245272593			12.057	0			12.057	rat_mili_srt
Cmas	chr4:176992133-177016057			12.057	0			12.057	rat_mili_srt
Aacs	chr12:36509456-36557586			12.057	0			12.057	rat_mili_srt
Astn1	chr13:76053570-76371674			12.057	0			12.057	rat_mili_srt
Ubl3	chr12:7862725-7913972			12.057	1.722			12.057	rat_mili_srt
Cox4i1	chr19:54243937-54256101			12.057	27.559			12.057	rat_mili_srt
Nelfe	chr20:4526852-4539986			12.057	1.722			12.057	rat_mili_srt
Ube2z	chr10:83867447-83890782			12.057	0			12.057	rat_mili_srt
Aida	chr13:101696242-101727315			12.057	0			12.057	rat_mili_srt
Ube2o	chr10:105503153-105555126			12.057	6.029			12.057	rat_mili_srt
Vamp1	chr4:157725074-157735082			12.057	0			12.057	rat_mili_srt
Scap	chr8:118594843-118632488			12.057	0			12.057	rat_mili_srt
Polr1d	chr12:9690248-9729381			12.057	0			12.057	rat_mili_srt
Ano1	chr1:217751820-217904423			12.057	0			12.057	rat_mili_srt
Rxfp2	chr12:6012883-6080411			12.057	0			12.057	rat_mili_srt
Tctn3	chr1:259678245-259693757	11.455	0.387	12.057	0			12.057	rat_mili_srt
Tasp1	chr3:132885657-133124691			12.057	0.861			12.057	rat_mili_srt
Rpl24	chr11:47112923-47126206			12.057	5.167			12.057	rat_mili_srt
Scaf4	chr11:30368056-30429716			12.057	10.335			12.057	rat_mili_srt
Tlcd1	chr10:65437449-65444690			12.057	0			12.057	rat_mili_srt
Sec14l1	chr10:106066204-106114473			12.057	1.722			12.057	rat_mili_srt
Sema6c	chr2:196332664-196347632			12.057	12.057			12.057	rat_mili_srt
Shb	chr5:60967256-61079627			12.057	0			12.057	rat_mili_srt
Arfgef1	chr5:8664355-8763210			12.057	0.861			12.057	rat_mili_srt
Spata25	chr3:161289032-161296080			12.057	0			12.057	rat_mili_srt
Smap1	chr9:30065473-30165537			12.057	0.861			12.057	rat_mili_srt
Synrg	chr10:71276697-71363791			12.057	0.861			12.057	rat_mili_srt
Rela	chr1:220990830-221006520			12.057	0			12.057	rat_mili_srt
AU019823	chr8:55037138-55050534			12.057	0			12.057	rat_mili_srt
Psmd8	chr1:88113237-88127612			12.057	14.641			12.057	rat_mili_srt
Ptbp2	chr2:223259031-223324458			12.057	0			12.057	rat_mili_srt
Aldh3a2	chr10:47522897-47547920			12.057	0			12.057	rat_mili_srt
Rab1b	chr1:220478702-220493398			12.057	1.722			12.057	rat_mili_srt
Rrbp1	chr3:138051438-138097349			12.057	0			12.057	rat_mili_srt
Tnik	chr2:113983012-114388696			12.057	6.029			12.057	rat_mili_srt
Trank1	chr8:119564508-119648249			12.057	23.253			12.057	rat_mili_srt
Tmem80	chr1:214320850-214329196			12.057	0			12.057	rat_mili_srt
Rimbp3	chr11:88029581-88040420			12.057	251.342			12.057	rat_mili_srt
Tmem41b	chr1:174603192-174623942			12.057	0			12.057	rat_mili_srt
Tmem120a	chr12:23987914-24002050			12.057	0			12.057	rat_mili_srt
Tmem115	chr8:116288122-116297851			12.057	12.057			12.057	rat_mili_srt
Amotl1	chr8:13038640-13111487			12.057	0			12.057	rat_mili_srt
Rab36	chr20:14554122-14574307			12.057	5.167			12.057	rat_mili_srt
Lix1l	chr2:198724192-198753529			12.057	0			12.057	rat_mili_srt
Lrrc57	chr3:112362896-112375664			12.057	7.321			12.057	rat_mili_srt
Itprip	chr1:267645518-267655191			12.057	28.564			12.057	rat_mili_srt
Gmcl1	chr4:118492158-118536068			12.057	17.224			12.057	rat_mili_srt
Insl3	chr16:20119351-20126488			12.057	0			12.057	rat_mili_srt
Fa2h	chr19:43542681-43600719			12.057	3.444			12.057	rat_mili_srt
Eaf1	chr16:7585112-7603819			12.057	0			12.057	rat_mili_srt
Entpd4	chr15:51230813-51253739			12.057	12.058			12.057	rat_mili_srt
Dynlt1a	chr1:47203235-47215703			12.057	34.45			12.057	rat_mili_srt
Dynlt1c	chr1:47203235-47215703			12.057	34.45			12.057	rat_mili_srt
Dlst	chr6:108934706-108962432			12.057	0.861			12.057	rat_mili_srt
Fam71f1	chr4:56596280-56618634			12.057	5.167			12.057	rat_mili_srt
Dynlt1b	chr1:47203235-47215703			12.057	34.45			12.057	rat_mili_srt
Iqsec1	chr4:123305989-123455809			12.057	4.306			12.057	rat_mili_srt
Scamp1	chr2:23856516-23943019			12.057	11.196			12.057	rat_mili_srt
Gmfb	chr15:23595403-23612807			12.057	0	10.205	0.385	12.057	rat_mili_srt
Ivns1abp	chr13:68707242-68725423			12.057	0			12.057	rat_mili_srt
Erlin2	chr16:69175992-69195832			12.056	0			12.056	rat_mili_srt
Zswim1	chr3:161288390-161295758	11.971	11.861	11.196	2.584			11.971	rat_adult_srt
Litaf	chr10:4751551-4765808					11.938	0	11.938	rat_10dpp_srt
Rap1gap2	chr10:61176895-61357297					11.938	0.77	11.938	rat_10dpp_srt
Pisd	chr14:83296673-83350741					11.938	0.385	11.938	rat_10dpp_srt
Nhlrc1	chr17:18057378-18064572					11.938	5.006	11.938	rat_10dpp_srt
2900026A02Rik	chr12:49477968-49563318					11.937	0	11.937	rat_10dpp_srt
Srgap3	chr4:144631861-144873125					11.937	1.925	11.937	rat_10dpp_srt
Pramel1	chr5:162158964-162169316					11.937	5.584	11.937	rat_10dpp_srt
Cdk5r1	chr10:67860236-67867160					11.937	10.013	11.937	rat_10dpp_srt
Rcor1	chr6:135473596-135554201			11.34	0	11.936	0.385	11.936	rat_10dpp_srt
Nfe2l1	chr10:84678510-84700985					11.936	3.08	11.936	rat_10dpp_srt
Ccdc6	chr20:19726893-19827150					11.936	0.385	11.936	rat_10dpp_srt
Polr1a	chr4:99821300-99894318					11.936	2.695	11.936	rat_10dpp_srt
Rrp8	chr1:170567308-170581542					11.935	1.54	11.935	rat_10dpp_srt
Cdc42bpa	chr13:98227853-98453179					11.935	2.695	11.935	rat_10dpp_srt
Dnajb6	chr4:2720669-2777632			11.927	2.153			11.927	rat_mili_srt
Ptpn21	chr6:122654250-122719614			11.914	0			11.914	rat_mili_srt
Marcks	chr20:42964521-42974970					11.809	0	11.809	rat_10dpp_srt
Osbp2	chr14:83941343-84108997			11.77	22.392			11.77	rat_mili_srt
Spag4	chr3:151607705-151617924			11.77	1.722			11.77	rat_mili_srt
Ddx3x	chrX:10398923-10415908					11.746	0	11.746	rat_10dpp_srt
Lrrc20	chr20:31100537-31210165					11.745	1.54	11.745	rat_10dpp_srt
Vamp3	chr5:168123476-168136614			11.627	0			11.627	rat_mili_srt
Pcbp2	chr7:144076613-144107773			11.627	18.302			11.627	rat_mili_srt
Smndc1	chr1:274093164-274107987			11.627	0			11.627	rat_mili_srt
Top1	chr3:156633687-156721686			11.626	5.167			11.626	rat_mili_srt
Klhl24	chr11:84607759-84635504					11.6	1.925	11.6	rat_10dpp_srt
Msrb3	chr7:62847449-62951027					11.554	0	11.554	rat_10dpp_srt
Sh2b3	chr12:40249881-40267415					11.553	0.385	11.553	rat_10dpp_srt
Alad	chr5:78362946-78375805					11.552	3.209	11.552	rat_10dpp_srt
Dag1	chr8:116976868-116995063					11.552	7.7	11.552	rat_10dpp_srt
Arhgef12	chr8:47253403-47397042					11.552	2.695	11.552	rat_10dpp_srt
Pcgf3	chr14:2242209-2286497					11.552	1.155	11.552	rat_10dpp_srt
Rnf141	chr1:175628719-175654672					11.552	1.54	11.552	rat_10dpp_srt
Plekhs1	chr1:277263151-277294310			10.335	9.474	11.552	0	11.552	rat_10dpp_srt
Etv3	chr2:186872246-186889727					11.552	1.925	11.552	rat_10dpp_srt
Rims4	chr3:160235815-160303578					11.551	1.54	11.551	rat_10dpp_srt
Nt5c1a	chr5:140887052-140912009					11.551	0.77	11.551	rat_10dpp_srt
Nt5c2	chr1:266645554-266786910					11.551	0	11.551	rat_10dpp_srt
Rhbdd2	chr12:24082202-24104047					11.402	3.466	11.402	rat_10dpp_srt
Sqstm1	chr10:35701364-35718260					11.361	0.963	11.361	rat_10dpp_srt
Ptges	chr3:9718159-9740712					11.358	0	11.358	rat_10dpp_srt
Rpl7l1	chr9:16504798-16519120					11.277	0.385	11.277	rat_10dpp_srt
Slc25a36	chr8:104962123-104997725			11.197	0			11.197	rat_mili_srt
Dnaja2	chr19:22568018-22591558			11.197	6.89			11.197	rat_mili_srt
Tal1	chr5:133868524-133881790			11.196	0			11.196	rat_mili_srt
Mfge8	chr1:140842115-140862801			11.196	23.253			11.196	rat_mili_srt
Zbtb42	chr6:137237727-137248990			11.196	3.445			11.196	rat_mili_srt
Josd1	chr7:120903230-120921059			11.196	1.722			11.196	rat_mili_srt
Smad2	chr18:72569376-72615093			11.196	9.645			11.196	rat_mili_srt
Plcd1	chr8:127749792-127783850			11.196	0.861			11.196	rat_mili_srt
Agtpbp1	chr17:5544501-5617919			11.196	0.861			11.196	rat_mili_srt
Suv39h2	chr17:78761009-78783349			11.196	0			11.196	rat_mili_srt
BC027231	chr11:60915649-60933599			11.196	0			11.196	rat_mili_srt
Snapin	chr2:189875255-189882717			11.196	0			11.196	rat_mili_srt
Trim28	chr1:65540550-65554760			11.196	204.403			11.196	rat_mili_srt
Cerk	chr7:127013626-127059798			11.196	0			11.196	rat_mili_srt
Tppp	chr1:31867181-31883288			11.196	0			11.196	rat_mili_srt
Trp53inp1	chr5:24408987-24422715			11.196	0			11.196	rat_mili_srt
Tesk1	chr5:58934853-58946796			11.196	20.67			11.196	rat_mili_srt
Dlgap4	chr3:152788629-152849967			11.196	6.459			11.196	rat_mili_srt
Smurf1	chr12:11431836-11527573			11.196	0			11.196	rat_mili_srt
Tbata	chr20:30787995-30808168			11.196	0			11.196	rat_mili_srt
Rangap1	chr7:122937164-122965308			11.196	74.928			11.196	rat_mili_srt
Ptpn9	chr8:61657466-61741806			11.196	17.225			11.196	rat_mili_srt
Ccdc96	chr14:79439542-79449471			11.196	0			11.196	rat_mili_srt
Ptprj	chr3:79233105-79393076			11.196	0			11.196	rat_mili_srt
Ccp110	chr1:188418510-188447183			11.196	2.583			11.196	rat_mili_srt
Tmem50b	chr11:31717071-31735204			11.196	0			11.196	rat_mili_srt
Tomm20	chr19:59859852-59875301			11.196	8.182			11.196	rat_mili_srt
Thtpa	chr15:33753839-33761645			11.196	0			11.196	rat_mili_srt
Arl2bp	chr19:10751044-10765031			11.196	0			11.196	rat_mili_srt
Hadhb	chr6:27551887-27584979			11.196	10.335			11.196	rat_mili_srt
Tfcp2	chr7:142136440-142182465			11.196	0			11.196	rat_mili_srt
Akt2	chr1:84416428-84453905			11.196	0			11.196	rat_mili_srt
Sorbs3	chr15:51855707-51890432			11.196	13.78			11.196	rat_mili_srt
Stil	chr5:133800022-133854182			11.196	18.517			11.196	rat_mili_srt
Arhgap10	chr19:34138186-34410369			11.196	15.502	10.011	0	11.196	rat_mili_srt
Dnajb8	chr4:120152887-120163580			11.196	24.976			11.196	rat_mili_srt
Gatb	chr2:184598735-184683670			11.196	0			11.196	rat_mili_srt
9930104L06Rik	chr5:142933189-142942845			11.196	0			11.196	rat_mili_srt
Uqcrfs1	chr17:35674038-35686054			11.196	52.536			11.196	rat_mili_srt
Nrg3	chr16:15760631-16934162			11.196	11.196			11.196	rat_mili_srt
Cog4	chr19:43354452-43393809			11.196	1.722			11.196	rat_mili_srt
Col1a1	chr10:82743911-82765437			11.196	20.67			11.196	rat_mili_srt
4932414N04Rik	chr3:54921266-54972714			11.196	0			11.196	rat_mili_srt
Exog	chr8:128131436-128154179			11.196	5.167			11.196	rat_mili_srt
Gapvd1	chr3:13749362-13805755			11.196	9.474			11.196	rat_mili_srt
Cramp1l	chr10:14324207-14373552			11.196	0			11.196	rat_mili_srt
Nupl2	chr4:7509390-7530993			11.196	4.306			11.196	rat_mili_srt
Vnn1	chr1:22611514-22627004			11.196	0			11.196	rat_mili_srt
Nckap1l	chr7:145066327-145116244			11.196	0			11.196	rat_mili_srt
Eya1	chr5:4370109-4517142			11.196	0			11.196	rat_mili_srt
Xrra1	chr1:164856374-164918305			11.196	40.478			11.196	rat_mili_srt
Mapkap1	chr3:13508478-13704399			11.196	0			11.196	rat_mili_srt
Mmab	chr12:47918769-47937095			11.196	0			11.196	rat_mili_srt
Fbxw7	chr2:184227890-184311592			11.196	0			11.196	rat_mili_srt
Pdk1	chr3:58528973-58561857			11.196	0			11.196	rat_mili_srt
Cfdp1	chr19:43985797-44080200			11.196	0			11.196	rat_mili_srt
Mrpl24	chr2:187290467-187297791			11.196	0			11.196	rat_mili_srt
Msh4	chr2:260053854-260110987			11.196	17.224			11.196	rat_mili_srt
Nipbl	chr2:57506294-57602820			11.196	75.788			11.196	rat_mili_srt
Unc119	chr10:65602952-65615822			11.196	18.086			11.196	rat_mili_srt
Pgam1	chr1:261156354-261168925			11.196	0			11.196	rat_mili_srt
Vps4a	chr19:39228242-39249298			11.196	0			11.196	rat_mili_srt
D630045J12Rik	chr4:65831219-65964619					11.169	3.465	11.169	rat_10dpp_srt
Sfmbt1	chr16:6837911-6900809					11.168	1.925	11.168	rat_10dpp_srt
Mvb12b	chr3:12777592-12946487					11.168	0.385	11.168	rat_10dpp_srt
Mpzl2	chr8:49340463-49355438					11.167	0	11.167	rat_10dpp_srt
Pars2	chr5:126252020-126265559					11.167	4.621	11.167	rat_10dpp_srt
Mphosph9	chr12:37700403-37771998					11.166	1.925	11.166	rat_10dpp_srt
Fam126a	chr4:7684194-7728750					11.166	1.925	11.166	rat_10dpp_srt
Opa3	chr1:80139690-80164671					11.166	1.155	11.166	rat_10dpp_srt
Tigd5	chr7:116939197-116951126					11.166	10.397	11.166	rat_10dpp_srt
B4galt5	chr3:164036512-164097856					11.166	1.54	11.166	rat_10dpp_srt
Nanos3	chr19:25273085-25290311					11.165	1.155	11.165	rat_10dpp_srt
Mcm8	chr3:125469402-125504352			11.053	0			11.053	rat_mili_srt
Extl3	chr15:48418917-48449588					10.978	18.485	10.978	rat_10dpp_srt
Zfyve20	chr4:124048654-124079939					10.975	5.391	10.975	rat_10dpp_srt
S100pbp	chr5:147330765-147369414			10.938	0			10.938	rat_mili_srt
Eif4b	chr7:143677669-143703642					10.913	2.888	10.913	rat_10dpp_srt
Usp22	chr10:47425200-47455298					10.783	0.77	10.783	rat_10dpp_srt
Arfrp1	chr3:176855349-176866081					10.783	0	10.783	rat_10dpp_srt
Mbtd1	chr10:81603780-81648464					10.783	0.77	10.783	rat_10dpp_srt
Zbtb43	chr3:12489178-12496582					10.783	10.398	10.783	rat_10dpp_srt
Hip1	chr12:24179000-24317154					10.783	0.77	10.783	rat_10dpp_srt
Arf6	chr6:91695260-91703788					10.782	2.503	10.782	rat_10dpp_srt
Pptc7	chr12:39728131-39771195					10.782	3.081	10.782	rat_10dpp_srt
Rapgef6	chr10:39873531-40042915					10.782	1.155	10.782	rat_10dpp_srt
Ypel2	chr10:74239271-74281457					10.782	0	10.782	rat_10dpp_srt
Itpripl2	chr1:188135113-188144721					10.782	4.621	10.782	rat_10dpp_srt
Sema5a	chr2:85538825-85810360					10.782	0	10.782	rat_10dpp_srt
Psmc4	chr1:84970308-84988524					10.781	0.77	10.781	rat_10dpp_srt
4930427A07Rik	chr6:137967366-137982002					10.781	0.77	10.781	rat_10dpp_srt
Cmklr1	chr12:48789113-48800232					10.781	1.155	10.781	rat_10dpp_srt
Rsc1a1	chr5:160231277-160241023			10.766	3.445	10.397	3.08	10.766	rat_mili_srt
Per1	chr10:55685180-55699958			10.766	10.334			10.766	rat_mili_srt
Patl1	chr1:228335860-228372154			10.766	0			10.766	rat_mili_srt
Sept3	chr7:123509030-123528032			10.766	0			10.766	rat_mili_srt
Bcas2	chr2:205660649-205674155			10.766	0			10.766	rat_mili_srt
Tom1l2	chr10:46596428-46722819			10.766	0			10.766	rat_mili_srt
Thumpd3	chr4:144984987-145012457			10.766	1.722			10.766	rat_mili_srt
Hiatl1	chr17:2605081-2662547			10.766	0			10.766	rat_mili_srt
Ssx2ip	chr2:252272477-252298756			10.765	11.196			10.765	rat_mili_srt
Rqcd1	chr9:81779765-81810773			10.765	8.612			10.765	rat_mili_srt
Gnb2l1	chr10:34147849-34159040					10.668	15.983	10.668	rat_10dpp_srt
Incenp	chr1:225922497-225950618			10.622	0			10.622	rat_mili_srt
Ryk	chr8:111324353-111405669					10.588	5.391	10.588	rat_10dpp_srt
Lrp2bp	chr16:49433669-49454927			10.55	0			10.55	rat_mili_srt
Tysnd1	chr20:31311075-31324085			10.507	0			10.507	rat_mili_srt
Pik3r2	chr16:20416077-20428478			10.506	0			10.506	rat_mili_srt
Lpar2	chr16:21339038-21351968					10.494	5.776	10.494	rat_10dpp_srt
Btbd1	chr1:143607223-143651080			10.478	30.143			10.478	rat_mili_srt
Wipf3	chr4:84651443-84679952					10.397	0	10.397	rat_10dpp_srt
Lats1	chr1:1793793-1819970					10.397	2.695	10.397	rat_10dpp_srt
Knop1	chr1:188550550-188573954					10.397	5.199	10.397	rat_10dpp_srt
Pcyt1a	chr11:71545316-71576578					10.397	0.77	10.397	rat_10dpp_srt
Cldn12	chr4:25687150-25695885					10.397	3.466	10.397	rat_10dpp_srt
Dusp16	chr4:168466608-168518979					10.397	5.391	10.397	rat_10dpp_srt
Tbl1x	chrX:44965461-44991296					10.397	0.385	10.397	rat_10dpp_srt
Cnot6l	chr14:15084552-15151921					10.396	4.235	10.396	rat_10dpp_srt
Arhgap32	chr8:33235337-33394875					10.396	8.086	10.396	rat_10dpp_srt
Ctdspl	chr8:127601336-127728762					10.396	0.77	10.396	rat_10dpp_srt
Megf8	chr1:82183376-82236834					10.396	3.08	10.396	rat_10dpp_srt
Smpd4	chr11:87521039-87549826			10.335	6.028			10.335	rat_mili_srt
Zzef1	chr10:59358962-59500225			10.335	12.919			10.335	rat_mili_srt
Itgb1bp1	chr6:43345382-43358981			10.335	0			10.335	rat_mili_srt
Mapkbp1	chr3:111765649-111819864			10.335	10.889			10.335	rat_mili_srt
Ythdc2	chr1:182070458-182142570			10.335	7.751			10.335	rat_mili_srt
Slc7a6	chr19:38160550-38181081			10.335	2.584			10.335	rat_mili_srt
RGD1562540	chr6:101287024-101308132			10.335	0			10.335	rat_mili_srt
Slc39a11	chr10:101752360-102081754			10.335	4.306			10.335	rat_mili_srt
Iqub	chr4:51478780-51584328			10.335	6.029			10.335	rat_mili_srt
Zbtb10	chr2:94687596-94732470			10.335	3.876			10.335	rat_mili_srt
Slx4ip	chr3:129895309-130069752			10.335	10.334			10.335	rat_mili_srt
Agfg1	chr9:88605749-88666160			10.335	38.326			10.335	rat_mili_srt
Tsc22d3	chrX:111881622-111944749			10.335	0			10.335	rat_mili_srt
Zcchc13	chrX:74495261-74501774			10.335	0			10.335	rat_mili_srt
Atp9b	chr18:77341126-77539482			10.335	11.626			10.335	rat_mili_srt
Zpbp2	chr10:86512245-86527017			10.335	0			10.335	rat_mili_srt
Endov	chr10:108628848-108650366			10.335	0			10.335	rat_mili_srt
1700013G24Rik	chr5:155794684-155801545			10.335	28.421			10.335	rat_mili_srt
Atp1b1	chr13:82734312-82759545			10.335	0			10.335	rat_mili_srt
Atxn7l3	chr10:90233125-90242452			10.335	0			10.335	rat_mili_srt
Alg11	chr16:74853758-74866823			10.335	5.167			10.335	rat_mili_srt
Arl6	chr11:42861691-42887834			10.335	0			10.335	rat_mili_srt
Ap1g1	chr19:41802408-41862069			10.335	4.306			10.335	rat_mili_srt
Hivep1	chr17:22274797-22402153			10.335	10.334			10.335	rat_mili_srt
4933405L10Rik	chr19:37673307-37680935			10.335	0			10.335	rat_mili_srt
Ankrd7	chr4:45565720-45590050			10.335	9.473			10.335	rat_mili_srt
Tex13	chrX:112152655-112161132			10.335	0			10.335	rat_mili_srt
Fcho2	chr2:28924388-29031121			10.335	0			10.335	rat_mili_srt
H2afx	chr8:48663699-48670131			10.335	1.722			10.335	rat_mili_srt
Abcc12	chr19:21547774-21616158			10.335	7.751			10.335	rat_mili_srt
Usp14	chr18:1175306-1218257			10.335	0.861			10.335	rat_mili_srt
Ftmt	chr18:47292370-47299084			10.335	2.584			10.335	rat_mili_srt
Tmem86b	chr1:72779093-72791018			10.335	0			10.335	rat_mili_srt
Tiprl	chr13:83475804-83508403			10.335	0			10.335	rat_mili_srt
Eif3l	chr7:120309199-120335435			10.335	25.836			10.335	rat_mili_srt
Alkbh1	chr6:111454798-111478761			10.335	0.861			10.335	rat_mili_srt
Usp32	chr10:72298196-72421061			10.335	39.616			10.335	rat_mili_srt
Stk17b	chr9:60397229-60422932			10.335	0.861			10.335	rat_mili_srt
Ttl	chr3:121594965-121629353			10.335	0			10.335	rat_mili_srt
Ttll3	chr4:145342103-145369735			10.335	3.445			10.335	rat_mili_srt
Arsa	chr7:130444290-130454817			10.335	36.172			10.335	rat_mili_srt
Srfbp1	chr18:47454465-47481380			10.335	0			10.335	rat_mili_srt
Whsc1	chr14:82116866-82173540			10.335	44.784			10.335	rat_mili_srt
Star	chr16:71032383-71042728			10.335	0			10.335	rat_mili_srt
Abcb9	chr12:37927730-37959881			10.335	0			10.335	rat_mili_srt
2410015M20Rik	chr9:10442875-10452653			10.335	11.196			10.335	rat_mili_srt
Gdpgp1	chr1:142025249-142032407			10.335	1.722			10.335	rat_mili_srt
Ttll8	chr7:129904519-129950144			10.335	58.564			10.335	rat_mili_srt
Acr	chr7:130540222-130551684			10.335	6.029			10.335	rat_mili_srt
Efcab6	chr7:124754623-124941006			10.335	210.575			10.335	rat_mili_srt
Supt3	chr9:18257077-18594264			10.335	13.78			10.335	rat_mili_srt
Tomm22	chr7:120897946-120907096			10.335	0			10.335	rat_mili_srt
Hsp90b1	chr7:27222834-27242409			10.335	60.287			10.335	rat_mili_srt
Tmem59	chr5:126781110-126807706			10.335	1.722			10.335	rat_mili_srt
Cd164	chr20:46248431-46265777			10.335	4.306			10.335	rat_mili_srt
Klf4	chr5:72280153-72289593			10.335	23.971			10.335	rat_mili_srt
Pfn3	chr17:9744534-9750948			10.335	6.029			10.335	rat_mili_srt
Phc1	chr4:155090686-155115571			10.335	80.957			10.335	rat_mili_srt
Plcd4	chr9:81819378-81847661			10.335	31.436			10.335	rat_mili_srt
Poldip3	chr7:123990293-124022479			10.335	0			10.335	rat_mili_srt
Slc22a14	chr8:127854609-127873192			10.335	1.722			10.335	rat_mili_srt
Ppme1	chr1:165332371-165384071			10.335	2.584			10.335	rat_mili_srt
Cdh15	chr19:55667676-55693635			10.335	0			10.335	rat_mili_srt
Pea15a	chr13:90577668-90585404			10.335	0			10.335	rat_mili_srt
Ppp1r2	chr11:72742922-73037198			10.335	8.612			10.335	rat_mili_srt
Cftr	chr4:42691794-42862957			10.335	0			10.335	rat_mili_srt
Lemd3	chr7:62992710-63047695			10.335	3.445			10.335	rat_mili_srt
Ccer1	chr7:38942215-38951418			10.335	18.086			10.335	rat_mili_srt
Ccdc184	chr7:139761088-139767670			10.335	0			10.335	rat_mili_srt
Rab8b	chr8:72637729-72716594			10.335	0			10.335	rat_mili_srt
Rbx1	chr7:122698853-122713935			10.335	0			10.335	rat_mili_srt
Rhbdd1	chr9:88133131-88230905			10.335	11.196			10.335	rat_mili_srt
Rnmt	chr18:64087957-64108794			10.335	0			10.335	rat_mili_srt
Cant1	chr10:107429888-107439493			10.335	0			10.335	rat_mili_srt
Ppp1r11	chr20:2093131-2101440			10.335	0			10.335	rat_mili_srt
Lrrc61	chr4:78202403-78209183			10.335	6.89			10.335	rat_mili_srt
Mbd6	chr7:70568323-70578971			10.335	7.751			10.335	rat_mili_srt
Dbndd2	chr3:160933961-160942034			10.335	0			10.335	rat_mili_srt
Dazap1	chr7:12286588-12313015			10.335	10.335			10.335	rat_mili_srt
Map3k3	chr10:94290691-94350928			10.335	0			10.335	rat_mili_srt
Lzts3	chr3:123172322-123183644			10.335	0			10.335	rat_mili_srt
Lzic	chr5:166430078-166444319			10.335	0			10.335	rat_mili_srt
Ctdspl2	chr3:113916650-113961195			10.335	0			10.335	rat_mili_srt
Msl3l2	chr20:37583884-37593000			10.335	0			10.335	rat_mili_srt
Cfap69	chr4:25536715-25613551			10.335	43.922			10.335	rat_mili_srt
Mtus2	chr12:8110212-8358087			10.335	0			10.335	rat_mili_srt
Pole3	chr5:78378960-78386034			10.335	0			10.335	rat_mili_srt
Olfr750	chr15:27992814-27999810			10.335	0			10.335	rat_mili_srt
Otog	chr1:102256165-102329915			10.335	42.2			10.335	rat_mili_srt
Pbrm1	chr16:7107257-7204164			10.335	0			10.335	rat_mili_srt
Pcmt1	chr1:1736763-1769827			10.335	7.751			10.335	rat_mili_srt
Pcsk9	chr5:126028434-126055536			10.335	0			10.335	rat_mili_srt
Dgke	chr10:76381605-76409820			10.335	2.584			10.335	rat_mili_srt
Pdgfd	chr8:4439110-4670641			10.335	0			10.335	rat_mili_srt
Dgkq	chr14:2067495-2085735			10.335	0			10.335	rat_mili_srt
Mtmr7	chr16:54763394-54859771			10.335	0.861			10.335	rat_mili_srt
Saysd1	chr15:4656245-4667695			10.335	0			10.335	rat_mili_srt
Itm2c	chr9:92914540-92933240			10.335	6.029			10.335	rat_mili_srt
Btbd10	chr1:178135335-178175397			10.335	9.904			10.335	rat_mili_srt
Serinc1	chr20:38963334-38987002			10.335	0			10.335	rat_mili_srt
Sf1	chr1:221731903-221752016			10.335	0			10.335	rat_mili_srt
Jade1	chr2:128477189-128515449			10.335	2.584			10.335	rat_mili_srt
Dpy30	chr6:22300395-22320619			10.335	0			10.335	rat_mili_srt
Ska2	chr10:74412000-74435105			10.335	0			10.335	rat_mili_srt
Kcng2	chr18:76805379-76839081			10.335	0			10.335	rat_mili_srt
Bicd2	chr17:15671684-15719723			10.335	0			10.335	rat_mili_srt
Sept11	chr14:16368148-16454890			10.335	0	10.108	0	10.335	rat_mili_srt
Eif4h	chr12:25091186-25112170			10.334	7.751			10.334	rat_mili_srt
Rasef	chr5:90427799-90492607			10.334	6.89			10.334	rat_mili_srt
Kcnj9	chr13:90699928-90709663			10.334	0			10.334	rat_mili_srt
Pkdrej	chr7:126691506-126703872			10.334	99.904			10.334	rat_mili_srt
Agpat3	chr20:11122486-11144324			10.334	9.473			10.334	rat_mili_srt
Neu1	chr20:4609177-4618740			10.334	0.861			10.334	rat_mili_srt
Hk2	chr4:113557562-113611701			10.334	0			10.334	rat_mili_srt
Zfyve26	chr6:102407599-102474315			10.334	9.474			10.334	rat_mili_srt
Sh3glb1	chr2:250710258-250745883					10.268	0.385	10.268	rat_10dpp_srt
Avl9	chr4:87024763-87074157					10.204	0.77	10.204	rat_10dpp_srt
Dcun1d3	chr1:189624216-189634871			10.191	7.321			10.191	rat_mili_srt
Tgfbrap1	chr9:49850988-49882163	10.086	1.331					10.086	rat_adult_srt
Rnf4	chr14:81656440-81676351			10.048	0			10.048	rat_mili_srt
Chp1	chr3:111352640-111392208			10.047	0			10.047	rat_mili_srt
Senp1	chr7:139624514-139679103					10.013	1.541	10.013	rat_10dpp_srt
Ptrf	chr10:88858620-88876389					10.013	3.081	10.013	rat_10dpp_srt
Dstyk	chr13:49193393-49244055					10.012	11.168	10.012	rat_10dpp_srt
Iffo2	chr5:158067754-158089282					10.012	0.77	10.012	rat_10dpp_srt
2810004N23Rik	chr19:57597395-57616548					10.012	3.465	10.012	rat_10dpp_srt
Rab23	chr9:38467064-38493986					10.012	0	10.012	rat_10dpp_srt
Ap5b1	chr1:220946775-220955509					10.012	5.775	10.012	rat_10dpp_srt
Mob1b	chr14:20953852-20994501					10.012	0	10.012	rat_10dpp_srt
Prkrip1	chr12:23513020-23538491					10.011	0	10.011	rat_10dpp_srt
Nebl	chr17:84133013-84490480					10.011	0	10.011	rat_10dpp_srt
3010026O09Rik	chr10:35678693-35710578					10.011	1.54	10.011	rat_10dpp_srt
Tanc2	chr10:93839383-94134931					10.011	2.695	10.011	rat_10dpp_srt
Rc3h2	chr3:21619026-21671882					10.01	2.31	10.01	rat_10dpp_srt
Zbtb34	chr3:12444823-12469465					10.01	7.703	10.01	rat_10dpp_srt
Cage1	chr17:27454878-27494816			9.474	58.995			9.474	rat_mili_srt
Ndufaf3	chr8:117348027-117356981			9.474	77.512			9.474	rat_mili_srt
Hdlbp	chr9:100552794-100591411			9.473	71.483			9.473	rat_mili_srt
Eif3b	chr12:16282596-16312162			9.473	50.813			9.473	rat_mili_srt
Setx	chr3:7684586-7733302			8.613	117.129			8.613	rat_mili_srt
Lca5l	chr11:36508973-36538249			8.612	66.028			8.612	rat_mili_srt
Trip12	chr9:92302434-92409070			8.612	167.081			8.612	rat_mili_srt
Ldhal6b	chr1:46304020-46311169			8.612	73.206			8.612	rat_mili_srt
Spata20	chr10:82198769-82211400			8.612	277.322			8.612	rat_mili_srt
Klhl10	chr10:88354758-88376851			8.612	57.13			8.612	rat_mili_srt
1700040L02Rik	chr20:21314850-21429712			8.612	96.459			8.612	rat_mili_srt
Hsp90aa1	chr6:135103786-135116152			8.264	64.766			8.264	rat_mili_srt
Gk2	chr14:13749297-13756962			7.751	131.771			7.751	rat_mili_srt
Abhd8	chr16:19862494-19875073			7.751	55.119			7.751	rat_mili_srt
4930544G11Rik	chr4:96828024-96836606			7.751	78.804			7.751	rat_mili_srt
Csnk1g2	chr7:11941627-11954928			6.89	52.537			6.89	rat_mili_srt
Ubr4	chr5:157846236-157959779			6.89	169.659			6.89	rat_mili_srt
Trim69	chr3:114101064-114127232			6.89	50.813			6.89	rat_mili_srt
Akap3	chr4:159408896-159429320			6.89	418.998			6.89	rat_mili_srt
Ash2l	chr16:71009352-71036278			6.89	68.899			6.89	rat_mili_srt
Mex3d	chr7:12189900-12201969			6.889	53.827			6.889	rat_mili_srt
Pabpc2	chr18:32962762-32970655			6.029	63.3			6.029	rat_mili_srt
Stard6	chr18:68982951-69004667			6.029	113.684			6.029	rat_mili_srt
Urb2	chr19:56801707-56829786			6.029	55.12			6.029	rat_mili_srt
Tssk2	chr11:87231268-87244345			6.029	88.709			6.029	rat_mili_srt
Smc6	chr6:36944965-36998069			6.028	50.813			6.028	rat_mili_srt
Tmf1	chr4:129518071-129546429			5.598	95.313			5.598	rat_mili_srt
Lrrc14	chr7:117771348-117785121					5.584	55.842	5.584	rat_10dpp_srt
Actl7a	chr5:73494090-73501413			5.167	145.55			5.167	rat_mili_srt
Ttll10	chr5:173467093-173487411			5.167	75.788			5.167	rat_mili_srt
Stat4	chr9:54336910-54456575			5.167	157.207			5.167	rat_mili_srt
Map1lc3a	chr3:150799463-150806507			5.167	54.258			5.167	rat_mili_srt
Pskh1	chr19:37883142-37907704					4.429	55.071	4.429	rat_10dpp_srt
Adam3	chr16:72084987-72139247			4.306	132.201			4.306	rat_mili_srt
Ulk2	chr10:48048842-48132861			4.306	68.47			4.306	rat_mili_srt
4932438A13Rik	chr2:123560504-123770152			4.306	58.133			4.306	rat_mili_srt
Crls1	chr3:125499769-125525612			4.306	153.518			4.306	rat_mili_srt
Usp8	chr3:119183007-119225819			3.445	74.067			3.445	rat_mili_srt
Usp19	chr8:117280389-117295351			3.444	63.301			3.444	rat_mili_srt
Aven	chr3:103978685-104120855			3.014	103.35			3.014	rat_mili_srt
Zbed4	chr7:129778303-129789817					2.952	89.217	2.952	rat_10dpp_srt
Ptges3l1	chrX:45407307-45413757			2.799	220.623			2.799	rat_mili_srt
Adam1a	chr12:40527969-40540370					2.695	80.103	2.695	rat_10dpp_srt
Tekt4	chr10:14824756-14837762			2.584	104.642			2.584	rat_mili_srt
Nup98	chr1:167210829-167295368			2.584	104.641			2.584	rat_mili_srt
Supt6	chr10:65467303-65498668			2.584	52.967			2.584	rat_mili_srt
Dync1h1	chr6:134956972-135026584			2.153	127.677			2.153	rat_mili_srt
Ankrd11	chr19:55700671-55743445					1.925	99.358	1.925	rat_10dpp_srt
Atp1a4	chr13:90602061-90643408			1.722	57.703			1.722	rat_mili_srt
Rnf139	chr7:98766826-98785296			1.722	91.721			1.722	rat_mili_srt
Ap2b1	chr10:70523526-70623558			1.722	71.799			1.722	rat_mili_srt
H2afb1	chrX:14505465-14511780			1.722	141.101			1.722	rat_mili_srt
Cabs1	chr14:21743154-21750327			1.722	55.407			1.722	rat_mili_srt
Fat1	chr16:50368948-50489035					1.54	51.601	1.54	rat_10dpp_srt
Sugp2	chr16:20911082-20939283			0	72.343			0	rat_mili_srt
Vapa	chr9:113299454-113335088			0	50.24			0	rat_mili_srt
Vars	chr20:4990054-5010192			0	57.128			0	rat_mili_srt
Ddx39b	chr20:4804316-4819047			0	70.048			0	rat_mili_srt
Med13l	chr12:43421904-43578735			0	51.673			0	rat_mili_srt
4930407I10Rik	chr7:123294182-123306069			0	83.541			0	rat_mili_srt
Vprbp	chr8:115544892-115616289			0	71.655			0	rat_mili_srt
Cpt2	chr5:127503902-127524954			0	66.316			0	rat_mili_srt
Ddx5	chr10:94979229-94991692			0	166.364			0	rat_mili_srt
Rnf151	chr10:14081918-14089783			0	68.038			0	rat_mili_srt
Eef2	chr7:11399777-11410708			0	258.661	0	53.692	0	rat_10dpp_srt
Zwint	chr20:17087189-17095694			0	52.106			0	rat_mili_srt
Lrrc8b	chr14:5416939-5431490			0	116.268			0	rat_mili_srt
Srrm2	chr10:13144242-13164455			0	95.166			0	rat_mili_srt
Usp44	chr7:34744070-34761200			0	148.134			0	rat_mili_srt
Irgc1	chr1:81289846-81299238			0	520.194			0	rat_mili_srt
Dnajb3	chr9:95288133-95294859			0	100.766			0	rat_mili_srt
1110017D15Rik	chr5:57881769-57904295			0	50.813			0	rat_mili_srt
Degs1	chr13:100664492-100674684			0	56.843			0	rat_mili_srt
Npm3	chr1:265502574-265508046			0	62.009			0	rat_mili_srt
Lrrc63	chr15:57131711-57173163			0	52.535			0	rat_mili_srt
Bag6	chr20:5122275-5140013			0	68.899			0	rat_mili_srt
D830031N03Rik	chr5:141094862-141102187					0	67.011	0	rat_10dpp_srt
Mapk6	chr8:82327268-82343549			0	51.674			0	rat_mili_srt
Eef2	chr7:11399777-11410708			0	258.661	0	53.692	0	rat_mili_srt
Rplp0	chr12:46789593-46796473			0	63.302	0	54.143	0	rat_10dpp_srt
Cyp51	chr4:27173627-27194574			0	76.221			0	rat_mili_srt
Rpl17	chr18:70966595-70974808			0	733.354			0	rat_mili_srt
Ylpm1	chr6:108818919-108898472			0	130.909			0	rat_mili_srt
BC049635	chr5:58302097-58313592			0	58.996			0	rat_mili_srt
Ybx3	chr4:165607862-165631946			0	76.651			0	rat_mili_srt
Sipa1l1	chr6:106049607-106164959			0	144.258			0	rat_mili_srt
Fbxo30	chr1:5377548-5389263			0	130.048			0	rat_mili_srt
Ddx20	chr2:208142418-208154133			0	56.842			0	rat_mili_srt
Fbxo39	chr10:58871903-58880254			0	110.239			0	rat_mili_srt
Isyna1	chr16:20587585-20598155			0	134.498			0	rat_mili_srt
Ms4a14	chr1:227469685-227488833			0	64.378			0	rat_mili_srt
Cand1	chr7:62122697-62164099			0	52.536			0	rat_mili_srt
Arl9	chr14:33438839-33443786			0	63.732			0	rat_mili_srt
Fam220a	chr12:13041773-13046561			0	59.426			0	rat_mili_srt
Ipo4	chr15:34302824-34316274			0	66.603			0	rat_mili_srt
Prrc2a	chr20:5138059-5157399			0	65.454			0	rat_mili_srt
Psmf1	chr3:147236482-147266278			0	65.024			0	rat_mili_srt
Hypm	chrX:13987484-13991838			0	74.067			0	rat_mili_srt
Wdr62	chr1:88692911-88736223			0	50.813			0	rat_mili_srt
Dcaf15	chr19:25210859-25221769			0	55.406			0	rat_mili_srt
Rps2	chr10:14086318-14091979			0	264.727			0	rat_mili_srt
Xpo6	chr1:197499047-197593836			0	134.354			0	rat_mili_srt
Gtsf1	chr7:145030300-145049085			0	60.717			0	rat_mili_srt
Dhx30	chr8:118158387-118189791			0	95.596			0	rat_mili_srt
Ap2a1	chr1:100894946-100928335			0	54.258			0	rat_mili_srt
Tmem53	chr5:136109138-136129586			0	54.258			0	rat_mili_srt
Trim37	chr10:74432533-74539217			0	68.9			0	rat_mili_srt
Rai14	chr2:60545764-60661668			0	58.135			0	rat_mili_srt
Son	chr11:31804670-31838717			0	102.057			0	rat_mili_srt
Cep350	chr13:73497752-73624211			0	77.512			0	rat_mili_srt
Kansl1l	chr9:73710789-73801401			0	52.996			0	rat_mili_srt
Dkkl1	chr1:101203501-101214125			0	164.498			0	rat_mili_srt
Aox3	chr9:65011938-65100787			0	55.12			0	rat_mili_srt
Gtf3c1	chr1:197031016-197100624			0	51.674			0	rat_mili_srt
Brdt	chr14:3404030-3450611			0	62.871			0	rat_mili_srt
Dync2h1	chr8:5215216-5431581			0	51.244			0	rat_mili_srt
AI314180	chr5:75929429-76042242			0	67.175			0	rat_mili_srt
Akap1	chr10:76149960-76168251			0	503.687			0	rat_mili_srt
Gykl1	chr18:47657127-47662777			0	78.373			0	rat_mili_srt
Pmpcb	chr4:9906920-9923599			0	72.201			0	rat_mili_srt
Tex36	chr1:205613859-205632006			0	98.47			0	rat_mili_srt
Cct5	chr2:84665688-84682728			0	102.058			0	rat_mili_srt
Akap4	chrX:16294214-16310024			0	221.126			0	rat_mili_srt
Cdk5rap2	chr5:86385274-86557943			0	52.536			0	rat_mili_srt
Dnah17	chr10:107027465-107162997			0	158.467			0	rat_mili_srt
Samd4	chr15:23664995-23880357			0	57.703			0	rat_mili_srt
Spata18	chr14:37079638-37112034			0	118.852			0	rat_mili_srt
Cdca2	chr15:44363933-44414617			0	55.119			0	rat_mili_srt
Asnsd1	chr9:53003978-53010947			0	94.163			0	rat_mili_srt
Ldhc	chr1:102911654-102933774			0	74.066			0	rat_mili_srt
Als2cr11	chr9:65831645-65881509			0	198.087			0	rat_mili_srt
Pmfbp1	chr19:42130786-42182355			0	56.843			0	rat_mili_srt
Tuba3b	chr4:179903199-179912612			0	77.369			0	rat_mili_srt
Odf2	chr3:8447608-8496514			0	92.152			0	rat_mili_srt
Becn1	chr10:89208480-89226829			0	65.455			0	rat_mili_srt
Lrrc46	chr10:84969740-84979950			0	69.403			0	rat_mili_srt
Gapdhs	chr1:89178182-89194103			0	121.435			0	rat_mili_srt
Tmem239	chr3:122928321-122932777			0	59.426			0	rat_mili_srt
Alms1	chr4:117369658-117474198			0	76.004			0	rat_mili_srt
Ubqlnl	chr1:169340204-169346043			0	186.029			0	rat_mili_srt
Ubqln3	chr1:169329744-169337712			0	218.325			0	rat_mili_srt
Prdm2	chr5:161771778-161861123			0	63.731			0	rat_mili_srt
Eif3c	chr1:197962495-197986278			0	53.397			0	rat_mili_srt
Ube2j1	chr5:48272515-48292339			0	52.105			0	rat_mili_srt
Gcn1l1	chr12:46727205-46791696			0	80.956			0	rat_mili_srt
Sppl2c	chr10:92071101-92251849			0	103.781			0	rat_mili_srt
Bpi	chr3:154739837-154770245			0	64.336			0	rat_mili_srt
Birc2	chr8:6012493-6036006			0	51.675			0	rat_mili_srt
Nt5c1b	chr6:36089059-36108807			0	74.929			0	rat_mili_srt
Adam4	chr6:105156216-105162424			0	52.535			0	rat_mili_srt
Ttc39d	chr6:2891098-2896913			0	73.492			0	rat_mili_srt
Actrt2	chr5:172075401-172080535			0	147.397			0	rat_mili_srt
Rbm44	chr9:98281298-98305038			0	74.498			0	rat_mili_srt
Tulp2	chr1:101501759-101513377			0	90.43			0	rat_mili_srt
Ttll13	chr1:142031029-142051772			0	75.789			0	rat_mili_srt
Tubb4b	chr3:2439732-2446281			0	98.362			0	rat_mili_srt
Eid3	chr7:26974257-26979421			0	218.758			0	rat_mili_srt
Hrasls5	chr1:222905633-222939514			0	124.88			0	rat_mili_srt
Acsbg2	chr9:10170403-10203209			0	176.125			0	rat_mili_srt
Aqp7	chr5:57356378-57375252			0	93.014			0	rat_mili_srt
Tuba3a	chr4:157787964-157802721			0	125.169			0	rat_mili_srt
Rplp0	chr12:46789593-46796473			0	63.302	0	54.143	0	rat_mili_srt
Actl7b	chr5:73490736-73497990			0	104.067			0	rat_mili_srt

## Sheet: Rabbit
Table S2. Curated Genic piRNA Clusters List			Tab: Rabbit
Gene	Locus, Oc2	Adult_3'UTR(+)	Adult_CDS(+)	PIWIL2_IP _3'UTR(+)	PIWIL2_IP _CDS(+)	MaxOf 3'UTR(+)	Library
Tbl2	chrUn0067:958956-972928	7906.04	169.998	5853.81	193.835	7906.04	rabbit_adult
Riok1	chr12:1143526-1180880	3970.4	4.047	2159.24	1.331	3970.4	rabbit_adult
Trim14	chr1:14992751-15021704	1521.13	121.023	1825.77	172.988	1825.77	rabbit_mili
Elfn2	chrUn0275:108084-154574	589.642	0.405	1358.63	4.436	1358.63	rabbit_mili
CST9L	chr4:13415251-13427515	1351.54	0.067	642.18	0.888	1351.54	rabbit_adult
Neu3	chr1:141637853-141656159	789.727	5.667	230	11.089	789.727	rabbit_adult
Ccdc117	chrUn0025:2050655-2070551	628.659	74.476	380.279	29.718	628.659	rabbit_adult
Slc4a8	chr4:35708018-35800226	509.864	0.675	440.381	3.993	509.864	rabbit_adult
Cbx5	chr4:37993167-38022143	305.661	6.881	335.553	0.444	335.553	rabbit_mili
Cbx5	chr4:37993167-38022143	305.661	6.881	335.553	0.444	335.553	rabbit_mili
Strbp	chrUn0001:3991782-4076710	229.434	1.215	321.064	0	321.064	rabbit_mili
YPEL1	chr21:5552319-5563632	72.723	0.944	281.219	6.21	281.219	rabbit_mili
Edem3	chrUn0103:894827-970262	261.34	2.833	103.35	0.444	261.34	rabbit_adult
Edem3	chrUn0103:894827-970262	261.34	2.833	103.35	0.444	261.34	rabbit_adult
TUBA1A	chrUn0024:3384173-3396279	205.43	6.683	244.563	27.45	244.563	rabbit_mili
TUBA1A	chrUn0024:3384173-3396279	205.43	6.683	244.563	27.45	244.563	rabbit_mili
Ubn2	chrUn0076:937238-1031659	217.012	1.485	79.178	1.775	217.012	rabbit_adult
Cbl	chrUn0125:682770-758154	187.308	3.914	200.711	3.992	200.711	rabbit_mili
Cbl	chrUn0125:682770-758154	187.308	3.914	200.711	3.992	200.711	rabbit_mili
LRRC37A4P	chrUn1521:0-14783	181.66	43.185	85.465	19.879	181.66	rabbit_adult
PGPEP1	chrUn1027:6056-22539	179.965	1.62	74.962	2.661	179.965	rabbit_adult
Spata31d1c	chr1:71906863-71916478	175.125	3.058	38.227	0.665	175.125	rabbit_adult
Hif1an	chr18:48640254-48665281	157.024	1.349	149.719	2.218	157.024	rabbit_adult
Gtf3c4	chrUn0066:1293236-1314062	136.202	17	154.139	54.114	154.139	rabbit_mili
Abl2	chr13:6188269-6224124	135.327	7.287	145.487	12.864	145.487	rabbit_mili
Zhx3	chrUn0020:577232-599454	138.968	4.993	144.823	9.316	144.823	rabbit_mili
Nudt3	chr12:24453795-24513126	112.187	26.31	137.949	3.992	137.949	rabbit_mili
Abl1	chr13:6188268-6213631	136.541	0.135			136.541	rabbit_adult
SPATA31D4	chr1:68614024-68627800	131.027	113.95	51.047	25.141	131.027	rabbit_adult
Spopl	chrUn0071:79851-94643	126.883	0			126.883	rabbit_adult
Dnm1	chrUn0149:354669-416490	25.62	0	120.52	0	120.52	rabbit_mili
Dnm1	chrUn0149:354669-416490	25.62	0	120.52	0	120.52	rabbit_mili
Zcchc3	chr4:7947241-7954468	116.571	8.501	54.114	41.694	116.571	rabbit_adult
Mlec	chr21:11899068-11921036	109.826	0	107.009	0.887	109.826	rabbit_adult
A530054K11Rik	chr5:974903-1591705	105.127	2.496	88.938	2.219	105.127	rabbit_adult
2610008E11Rik	chr5:1013673-1577862	104.249	0.905	88.938	1.775	104.249	rabbit_adult
9130023H24Rik	chr5:1096829-1574101	103.979	0.945	88.938	0	103.979	rabbit_adult
Otud3	chr13:133064074-133100033	79.87	2.294	102.906	1.331	102.906	rabbit_mili
CSNK1A1	chr13:33650683-33659688	101.19	106.517			101.19	rabbit_adult
CSNK1A1	chr13:33650683-33659688	47.357	8.5			101.19	rabbit_adult
CSNK1A1	chr13:33650683-33659688	101.19	106.517			101.19	rabbit_adult
CSNK1A1	chr13:33650683-33659688	47.357	8.5			101.19	rabbit_adult
CSNK1A1L	chr13:33650683-33659688	101.19	106.517			101.19	rabbit_adult
Ralgapb	chr4:1808021-1906272	96.602	2.835	92.263	14.195	96.602	rabbit_adult
Tiparp	chr14:51033343-51067470	95.659	1.35	17.3	3.992	95.659	rabbit_adult
Golga2	chr3:146854274-146870665	93.418	6.656	84.128	15.562	93.418	rabbit_adult
Fam53b	chrUn0082:591412-674371	56.261	5.937	91.819	16.411	91.819	rabbit_mili
Ddx28	chr5:23556534-23572157	90.233	62.468	53.451	48.791	90.233	rabbit_adult
Il17rd	chr9:23959749-24033570	41.021	6.477	87.159	16.855	87.159	rabbit_mili
Atxn1l	chr5:27681851-27695915	86.55	13.088	76.96	3.106	86.55	rabbit_adult
Mif	chrUn0112:939140-955674	50.057	0	85.092	0	85.092	rabbit_mili
Peli2	chr17:74748680-74853778	25.161	0.54	83.169	25.727	83.169	rabbit_mili
Wdfy2	chrUn0007:5346142-5560146	81.492	2.024	44.358	0.887	81.492	rabbit_adult
Cds2	chr4:11777772-11803489	80.682	0.405	55.445	0	80.682	rabbit_adult
AI597479	chr2:87002719-87017743	80.549	0.81	11.976	0	80.549	rabbit_adult
Hmbox1	chr2:40430483-40576292	78.951	0.405	37.706	0	78.951	rabbit_adult
Tex261	chr2:115200454-115213849	78.119	2.833	62.542	1.775	78.119	rabbit_adult
Gan	chr5:35717003-35790432	59.975	0.134	76.293	0	76.293	rabbit_mili
Gan	chr5:35717003-35790432	59.975	0.134	76.293	0	76.293	rabbit_mili
Phf7	chr9:19490107-19505053			75.406	18.778	75.406	rabbit_mili
Nr2c2	chr9:10533779-10574683	74.611	0.54	53.67	1.775	74.611	rabbit_adult
Mgat3	chr4:84076106-84083799			72.3	36.594	72.3	rabbit_mili
Cpxm2	chrUn0115:785063-917565			70.969	0	70.969	rabbit_mili
Ago2	chrUn0783:0-51100	37.644	0.81	70.084	1.775	70.084	rabbit_mili
Dctn5	chr6:14366372-14398883	69.351	1.214	44.805	0.444	69.351	rabbit_adult
Olfr286	chr4:38712644-39268397	68.101	0			68.101	rabbit_adult
Olfr523	chr4:38804155-39264046	67.831	0			67.831	rabbit_adult
Ppp2r5c	chrUn0053:1484944-1634549			67.424	9.759	67.424	rabbit_mili
Amigo1	chr13:54692651-54702133	48.033	11.739	67.421	19.96	67.421	rabbit_mili
Sntb2	chr5:24585253-24710087	67.324	3.913	43.689	3.992	67.324	rabbit_adult
EID2B	chr5:460544-468943	35.981	0.54	65.072	3.548	65.072	rabbit_mili
Tulp4	chr12:148418584-148623455	64.22	10.794	59.881	40.809	64.22	rabbit_adult
Elk4	chr16:66540961-66562073	35.601	1.485	63.874	4.88	63.874	rabbit_mili
Bcl2l1	chr4:7508030-7572740	63.818	1.08			63.818	rabbit_adult
Mdm4	chr16:67509947-67543186	53.427	0.81	62.987	0.888	62.987	rabbit_mili
Mdm4	chr16:67509947-67543186	53.427	0.81	62.987	0.888	62.987	rabbit_mili
Ubb	chr19:4083799-4092717			62.884	240.377	62.884	rabbit_mili
R3hcc1l	chr18:46315641-46361480	61.189	1.08			61.189	rabbit_adult
Klhl3	chr3:19923723-20034004	60.491	0.81	38.589	0	60.491	rabbit_adult
Rab11fip5	chr2:113290517-113330487	10.019	2.294	60.325	9.315	60.325	rabbit_mili
Unc119b	chr21:11877455-11895805	46.144	7.421	59.216	4.436	59.216	rabbit_mili
Unc119b	chr21:11877455-11895805	46.144	7.421	59.216	4.436	59.216	rabbit_mili
Afg3l1	chrUn0267:198674-243400	17.163	1.62	57.668	2.218	57.668	rabbit_mili
Map3k9	chrUn0051:380477-467387	55.453	1.08	55.003	2.663	55.453	rabbit_adult
Gpr107	chrUn0235:55995-131168	24.623	2.699	55.445	7.69	55.445	rabbit_mili
Gpr107	chrUn0235:55995-131168	24.623	2.699	55.445	7.69	55.445	rabbit_mili
Map3k10	chrUn0051:380873-466933			55.003	0.888	55.003	rabbit_mili
Rab22a	chrUn0310:122809-185444	54.374	0.675	27.061	4.436	54.374	rabbit_adult
Utp11l	chrUn0006:477031-499215	36.568	0.675	54.119	0	54.119	rabbit_mili
Rplp1	chrUn0095:517140-524666			53.375	0	53.375	rabbit_mili
Bet1l	chrUn0691:57459-64441	20.374	0.135	52.784	0	52.784	rabbit_mili
Bet1l	chrUn0691:57459-64441	20.374	0.135	52.784	0	52.784	rabbit_mili
Ppp1r12b	chr16:69118430-69343930	49.248	0.405	52.344	1.331	52.344	rabbit_mili
Kif1a	chr13:139951250-140116869	26.177	3.105	52.268	5.324	52.268	rabbit_mili
Dnal1	chr20:31301957-31354120	52.078	0.945	25.726	0	52.078	rabbit_adult
Eif4ebp2	chr18:16541834-16569388	29.954	1.349	51.499	0	51.499	rabbit_mili
Cars2	chrUn0704:51993-66445	45.537	0.945	51.454	3.105	51.454	rabbit_mili
Wasf2	chr13:138010661-138042112	30.493	0.945	51.452	1.331	51.452	rabbit_mili
Pdpk1	chrUn0130:0-9202	24.826	0	51.011	0	51.011	rabbit_mili
Gnao1	chr5:12520821-12705690	22.668	3.642	51.009	7.985	51.009	rabbit_mili
Asb1	chrUn0564:16065-43687	30.56	0.27	50.564	2.218	50.564	rabbit_mili
Acp2	chr1:186589002-186603163	50.057	3.104	16.412	5.323	50.057	rabbit_adult
Npm1	chrUn1842:0-11897	45.392	1.678	49.688	0.618	49.688	rabbit_mili
Npm1	chrUn1842:0-11897	45.392	1.678	49.688	0.618	49.688	rabbit_mili
Prpsap1	chrUn0145:375324-411533			49.236	12.863	49.236	rabbit_mili
Nuak1	chr4:90260485-90341730			49.235	1.775	49.235	rabbit_mili
Dctn4	chr3:32389786-32424429	48.977	1.484	28.61	3.992	48.977	rabbit_adult
Rasal2	chr13:5213657-5676519	46.885	3.913	37.703	1.775	46.885	rabbit_adult
Rasal2	chr13:5213657-5676519	46.885	3.913	37.703	1.775	46.885	rabbit_adult
Fam104a	chr19:56757094-56784851			46.573	12.42	46.573	rabbit_mili
Prkce	chr2:140008231-140557464	46.279	0			46.279	rabbit_adult
Dab2ip	chr13:5611266-5661313	46.21	1.619	37.703	0.444	46.21	rabbit_adult
Dab2ip	chr13:5611266-5661313	46.21	1.619	37.703	0.444	46.21	rabbit_adult
Neurl1b	chr3:53729783-53771881	34.203	1.349	44.799	1.775	44.799	rabbit_mili
Ccnk	chrUn0063:143035-167285			44.356	7.097	44.356	rabbit_mili
Polr1e	chr1:16540513-16567070	43.557	2.969	22.622	5.766	43.557	rabbit_adult
Tatdn2	chrUn0104:31639-60485	19.568	3.509	43.026	1.775	43.026	rabbit_mili
Kdm4d	chr1:121864784-121873852			43.025	34.221	43.025	rabbit_mili
Kdm4d	chr1:121864784-121873852			43.025	34.221	43.025	rabbit_mili
RABL6	chrUn0061:95160-317946	32.047	0.945	42.385	0	42.385	rabbit_mili
Mavs	chr4:10716116-10734005	21.436	0	42.139	0	42.139	rabbit_mili
Crkl	chr21:4935799-4976768	41.826	0.135	36.373	0	41.826	rabbit_adult
Whsc1	chrUn0098:1594-52120	18.35	1.755	41.699	7.098	41.699	rabbit_mili
[truncated: 635 more rows]

## Sheet: Dog
Table S2. Curated Genic piRNA Clusters List			Tab: Dog
[truncated: 336 more rows]

[truncated: 9 more sheets: Horse, Pig, Opossum, Platypus, Chicken, D.mel, D.ere, D.yak, D.vir]
