# Supplementary material for: Conserved piRNA Expression from a Distinct Set of piRNA Cluster Loci in Eutherian Mammals
Source: PLoS Genet. 2015 Nov 20;11(11):e1005652. doi: 10.1371/journal.pgen.1005652 (PMC4654475; doi:10.1371/journal.pgen.1005652)
Supplement: S3 Table — (XLSX) [file pgen.1005652.s010.xlsx]

## Sheet: TableS3_IntergenicMainTable
Table S3. Mammalian/Tetrapod Intergenic piRNA Clusters									Purple shaded coordinates are original defined Intergenic piRNA cluster coordinates for Human and Mouse. Other mammals/tetrapod coordinates reflect either the best defined boundary for an obvious piRNA cluster, or the syntenic region between the flanking genes in human/mouse.
EUTHERIAN CONSERVED piRNA CLUSTERS (ECpiC's)
		HUMAN Intergenic piRNA Clusters										MACAQUE Intergenic piC's					MARMOSET Intergenic piC's					MOUSE Intergenic piRNA Clusters									RAT Intergenic piC's					RABBIT Intergenic piC's					DOG Intergenic piC's					HORSE Intergenic piC's
	Count	Hg38 coordinates	Length	Total piRNAs (rpm)	Norm. reads, Adult testes (study1)(+)	Norm. reads, Adult testes (study1)(-)	TE % in locus	Left flanking gene	Right flanking gene	NOTES		Rm3 coordinates	Total piRNAs (rpm)	Norm. reads, Adult testes(+)	Norm. reads, Adult testes(-)		Cj3 coordinates	Total piRNAs (rpm)	Norm. reads, Adult testes(+)	Norm. reads, Adult testes(-)		Mm10 coordinates	Length	Total piRNAs (rpm)	Norm. reads, Adult testes(+)	Norm. reads, Adult testes(-)	TE % in locus	Left flanking gene	Right flanking gene		Rn6 coordinates	Total piRNAs (rpm)	Norm. reads, Adult testes(+)	Norm. reads, Adult testes(-)		Oc2 coordinates	Total piRNAs (rpm)	Norm. reads, Adult testes(+)	Norm. reads, Adult testes(-)		Cf3 coordinates	Total piRNAs (rpm)	Norm. reads, Adult testes(+)	Norm. reads, Adult testes(-)		Ec2 coordinates	Total piRNAs (rpm)	Norm. reads, Adult testes(+)	Norm. reads, Adult testes(-)
	1	chr15:62,206,049-62,264,826	58777	60940.1	53610.1	7330.02	0.417765	Tln2	Vps13c			chr7:39,420,051-39,477,499	62132.7	53820.6	8312.02		chr10:4,545,607-4,607,756	45386.8	36772.9	8613.86		chr9:67684207-67772148	87941	59146.6	16658.3	42488.3	0.284247	Tln2	Vps13c		chr8:73,534,455-73,589,395	41578.7	2882.36	38696.3		chr17:10,008,072-10,054,793	15828.4	10381.5	5446.84		chr30:26,876,888-26,936,349	22327.4	20783.2	1544.22		chr1:129,714,496-129,802,669	15273.2	3711.11	11562.1
	2	chr6:33,864,994-33,922,635	57641	51254.7	38925.5	12329.2	0.215489	Lemd2	Grm4			chr4:34,130,661-34,191,140	71469.1	55824.2	15644.9		chr4:34,674,688-34,783,727	49169.2	38204.3	10964.9		chr17:27272369-27367369	95000	86455.4	45100.9	41354.6	0.351916	Lemd2	Grm4		chr20:6,602,231-6,686,970	109372	46420.4	62951.1		chr12:24,138,381-24,206,391	34543	34201.1	341.887		chr12:3,190,092-3,259,189	35315.6	24001.5	11314.1		chr20:34,133,006-34,242,281	44925.4	27393.5	17531.9
	3	chr11:45,669,582-45,739,206	69624	34707.2	687.551	34019.7	0.331179	Slc35c1	Chst1			chr14:26,507,175-26,567,087	57514.4	54894.2	2620.24		chr11:108,864,057-108,937,550	86413.7	4724.83	81688.9		chr2:92523284-92611284	88000	45641.9	45429.7	212.232	0.197193	Slc35c1	Chst1		chr3:81,427,463-81,493,821	44723.9	44659.8	64.0672		chr1:185,074,946-185,131,009	85353.6	2795	82558.6		chr18:43,665,486-43,716,138	62085.7	60330.2	1755.47		chr12:10,337,714-10,425,137	79698.1	1071.83	78626.3
	4	chr15:51,256,985-51,319,901	62916	19737.7	156.11	19581.5	0.368746	Cyp19a1	Gldn			chr7:28,375,099-28,459,349	71313.1	219.999	71093.1		chr10:28,391,674-28,522,931	27195.2	204.45	26990.8		chr9:54205371-54267371	62000	32801.4	2395.19	30406.2	0.246339	Cyp19a1	Gldn		chr8:58,783,159-58,838,559	49311.9	502.118	48809.8		chr17:21,181,218-21,269,858	31597.4	31539.4	58.0155		chr30:16,989,201-17,047,940	37360.8	1592.52	35768.3		chr1:139,096,349-139,173,377	59493.9	58413.8	1080.15
	5	chr22:37,351,453-37,393,661	42208	18198.6	134.787	18063.8	0.286178	Cyth4	Mfng	Also called as Elfn2 3'UTR because of proximity,many reads antisense to gene		chr10:82,164,087-82,210,376	23682	530.995	23151		chr2:14,495,288-15,107,057	56.075	37.9977	18.0773		chr15:78642048-78684048	42000	11429.4	79.9901	11349.4	0.184381	Cyth4	Mfng		chr7:119,870,771-119,912,637	12903.7	71.3828	12832.3		chrUn0275:107,917-203,073	635.742	36.1585	599.583		chr10:27,186,607-27,204,698	32129.4	31091.6	1037.78		chr28:34,616,903-34,713,457	24230.3	519.591	23710.7
	6	chr15:92,565,909-92,617,490	51581	16636.3	7046.38	9589.92	0.288246	Fam174b	St8sia2			chr7:71,807,092-71,856,110	35798.3	23219.8	12578.5		chr7:71,807,092-71,856,110	0.921587	0	0.921587		chr7:73769245-73848245	79000	47099.3	14080	33019.3	0.305544	Fam174b	St8sia2		chr1:135,137,185-135,211,301	48616.2	16215.4	32400.8		chrUn0061:279,531-344,170	2131.33	142.34	1988.99		chr3:47,460,706-47,509,566	59755.7	9255.84	50499.9		chr1:98,799,336-98,851,649	41667.3	22985.4	18681.9
	7	chr14:88,130,106-88,180,192	50086	15243.3	1175.82	14067.4	0.385936	Gpr65	Kcnk10			chr7:151,758,480-151,845,134	56.3961	56.2598	0.136222		chr10:113,586,755-113,656,943	34694.4	5440.13	29254.3		chr12:98307111-98529113	222002	40727.2	11414.4	29312.8	0.358452	Gpr65	Kcnk10		chr6:122,357,896-122,437,819	46636.5	4985.71	41650.8		chr20:17,204,282-17,254,361	24276.5	12595	11681.5		chr8:59,427,705-59,489,910	44091.7	8680.62	35411.1		chr24:31,883,299-31,963,944	33529.1	13513.8	20015.4
	8	chr18:11,647,778-11,695,728	47950	12755.1	1974.14	10780.9	0.508279	Piezo2	Gnal			chr18:3,524,093-3,580,846	31960.9	8145.14	23815.8		chr13:45,220,164-45,334,716	20161.2	19531.8	629.444		chr18:67026705-67092705	66000	45198.4	2565.49	42633	0.356394	Ccbe1	Gnal		chr18:62,757,002-62,815,805	56545.5	18.6216	56526.9		chr9:50,224,512-50,277,250	7672.61	7082.75	589.869		chr7:77,326,317-77,358,738	54315.4	4087.99	50227.4		chr8:37,980,985-38,035,916	1252.18	428.877	823.301
	9	chr10:77,762,520-77,783,663	21143	15620.9	15405.2	215.675	0.285059	Kcnma1	Dlg5	IMPDH1 antisense reads in Macaque?		chr9:57,152,971-57,185,393	14388.5	69.0647	14319.4		chr12:46,239,472-46,320,175	8979.09	158.513	8820.58		chr14:24088958-24133340	44382	18311.4	18282.7	28.7061	0.339687	Kcnma1	Dlg5		chr15:237,429-295,379	12748.5	45.9998	12702.5		chr18:9,761,901-9,795,338	64651.8	70.2932	64581.5		chr4:27,651,562-27,689,482	33279.9	32753.6	526.247		chr1:64,969,866-65,020,695	246.081	233.629	12.4515
	10	chr15:93,409,607-93,439,159	29552	6667.01	396.573	6270.44	0.341331	Mctp2	Rgma			chr7:72,639,876-72,697,932	10915.6	250.104	10665.5		chr6:13,928,921-14,034,770	4093.19	4010.32	82.8719		chr7:73096361-73152361	56000	24203.1	22931	1272.1	0.194661	Mctp2	Rgma		chr1:134,425,133-134,477,093	24817.9	22402.4	2415.49		chrUn0010:4,725,449-4,772,229	24533.9	21158.2	3375.69		chr3:46,761,226-46,788,508	48575.2	47296.6	1278.57		chr1:99,479,885-99,528,177	9262.1	3973.85	5288.25
	11	chr12:3,428,926-3,490,786	61860	5396.65	4709.75	686.899	0.370902	Prmt8	Tspan9			chr11:3,553,900-3,653,423	27945.7	25917	2028.76		chr9:15,051,322-15,171,158	49410.2	36778.5	12631.7		chr6:127775761-127855761	80000	47535.4	36689.8	10845.6	0.199887	Prmt8	Tspan9		chr4:160,346,439-160,412,771	60126.9	42681	17445.9		chr8:29,590,447-29,630,941	77691.2	53853.5	23837.8		chr27:41,346,716-41,413,728	29630.7	13436.4	16194.4		chr6:31,301,155-31,389,584	24280.2	15336.8	8943.4
	12	chr15:96,764,462-96,786,124	21662	5267.69	177.799	5089.89	0.0895116	Arrdc4	Nr2f2	SPATA-8 transcript		chr7:76,093,975-76,118,113	17822.2	2384.16	15438.1		chr6:10,615,781-10,645,092	26463.1	23374.6	3088.45		chr7:69878272-69954272	76000	31548.4	20260.4	11288	0.188039	Arrdc4	Nr2f2		chr1:130,982,805-131,042,045	30588.5	22750.9	7837.59		chrUn0010:1,546,932-1,564,276	16169.6	15837.7	331.903		chr3:43,691,157-43,718,877	15755.1	13620.1	2135.07		chr1:102,480,679-102,519,390	8878.04	303.938	8574.11
	13	chr13:31,330,683-31,393,115	62432	3300.4	127.163	3173.24	0.621124	B3galtl	Rxfp2			chr17:10,836,780-10,969,752	24258.9	192.074	24066.8		chr5:144,369,425-144,470,763	7096.78	92.3713	7004.41		chr5:149787846-149832837	44991	30493.3	131.274	30362.1	0.198395	B3glct	Rxfp2		chr12:6,506,047-6,551,770	31743	19.8409	31723.1		chrUn0004:1,869,606-1,945,229	22845.1	30.0871	22815.1		chr25:8,736,125-8,784,067	7870.93	6572.79	1298.15		chr17:10,544,752-10,600,702	8397.47	39.3755	8358.09
	14	chr9:26,600,097-26,645,318	45221	1806.57	20.0998	1786.47	0.404038	Tusc1	Caap1			chr15:51,160,964-52,246,341	51.4921	40.458	11.034		chr1:128,397,933-128,649,253	13062	621.078	12440.9		chr4:94276394-94332394	56000	20125.1	5.48319	20119.6	0.242214	Tusc1	Caap1		chr5:113,209,219-113,273,564	24430.4	9.53248	24420.9		chr1:26,942,407-26,976,237	4243.9	4216.51	27.3887		chr11:44,886,564-44,914,878	41137.4	2520.09	38617.4		chr23:44,514,905-44,572,937	26728.4	113.775	26614.6
	15	chr22:23,890,395-23,916,588	26193	3603.49	103.108	3500.38	0.386057	Gstt2b	Derl3	Also called as Mif1 3'UTR because of proximity, but Mif1 is a very small gene		chrUn_JH290454:290,504-314,674	13132.4	12880.1	252.284		chr1_GL284745_random:112,488-157,253	243.724	47.2136	196.511		chr10:75835349-75881349	46000	15194.9	15016.9	178.043	0.366152	Gstt2	Derl3		chr20:13,725,191-13,763,861	23515.5	87.2333	23428.3		chrUn0546:91,074-106,155	84.1899	0.539679	83.6502		chr26:28,623,082-28,646,912	39645.8	38168.4	1477.36		chr8:1,537,331-1,586,124	31208.2	30956.6	251.655
	16	chr3:128,823,984-128,879,611	55627	1514.9	1272.56	242.339	0.599295	Acad9	Rab7	Main synteny at Rab7. Primates have flipped Acad9-Hmces frgament, other tetrapods have Hmces-Acad9		chr11:86,459,391-86,500,105	2494.23	322.575	2171.66		chr15:68,179,348-68,220,376	4443.18	797.952	3645.23		chr6:87966907-87993907	27000	3217.18	21.449	3195.73	0.384444	Hmces	Rab7		chr4:119,866,218-119,922,273	7174.3	32.1444	7142.16		chr9:7,661,633-7,708,384	13768	13674.9	93.0946		chr20:2,787,515-2,803,876	5306.24	5235.06	71.1776		chr16:1,369,380-1,428,412	14681.2	14050.4	630.824
	17	chr3:181,999,903-182,011,604	11701	1074.71	1074.26	0.448474	0.244509	Sox2	Atp11b			chr2:106,178,622-106,217,813	1391.78	0.136222	1391.65		chr15:3,415,323-4,489,377	21.8345	9.57032	12.2642		chr3:34867764-34878764	11000	3122.19	3122.19	0	0.0806364	Sox2	Atp11b		chr2:121,344,722-121,396,482	573.723	573.612	0.110843		chr14:77,488,895-78,466,292	4.72219	2.83331	1.88888		chr34:15,096,300-15,101,730	1799.38	1799.38	0		chr19:20,596,341-20,605,337	70.2273	70.2273	0
	18	chr10:68,860,841-68,901,100	40259	469.389	11.7419	457.647	0.547753	Ddx50	Ccar1	Most reads are antisense to Stox1 gene		chr9:66,071,871-66,218,876	622.672	602.375	20.2971		chr12:55,327,035-55,370,207	994.321	968.446	25.8753		chr10:62652212-62705212	53000	8808.75	8758.11	50.6389	0.457057	Ddx50	Ccar1		chr20:32,269,091-32,320,147	8595.53	8564.49	31.036		chr18:17,847,299-17,891,719	13133.1	13115.3	17.8094		chr4:20,036,081-20,074,462	5055.88	110.367	4945.51		chr1:57,105,445-57,167,928	1497.05	12.4352	1484.62
	19	chr10:92,415,886-92,424,518	8632	100.54	22.7091	77.8306	0.644694	March5	Ide			chr9:89,440,236-89,451,249	565.459	61.9812	503.478		chr12:79,213,302-79,289,025	10.7755	6.87645	3.89902		chr19:37255316-37261316	6000	1294.03	1.6127	1292.42	0.329167	March5	Ide		chr1:255,890,975-255,902,813	2332.69	0.7759	2331.91		chr18:40,220,781-40,270,828	2.15872	1.48412	0.674599		chr28:6,815,303-6,826,134	1349.42	240.851	1108.57		chr1:36,451,613-36,459,303	5990.04	5915.07	74.97
	20	chr16:71,394,778-71,437,858	43080	34.614	0.448474	34.1655	0.415715	Zfb612	Calb2	Modest intergenic cluster		chr20:71,256,958-71,304,063	18.1176	16.4829	1.63467		chr20:26,890,505-26,928,759	32192.7	32191.5	1.20515		chr8:110117868-110130868	13000	5104.05	5034.86	69.185	0.263538	Zfb612	Calb2		chr19:41,520,669-41,537,488	9179.67	3.32529	9176.35		chr5:28,139,462-28,155,587	6388.31	6383.05	5.26187		chr5:77,207,871-77,226,151	8531.93	384.79	8147.14		chr3:22,416,005-22,437,737	7143.99	7142.78	1.20604
	21	chr8:124,895,268-124,983,052	87785	4288.02	432.696	3855.32	0.590882	Mtss1	Sqle			chr8:129,842,598-129,951,915	9222.53	2534.28	6688.25		chr16:69,791,662-69,887,420	29548.8	28743.1	805.679		chr15:59246540-59303540	57000	37718.9	8557.65	29161.2	0.338439	Mtss1	Sqle		chr7:99,542,045-99,597,949	22639.8	2306.09	20333.7		chr3:140,619,130-140,668,908	34895.5	1130.22	33765.3		chr13:22,926,812-22,961,123	40118.7	2489.26	37629.4		chr9:66,908,032-67,122,377	7.21994	2.67284	4.54709
						Average TE%=	0.397271																			Average TE%=	0.279371
PARTLY CONSERVED piRNA CLUSTERS (PCpiC's)
		HUMAN Intergenic piRNA Clusters										MACAQUE Intergenic piC's					MARMOSET Intergenic piC's					MOUSE Intergenic piRNA Clusters									RAT Intergenic piC's					RABBIT Intergenic piC's					DOG Intergenic piC's					HORSE Intergenic piC's
	Count	Hg38 coordinates	Length	Total piRNAs (rpm)	Norm. reads, Adult testes (study1)(+)	Norm. reads, Adult testes (study1)(-)	TE % in locus	Left flanking gene	Right flanking gene	NOTES		Rm3 coordinates	Total piRNAs (rpm)	Norm. reads, Adult testes(+)	Norm. reads, Adult testes(-)		Cj3 coordinates	Total piRNAs (rpm)	Norm. reads, Adult testes(+)	Norm. reads, Adult testes(-)		Mm10 coordinates	Length	Total piRNAs (rpm)	Norm. reads, Adult testes(+)	Norm. reads, Adult testes(-)	TE % in locus	Left flanking gene	Right flanking gene		Rn6 coordinates	Total piRNAs (rpm)	Norm. reads, Adult testes(+)	Norm. reads, Adult testes(-)		Oc2 coordinates	Total piRNAs (rpm)	Norm. reads, Adult testes(+)	Norm. reads, Adult testes(-)		Cf3 coordinates	Total piRNAs (rpm)	Norm. reads, Adult testes(+)	Norm. reads, Adult testes(-)		Ec2 coordinates	Total piRNAs (rpm)	Norm. reads, Adult testes(+)	Norm. reads, Adult testes(-)
	1	chr17:45,490,239-45,610,322	120083	1147.4	553.253	594.146	0.494358	Plekhm1	Crhr1	Partial syntenywith Plekhm1. Many genes inserted between to Gosr2		chr16:57561245-57883632	499.527	274.624	224.903		chr5:79,317,012-79,464,814	227.136	211.965	15.1707		chr11:103423959-103449959	26000	12386.4	12334	52.4129	0.417462	Plekhm1	Lyzl6		chr10:91,507,802-91,543,713	13707.3	13507	200.293		chr19:44,983,911-45,654,384	106.047	53.9679	52.079		chr9:10,285,058-10,296,067	2507.87	1204.61	1303.26		chr11:18,251,891-18,274,486	17.4876	16.852	0.635615
	2	chr12:121,081,018-121,104,055	23037	1539.08	1423.74	115.339	0.574684	P2rx7	Oasl(Oasl2)	Partial synteny with Oasl (Oasl2)		chr11:122968796-123000119	29212.7	29039.1	173.684		Synteny Not Found	0	NF	NF		chr5:114812167-114855167	43000	19838.7	68.7012	19770	0.426279	Ankrd13a	Oasl2		chr12:47,512,752-47,552,380	11228.7	11211.9	16.8481		chrUn0079:1,012,798-1,049,272	33101.9	6934.6	26167.3		chr26:16,963,560-17,031,929	3737.94	2718.63	1019.31		Synteny Broken	0	SB	SB
	3	Synteny Broken	SB	0	SB	SB	SB	SB	SB			Synteny Broken	0	SB	SB		Synteny Broken	0	SB	SB		chr13:49889123-50913263	1024140	13542.4	6099.25	7443.11	0.471293	Iars	Spin1		Synteny Broken	0	SB	SB		Synteny Broken	0	SB	SB		Synteny Broken	0	SB	SB		Synteny Broken	0	SB	SB
	4	chr9:90,580,143-90,585,992	5849	1250.43	800.729	449.697	0.211147	Gadd45g	Diras2	human cluster is much closer to Diras2 than centrally placed mouse cluster		chr15:104298106-104354689	3613.43	3144.15	469.286		chr1:71,104,902-71,109,926	107.117	96.9793	10.1375		chr13:52117659-52124759	7100	1530.94	1530.94	0	0.129014	Gadd45g	Diras2		chr17:13,118,894-13,144,926	1762.4	0.332529	1762.07		chr1:77,457,280-78,240,259	7.96026	2.56347	5.39679		chr1:96,085,826-96,743,840	1.87782	0.653156	1.22467		chr23:52,035,614-52,818,983	7.41551	5.78573	1.62978
	6	chr1:179582108-179594808	12700	3339.66	60.0955	3279.57	0.289606	Nphs2	Tdrd5	Possibly Agap1 gene?		chr1:191787679-191803175	1879.73	1864.75	14.9845		chr18:27,499,267-27,513,696	16.5886	14.6745	1.91406		chr1:156,302,759-156,308,878	6119	2.58033	2.58033	0	0.357738	Nphs2	Tdrd5		chr13:73,921,183-73,929,211	5.20961	5.20961	0		chr13:6,599,109-6,616,422	0.674599	0	0.674599		chr7:20,341,509-20,360,588	1.32264	0.538853	0.783787		chr5:17,110,050-17,123,423	1.22234	0.488935	0.733402
	7	chr6:40378132-40380102	1970	7929.1	7919.31	9.78488	0.0928934	Lrfn2	Mocs1	Antisense to Lrfn2 3'UTR, sense of Tdrg1 (testis development related 1 -non-protein coding)gene		chr4:40761680-40764586	32022.6	31989.4	33.2383		chr4:41,505,889-41,513,130	19672	19502.8	169.217		chr17:49112161-49113588	1427	1377.73	0.16127	1377.57	0	Lrfn2	Mocs1		chr9:13,830,184-13,831,849	977.634	976.747	0.886743		chr12:30,182,366-30,183,859	2359.21	2358.94	0.269839		chr12:8,832,420-9,210,609	29.5226	28.0367	1.48593		chr20:39,822,904-39,836,725	1914.11	1853.05	61.0679
	8	chr9:113,104,576-113,119,950	15374	33173.4	16597	16576.4	0.148693	Zfp37	Slc31a2			chr15:22941475-22956367	18653.7	1957.24	16696.5		chr1:156,546,398-156,560,275	8704.81	332.126	8372.68		chr4:62220304-62239304	19000	18450	8838.91	9611.07	0.133316	Zfp37	Slc31a2		chr5:77,987,585-78,083,955	14855.2	14522.1	333.083		chr1:181,719-346,662	4.72219	3.50791	1.21428		chr11:67,452,730-67,522,246	33.8498	30.3228	3.52704		chr25:17,761,548-18,097,296	13.2338	5.62275	7.61108
	9	chr12:9,320,782-9,409,995	89213	6777.05	865.962	5911.09	0.520933	Pzp	Ddx12p			chr11:9557265-9663564	45263.8	825.507	44438.3		Synteny Broken	0	SB	SB		chr6:128438761-128450761	12000	2022.65	1941.21	81.4416	0.259667	Fkbp4	Pzp		chr4:161,756,059-161,799,182	1371.9	1371.57	0.332529		Synteny Broken	0	SB	SB		Synteny Broken	0	SB	SB		Synteny Broken	0	SB	SB
	10	chr19:19737791-19759891	22100	9154.37	9.17333	9145.19	0.318009	Atp13a1	Znf506	Also called 3'UTR of Zfp866 in mouse		chr19:19827494-19926420	16198.3	14.5758	16183.8		chr22_GL285903_random:464,860-564,925	21216.6	24.8828	21191.7		chr8:69,758,903-69,769,704	10801	22.5779	0	22.5779	0.67503	Atp13a1	Zfp869		chr16:21,378,232-21,455,758	2.88191	1.77349	1.10843		Synteny Not Found	0	NF	NF		Synteny Broken	0	SB	SB		Synteny Broken	0	SB	SB
	11	chr19:34805856-34913056	107200	20886.1	4978.47	15907.6	0.606912	Scbg2b2	Gramd1a	Uba2 is far left flanking gene		chr19:41382588-41495709	27824	3089.93	24734		chr22:28,793,256-28,978,175	164.61	47.1427	117.467		chr7:31,150,519-31,308,785	158266	8.86987	7.25717	1.6127	0.633219	Scbg2b2	Gramd1a		chr1:89,576,952-89,940,127	26.2698	12.3036	13.9662		Synteny Not Found	0	NF	NF		chr1:117,622,722-117,730,960	551.214	360.166	191.048		chr10:5,897,639-6,047,381	2236.6	238.942	1997.66
	12	chr10:28785365-28797765	12400	11750.6	23.2391	11727.3	0.342258	Bambi	lyzl			chr9:28874744-28913162	2989.81	6.13001	2983.68		chr7:26,058,394-26,083,594	1490.49	5.17506	1485.31		chr18:3,502,320-4,195,965	693645	14.0305	7.25717	6.77336	0.482247	Bambi	Lyzl1		chr17:56,218,543-56,916,495	11.306	4.21203	7.09394		chr16:5,263,817-5,442,892	7010.56	585.147	6425.42		chr2:16,932,656-17,451,335	5.92739	2.44933	3.47805		chr29:7,944,798-8,480,873	4.95454	3.29216	1.66238
	13	chr15:99786172-99806272	20100	10234.6	57.4454	10177.1	0.200796	Lysmd4	Adamts17			Synteny Broken	0	SB	SB		chr6:7,886,034-7,950,651	5.38774	2.62298	2.76476		chr7:67,148,576-67,225,282	76706	9.35368	6.93463	2.41906	0.550022	Lysmd4	Adamts17		chr1:128,124,911-128,201,025	2.77107	0.221686	2.54939		chrUn0055:620,453-684,238	0.944438	0.539679	0.404759		chr3:40,938,714-40,983,755	0.342907	0.0326578	0.310249		chr1:105,169,620-105,235,883	1.58089	0.863785	0.717104
	14	chr2:110673992-110705892	31900	6387.08	6321.81	65.2733	0.324828	Bub1	Acoxl			chr13:109,806,652-109,824,303	0.953556	0.272445	0.681112		chr14:15,212,774-15,292,305	472.065	464.409	7.65626		chr2:127,831,679-127,854,950		0.16127	0	0.16127	0.343818	Bub1	Acoxl		chr3:120,404,509-120,415,016	0.221686	0	0.221686		chr2:95,788,590-95,850,784	0.404759	0	0.404759		chr17:35,252,252-35,271,235	0.555182	0.538853	0.0163289		chr15:13,839,345-13,873,063	0.309659	0.0977869	0.211872
	15	chr17:20535695-20567795	32100	6127.58	6063.45	64.1317	0.371028	Specc1	Usp22			chr16:20,829,467-20,855,276	1457.03	1298.34	158.699		Synteny Broken	0	SB	SB		Synteny Broken	SB	0	SB	SB	SB	SB	SB		Synteny Broken	0	SB	SB		Synteny Broken	0	SB	SB		Synteny Broken	0	SB	SB		Synteny Broken	0	SB	SB
	16	chr4:10113307-10155807	42500	2959.68	2943.25	16.4304	0.111271	Wdr1	Znf518b			chr5:5,199,843-5,323,533	364.259	346.413	17.8451		chr3:181,436,849-181,517,341	13801.1	196.865	13604.2		chr5:38,559,791-38,668,963		3.87049	1.6127	2.25779	0.429616	Wdr1	Znf518b		chr14:76,872,783-76,991,880	3.21444	0.997586	2.21686		chr2:628,630-915,256	559.917	544.401	15.5158		chr3:69,121,646-69,306,522	267.826	6.85813	260.968		chr3:111,968,477-112,139,204	18.0743	1.02676	17.0475
	17	chr17:18378361-18408761	30400	5892.94	63.1125	5829.83	0.302664	Shmt1	Lgals9c	Evpll gene overlaps		chr16:19,037,448-19,177,124	20716.8	10028.4	10688.4		Synteny Broken	0	SB	SB		Synteny Broken	SB	0	SB	SB	SB	SB	SB		Synteny Broken	0	SB	SB		Synteny Broken	0	SB	SB		Synteny Broken	0	SB	SB		Synteny Broken	0	SB	SB
	18	chr5:180679894-180693594	13700	3154.4	3035.47	118.927	0.41635	Flt4	Mgat1			chr6:179,609,906-179,757,849	8.58201	2.04334	6.53867		Synteny Broken	0	SB	SB		chr11:49,266,922-49,562,657		2.41906	2.09652	0.322541	0.475257	Flt4	Mgat1		chr10:34,539,694-35,053,581	9.3108	4.21203	5.09877		Synteny Broken	0	SB	SB		Synteny Broken	0	SB	SB		Synteny Broken	0	SB	SB
	19	chr17:28259947-28277947	18000	4654.42	16.5935	4637.83	0.402611	Nlk	Tmem97			chr16:24,130,610-24,159,984	479.911	32.6934	447.218		chr5:95,830,194-95,881,181	0.850695	0.354456	0.496239		chr11:78,541,264-78,567,551		22.4166	3.87049	18.5461	0.392171	Nlk	Tmem97		chr10:65,820,476-65,839,836	2.10601	0.110843	1.99517		chr19:19,793,853-19,810,074	4.99203	4.31743	0.674599		chr9:42,556,234-42,573,378	0.457209	0.44088	0.0163289		chr11:42,303,321-42,318,299	0.293361	0.162978	0.130383
	20	Synteny Broken	SB	0	SB	SB	SB	SB	SB	Rat only has partial synteny to mouse, at Syn3		Synteny Broken	0	SB	SB		Synteny Broken	0	SB	SB		chr10:86554789-86624789	70000	14886.9	5372.08	9514.79	0.467386	Syn3	Hsp90b1		chr7:20,081,151-20,733,632	13630.5	8629.89	5000.56		Synteny Broken	0	SB	SB		Synteny Broken	0	SB	SB		Synteny Broken	0	SB	SB
	21	chr12:107,658,892-107,686,470	27578	5.09629	3.83241	1.26388	0.479803	Btbd11	Pwp1			chr9:97,733,285-97,762,002	15.3931	15.2569	0.136222		Synteny Broken	0	SB	SB		chr10:85738789-85775789	37000	9795.08	9451.41	343.667	0.493784	Btbd11	Pwp1		chr7:24,004,327-24,042,810	0.221686	0	0.221686		chr4:88,842,220-88,868,315	2.29364	0.809518	1.48412		chr10:31,146,445-31,169,228	1.68188	1.56757	0.114302		chr28:30,516,277-30,537,342	1.62978	0.260765	1.36902
	22	chr2:240,631,756-240,676,556	44800	5.9117	5.17783	0.733866	0.588036	Gpr35	Aqp12			chr12:104,794,061-104,897,592	30.7863	2.17956	28.6067		chr6:157,161,806-157,203,935	1.70139	1.34693	0.354456		chr1:92992191-92997191	5000	7508.1	0.967622	7507.14	0.0766	Gpr35	Aqp12		chr9:100,147,311-100,153,618	3179.08	0	3179.08		Synteny Not Found	0	NF	NF		chr25:50,840,888-50,848,694	0.14696	0.0653156	0.0816445		chr6:26,105,305-26,123,573	2340.92	98.5041	2242.42
	23	chr14:52,277,470-52,315,825	38355	2.52776	1.14157	1.38619	0.600939	Ptgdr	Ptger2			chr7:115,226,037-115,253,708	0.408667	0.272445	0.136222		chr10:76,823,447-76,877,701	3.19011	2.19763	0.992478		chr14:44933901-44945885	11984	7735.17	7730.98	4.19303	0.519192	Ptgdr	Ptger2		Synteny Broken	0	SB	SB		chr17:71,168,372-71,194,109	0.404759	0.13492	0.269839		chr8:28,491,226-28,523,532	0.130631	0.0653156	0.0653156		chr1:185,713,879-185,744,044	1.10825	0.668211	0.440041
	24	Synteny Broken	SB	0	SB	SB	SB	SB	SB			Synteny Broken	0	SB	SB		Synteny Broken	0	SB	SB		chr14:44759647-44776541	16894	387.533	1.12889	386.404	0.99929	Ear12	Ptgdr		Synteny Broken	0	SB	SB		Synteny Broken	0	SB	SB		Synteny Broken	0	SB	SB		Synteny Broken	0	SB	SB
	25	Synteny Broken	SB	0	SB	SB	SB	SB	SB			Synteny Broken	0	SB	SB		Synteny Broken	0	SB	SB		chr7:52888584-52916584	28000	3117.52	3007.05	110.47	0.42575	Svip	Luzp2		chr1:107,543,670-108,310,074	5258.27	2288.35	2969.92		Synteny Broken	0	SB	SB		chr21:44,416,697-45,908,669	15.1859	6.04169	9.14418		Synteny Broken	0	SB	SB
	26	chr6:138,107,302-138,162,494	55192	0.896947	0.611555	0.285392	0.610868	KIAA1244	Perp			D10Bwg1379e is mouse version of KIAA1244	0				Synteny Broken	0	SB	SB		chr10:18796268-18831268	35000	3555.85	10.9664	3544.88	0.443143	D10Bwg1379e	Perp		chr1:14,129,331-14,205,080	6625.08	0.554214	6624.52		chr12:128,524,529-128,694,172	0.269839	0	0.269839		chr1:30,435,249-30,482,559	0.522525	0.408222	0.114302		chr10:83,255,410-83,315,443	1.09195	0.52153	0.570424
	27	Synteny Broken	SB	0	SB	SB	SB	SB	SB	Partial synteny at Sgsm1 in Marmoset, Dog, Horse, Pig. Piwil3 Right flanking gene		Synteny Broken	0	SB	SB		chr1:187,573,490-187,809,169	4099.5	2541.38	1558.12		chr5:113319147-113376147	57000	45845.9	26456.9	19389.1	0.348246	Sgsm1	Wscd2		chr12:49,057,960-49,093,711	21935.8	6573.31	15362.5		chr14:45,388,526-45,567,074	1.75396	1.21428	0.539679		chr26:18,928,222-18,977,668	2004.93	13.7163	1991.21		chr8:10929591-10988172	3.0314	0.651913	2.37948
	28	chr18:8,825,818-9,136,572	310754	43.3389	22.2198	21.119	0.574516	Ankrd12	Soga2 (Mtcl1)	Partial Synteny with Ddx11 in Macaque. Broader synteny between Soga2 (Mtcl1) and Ankrd12. Ddx11 recent insertio with cluster		chr11:9,578,942-9,676,532	44561.1	821.966	43739.1		chr13:48,304,676-48,412,621	233.729	53.0976	180.631		chr17:66169040-66234202	65162	21397.8	14291.9	7105.9	0.459378	Ddx11	Soga2		chr9:113,949,177-114,019,311	12995.8	11525.9	1469.89		chr9:52,777,897-52,862,752	4042.19	16.5951	4025.6		chr7:74,969,907-75,194,229	5.60081	2.90654	2.69427		chr8:33,813,495-34,067,734	9.32236	4.59599	4.72637
	29	chr16:54,278,285-54,944,278	665993	22.7498	8.35792	14.3919	0.447819	Irx3	Crnde			chr20:52,585,591-53,222,782	36.2351	31.0587	5.17645		Synteny Not Found	0	NF	NF		chr8:92189296-92202296	13000	11950.3	11947.1	3.22541	0.455615	Irx3	Crnde		chr19:15,733,101-15,841,423	0.110843	0.110843	0		chrUn0109:260,956-981,750	94.8486	26.9839	67.8646		chr2:60,981,595-61,556,388	20.0192	4.915	15.1042		chr3:6,639,594-7,191,488	5.2153	2.08612	3.12918
	30	chr16:55,832,707-55,847,285	14578	1.1008	1.01926	0.0815407	0.421114	Ces1	Ces5a			chr20:54,102,839-54,117,754	7.21978	5.31267	1.90711		chr20:9,767,559-9,783,624	0.141783	0.141783	0		chr8:93409957-93423957	14000	2761.11	0.483811	2760.63	0.256429	Ces1g	Ces5a		Synteny Broken	0	SB	SB		chr5:12,147,065-12,161,717	0.269839	0	0.269839		chr2:60,264,356-60,281,692	0.179618	0.114302	0.0653156		chr3:8,328,745-8,357,867	0.277063	0.179276	0.0977869
	31	chr9:109,493,352-109,642,372	149020	11.7826	3.83241	7.95022	0.54796	Ptpn3	Palm2			chr15:27,258,650-27,443,572	3.26934	1.63467	1.63467		chr1:152,899,746-153,122,322	3.40278	2.26852	1.13426		chr4:57356611-57364611	8000	4887.14	0.322541	4886.82	0.238875	Ptpn3	Palm2		chr5:74,431,575-74,455,110	5510.11	0.997586	5509.11		chr1:3,513,772-3,713,993	5.12695	1.3492	3.77775		chr11:64,555,151-64,856,300	3.34742	0.816445	2.53098		chr25:14,779,982-15,129,923	476.141	73.9269	402.214
	32	chr10:63,593,407-65,149,821	1556414	237.528	151.625	85.9031	0.548792	Ctnna3	Reep3			chr9:70,639,748-71,508,172	28.3342	5.99378	22.3405		chr12:58,273,915-60,789,875	298.523	114.844	183.679		chr10:66682961-66705961	23000	7499.23	233.358	7265.88	0.446696	Ctnna3	Reep3		chr20:23,330,301-23,340,965	337.073	335.189	1.88433		chr18:22,295,559-22,303,130	2355.43	3.77775	2351.65		chr4:15,419,946-17,376,276	26.3548	14.8593	11.4955		chr1:52,988,073-53,021,887	3746.63	3736.33	10.3002
	33	chr12:3,039,498-3,078,310	38812	24.7884	21.5267	3.26163	0.558332	Tspan9	Tead4			chr11:3,174,428-3,330,206	22.2042	17.7089	4.49534		chr9:14,665,752-14,877,072	28.4983	18.7153	9.783		chr6:128166761-128200761	34000	5100.18	7.25717	5092.92	0.303559	Tspan9	Tead4		chr4:160,718,832-160,837,748	129.243	88.3417	40.901		chr8:29,243,721-29,388,938	4.85711	4.72219	0.13492		chr27:41,603,403-41,753,821	2.40035	0.457209	1.94314		chr6:30,969,236-31,107,609	25.3431	9.09419	16.2489
	34	chr16:26,131,537-27,209,288	1077751	80.5622	22.0975	58.4647	0.585701	Hs3st4	Kdm8			chr20:24,739,611-25,800,710	30.2414	11.1702	19.0711		chr12:24,945,223-26,068,721	24.0321	12.5478	11.4844		chr7:125324442-125364442	40000	5738.65	290.448	5448.2	0.389775	Hs3st4	Kdm8		chr1:196,690,789-196,742,226	6535.96	90.7803	6445.18		chr6:15,738,088-17,416,955	36.1585	24.1506	12.0079		chr6:19,372,858-20,221,561	78.8685	65.9687	12.8998		Synteny Broken	0	SB	SB
	35	Synteny Broken	SB	0	SB	SB	SB	SB	SB	Gene arrangement unique to just Rodents. Other tetrapods place Nid2 next to PTGDR		Synteny Broken	0	SB	SB		Synteny Broken	0	SB	SB		chr14:19626018-19653018	27000	5847.66	40.6401	5807.02	0.662778	Ube2e2	Nid2		chr15:4,937,359-7,426,986	33.9179	14.4096	19.5083		Synteny Broken	0	SB	SB		Synteny Broken	0	SB	SB		Synteny Broken	0	SB	SB
	36	chr10:77,926,611-77,975,647	49036	5.34091	1.79389	3.54702	0.639367	Dlg5	Polr3a			chr9:56965560-57021857	1.226	1.08978	0.136222		chr12:46,057,331-46,111,427	2.69387	0.992478	1.70139		chr14:24,335,486-24445145	109659	6212.62	61.2828	6151.34	0.552139	Dlg5	Polr3a		Synteny Broken	0	SB	SB		chr18:9,654,323-9,704,479	0.809518	0.13492	0.674599		chr4:27,806,498-27,834,580	16.8514	2.66161	14.1898		chr1:65,144,577-65,180,289	9.38755	1.43421	7.95334
	37	Synteny Broken	SB	0	SB	SB	SB	SB	SB			Synteny Broken	0	SB	SB		Synteny Broken	0	SB	SB		chr2:151141143-151421143	280000	57880.9	27102.9	30778	0.526193	Nanp	Nsfl1c		chr3:146,847,334-146,948,053	12439.4	8926.95	3512.5		chrUn0043:465,436-529,855	1315.74	1300.9	14.8412		Synteny Broken	0	SB	SB		Synteny Broken	0	SB	SB
	38	Synteny Broken	SB	0	SB	SB	SB	SB	SB	Gene arrangement unique to Rodents		Synteny Broken	0	SB	SB		Synteny Broken	0	SB	SB		chr13:53396444-53403444	7000	2860.45	2832.39	28.061	0.0161429	Sptlc1	Msx2		chr17:11,751,397-11,843,478	5580.94	58.8576	5522.08		Synteny Broken	0	SB	SB		Synteny Broken	0	SB	SB		Synteny Broken	0	SB	SB
	39	chr1:38,881,501-38,885,907	4406	0.366933	0.203852	0.163081	0.500908	Rhbdl2	Mycbp			chr1:41,942,106-41,954,233	0.136222	0.136222	0		chr7:73,287,293-73,297,710	0.0708913	0.0708913	0		chr4:123833354-123842354	9000	1891.86	3.70922	1888.15	0.0816667	Rhbdl2	Mycbp		chr5:141,510,141-141,555,972	1795.43	7.42647	1788.01		chr13:127,597,510-127,608,798	0.13492	0.13492	0		chr15:3,854,630-3,862,455	0.58784	0.0163289	0.571511		chr2:18,980,801-18,990,671	0.0814891	0.0651913	0.0162978
	40	Synteny Broken	SB	0	SB	SB	SB	SB	SB	Gene arrangement unique to Rodents		Synteny Broken	0	SB	SB		Synteny Broken	0	SB	SB		chr6:85986914-86003914	17000	2254.88	2.90287	2251.98	0.424529	Dusp11	Figla		chr4:117,647,226-117,665,443	5330.99	0.443371	5330.54		Synteny Broken	0	SB	SB		Synteny Broken	0	SB	SB		Synteny Broken	0	SB	SB
	41	chr17:66,190,486-66,212,811	22325	1.34542	1.1008	0.244622	0.593057	Cep112	Apoh			chr16:63,597,173-63,619,219	0.544889	0.544889	0		chr5:115,299,495-115,465,284	21.4092	15.2416	6.16754		chr11:107992959-107997959	5000	2386	2385.35	0.645082	0.168	Cep112	Apoh		chr10:96,656,723-96,663,698	148.419	0	148.419		chr19:51,124,875-51,137,101	0.13492	0	0.13492		chr9:14,094,654-14,115,083	0.14696	0.14696	0		chr11:13,345,691-13,359,672	0.0814891	0.0814891	0
	42	Synteny Broken	SB	0	SB	SB	SB	SB	SB	Gene arrangement unique to Rodents		Synteny Broken	0	SB	SB		Synteny Broken	0	SB	SB		chr8:27294428-27309428	15000	1106.96	54.1869	1052.77	0.520533	Eif4ebp1	Chrnb3		chr16:68,912,271-68,956,593	1.5518	1.44096	0.110843		Synteny Broken	0	SB	SB		Synteny Broken	0	SB	SB		Synteny Broken	0	SB	SB
	43	chr8:13,503,130-14,102,074	598944	16.7974	10.478	6.3194	0.47812					chr8:13,344,801-13,982,170	21.1145	17.5727	3.54178		chr13:24,330,654-25,003,880	14.6745	5.74219	8.9323		chr8:37092934-37105934	13000	999.554	99.6651	899.889	0.198	Dlc1	Sgcz		chr16:58,206,980-58,816,146	12.0819	1.21927	10.8626		Synteny Broken	0	SB	SB		chr16:36,922,787-37,474,398	2.23706	1.60023	0.636827		chr27:17,040,814-17,550,873	8.32819	5.44347	2.88471
	44	chr6:24,536,671-24,544,422	7751	0.978488	0.407703	0.570785	0.738227	KIAA00319	Aldh5a1			chrUn_JH290401:171,453-181,492	0.408667	0.136222	0.272445		chr4:3,881,952-3,898,687	3.75724	0.850695	2.90654		chr13:24905198-24907198	2000	394.951	392.048	2.90287	0.2255	D130043K22Rik	Aldh5a1		chr17:42,158,747-42,165,225	74.1539	2.43854	71.7153		chr12:12,448,484-12,458,791	0.269839	0.13492	0.13492		chr35:22,583,946-22,591,472	0.114302	0.0326578	0.0816445		chr20:22,491,313-22,496,165	0.831189	0.0325956	0.798593
	46	chr22:39,102,578-39,224,286	121708	52.2268	3.017	49.2098	0.637329	Apobec3	Pdfgb	Mouse cluster overlaps Cbx7 gene		chr10:83,795,969-83,934,974	42.7738	14.5758	28.198		chr1:199,998,915-200,077,142	49.2694	27.7894	21.4801		chr15:79906117-79964618	58501	1115.51	1097.12	18.3848	0.354866	Apobec3	Pdfgb		chr7:121,127,786-121,216,486	4.54456	2.88191	1.66264		chr4:84,253,831-84,323,980	4.31743	2.83331	1.48412		chr10:25,817,446-25,913,857	15.1042	13.7653	1.33897		chr28:35,995,758-36,077,791	26.2232	0.37485	25.8483
	47	Synteny Broken	SB	0	SB	SB	SB	SB	SB	Gene arrangement unique to Rodents		Synteny Broken	0	SB	SB		Synteny Broken	0	SB	SB		chr3:20455061-20480061	25000	342.055	3.70922	338.345	0.37448	Agtr1b	Tbl1xr1		chr2:105,231,707-105,914,755	21525.2	112.616	21412.6		Synteny Broken	0	SB	SB		Synteny Broken	0	SB	SB		Synteny Broken	0	SB	SB
	48	chr12:106,140,099-106,239,509	99410	23.4837	5.13706	18.3467	0.561976	Nuak1	Ckap4			chr11:107,897,488-108,009,809	7.62845	5.04023	2.58822		chr9:96,163,559-96,237,823	18.928	3.68635	15.2416		chr10:84466432-84520440	54008	153.207	150.465	2.7416	0.446045	Nuak1	Ckap4		chr7:24,944,161-25,047,628	0.997586	0.886743	0.110843		chr4:90,192,497-90,264,957	0.809518	0.809518	0		chr10:32,394,753-32,468,453	1.09404	0.669485	0.424551		chr28:29,247,481-29,319,591	6.92658	0.0488935	6.87768
	49	chr2:113,955,143-114,449,770	494627	50.6368	28.58	22.0568	0.486732	Dpp10	Actr3			chr13:118,698,667-119,200,266	13.486	10.0805	3.40556		chr6:88,000,184-88,546,664	8.57784	7.01824	1.55961		chr1:125,172,896-125,180,368	3000	1111.31	1110.35	0.967622	0.213999	Dpp10	Actr3		chr13:41,504,063-41,509,223	2654.46	2654.02	0.443371		chr7:67,715,965-69,200,469	7.82534	3.37299	4.45235		chr19:34,681,740-35,101,738	90.4131	2.95553	87.4575		chr18:15,180,140-16,343,748	24.0556	14.9288	9.12678
	50	chr6:158605159-158626159	21000	1987.96	1967.41	20.5482	0.538333	Tmem181	Dynlt1	3UTR of the two genes overlap		chr4:106,479,961-106,494,262	18.1176	0.681112	17.4365		chr4:159,688,998-159,705,400	23.6777	22.1181	1.55961		chr17:6,298,744-6,318,222		4.67684	1.77397	2.90287	0.21265	Tmem181	Dynlt1		chr1:47,177,093-47,216,149	0.997586	0.7759	0.221686		chr12:148,683,549-148,694,683	2.42855	1.48412	0.944438		chr1:48,048,842-48,061,363	2.38402	2.13908	0.244933		chr31:1,155,969-1,165,735	1.02676	0.162978	0.863785
	51	chr20:5492654-5505854	13200	1973.45	28.6615	1944.79	0.293712	Prokr2	Gpcpd1			chr10:39,839,996-39,880,776	445.038	45.0896	399.949		chr5:11,111,750-11,192,674	215.226	199.204	16.0214		chr2:132,378,473-132,539,154		6.93463	5.16065	1.77397	0.401466	Prokr2	Gpcpd1		chr3:125,018,020-125,172,779	13.6337	12.6361	0.997586		chr4:11,976,168-11,997,825	6513.25	3155.1	3358.15		chr24:16,235,278-16,259,590	3052.62	1355.09	1697.54		chr22:17,750,065-17,775,373	5843.91	4887.57	956.34
	52	chr3:12846801-12880001	33200	2061.51	76.5259	1984.99	0.250392	Rpl32	Iqsec1			chr2:48,233,796-48,293,171	4370.97	4325.6	45.362		chr15:64,788,081-64,842,264	84.7151	10.7755	73.9396		Synteny Broken	SB	0	SB	SB	SB	SB	SB		Synteny Broken	0	SB	SB		Synteny Broken	0	SB	SB		Synteny Broken	0	SB	SB		Synteny Broken	0	SB	SB
	53	chrX:9400924-9418724	17800	5995.81	26.1746	5969.63	0.165449	Kal1	Tbl1x			chrX:6,938,757-6,983,335	628.121	14.8482	613.273		chrX:7,300,167-7,385,445	1549.33	3.82813	1545.5		Synteny Broken	SB	0	SB	SB	SB	SB	SB		Synteny Broken	0	SB	SB		Synteny Broken	0	SB	SB		Synteny Broken	0	SB	SB		chrX:5,049,185-5,896,839	37.6969	15.2059	22.491
	54	chr2:131402876-131413970	11094	513.095	494.259	18.8359	0.509825	Wth3di	Tuba3d	POTEE gene nearest full gene		Synteny Broken	0	SB	SB		Synteny Broken	0	SB	SB		Synteny Broken	SB	0	SB	SB	SB	SB	SB		Synteny Broken	0	SB	SB		Synteny Broken	0	SB	SB		Synteny Broken	0	SB	SB		Synteny Broken	0	SB	SB
	55	chr9:87,845,756-87,940,373	94617	866.981	59.0354	807.946	0.460414	Ctsl	Cdk20			chr15:97,183,468-97,363,976	44.136	32.1485	11.9876		Synteny Broken	0	SB	SB		chr13:64,369,370-64,432,959		4.3543	0.322541	4.03176	0.524855	Ctsl	Cdk20		chr17:1,878,426-1,936,809	2.3277	0.443371	1.88433		Synteny Broken	0	SB	SB		Synteny Broken	0	SB	SB		Synteny Broken	0	SB	SB
	56	chr9:64431806-64470106	38300	1311.21	1279.13	32.0863	0.644778	Kgflp1	Cbwd5	ANKRD20A4 overlaps cluster, but this is a tricky gene to find orthologs		Synteny Not Found	0	NF	NF		Synteny Not Found	0	NF	NF		Synteny Not Found	NF	0	NF	NF	NF	NF	NF		Synteny Not Found	0	NF	NF		Synteny Not Found	0	NF	NF		Synteny Not Found	0	NF	NF		Synteny Not Found	0	NF	NF
	57	chr6:29,529,090-29,533,739	4649	2256.64	2256.15	0.489244	0	Mas1l	Ubd			chr4:29,904,439-29,938,250	5266.08	5112.15	153.931		Synteny Not Found	0	NF	NF		Synteny Not Found	NF	0	NF	NF	NF	NF	NF		Synteny Not Found	0	NF	NF		Synteny Not Found	0	NF	NF		Synteny Not Found	0	NF	NF		Synteny Not Found	0	NF	NF
	58	chr17:5125081-5142881	17800	723.429	52.186	671.243	0.161011	Kif1c	Scimp	Also part of Usp6 gene		chr16:5,438,648-5,483,882	365.893	299.962	65.9316		chr5:97,175,973-97,327,818	20.842	18.1482	2.69387		chr11:70,726,722-70,792,972		6.93463	6.61209	0.322541	0.396257	Kif1c	Scimp		chr10:57,350,510-57,419,919	0.554214	0.443371	0.110843		chr19:12,538,345-12,655,693	13.2221	5.66663	7.5555		chr5:31,546,338-31,613,043	15.8064	0.473538	15.3328		chr11:49,399,950-49,517,215	214.838	131.882	82.9559
						Average TE%=	0.425198																			Average TE%=	0.383673
