# Supplementary material for: Conserved piRNA Expression from a Distinct Set of piRNA Cluster Loci in Eutherian Mammals
Source: PLoS Genet. 2015 Nov 20;11(11):e1005652. doi: 10.1371/journal.pgen.1005652 (PMC4654475; doi:10.1371/journal.pgen.1005652)
Supplement: S4 Table — (XLSX) [file pgen.1005652.s011.xlsx]

## Sheet: TableS4
TABLE S4. Mouse genes up-regulated in the Asb1 mutant KO testis and have predicted base-pairing Asb1-piRNAs (Refers to Figure 5H).
Gene	Fold change gene expression (Log2)	Asb1 piRNAs predicted to base-pair to gene (Log10)
Nkd1	0.565873	3.42226
Fat3	-1.97633	3.33846
Btaf1	-0.959774	3.24797
Gabra5	-0.252555	3.16017
Trhr	1.83877	3.15746
Brd8	-0.342834	3.08991
Pram1	-5.97847	2.97909
Aadac	8.73631	2.95036
Slc6a9	8.95021	2.85065
Cybb	7.52952	2.82995
Cntnap4	0	2.8109
Acsm2	7.7615	2.75205
Fbxo32	0.0771815	2.72509
Vps16	-0.0257214	2.69108
Pus7	2.80186	2.68931
41885	-0.297254	2.66181
Slc17a3	6.86859	2.63548
Elp5	-0.539025	2.62325
Ppargc1a	5.38952	2.617
Slc7a11	-0.33388	2.60097
Clec2h	6.38213	2.59988
Scube1	-0.320436	2.59879
Dmgdh	4.69333	2.59329
Apopt1	-0.286563	2.55267
Tro	-0.363738	2.55023
H2-T23	2.89471	2.55023
Col4a3bp	-0.335835	2.5302
Reep3	1.04994	2.5302
Dock8	3.27304	2.48144
Arhgef11	-0.126912	2.46982
Robo1	0.0707832	2.46389
Ankrd12	-0.740487	2.44871
1110037F02Rik	-0.826362	2.43933
B3gnt5	3.61323	2.43933
Lepr	2.80071	2.42975
Irgm1	3.63926	2.41996
Pik3c2a	0.404754	2.41497
Celf4	2.10087	2.41497
Setbp1	8.41614	2.40824
Atp7a	0.463038	2.40483
Nxt2	3.30399	2.40312
Slc28a3	-0.0304255	2.38739
Fcrl6	1.62149	2.38739
Igsf6	5.4827	2.38382
2900026A02Rik	0.0250677	2.36922
Smpx	-0.650312	2.35603
Anapc16	0.457832	2.35025
Mc4r	0	2.3483
Ccdc150	-1.01338	2.34635
Pde4d	0.666683	2.34635
Rmi2	-1.44642	2.34439
Zfp53	-1.50422	2.31806
Car10	-2.20723	2.31806
Mri1	0.718604	2.31387
AK129341	-1.1006	2.3032
Mbp	2.85014	2.3032
Blnk	8.11606	2.3032
Pcdhb16	4.90436	2.29885
Ephb4	2.0616	2.29885
Rnf11	1.17165	2.29447
1200014J11Rik	-0.547355	2.29226
Traf6	2.06772	2.27646
Med4	-0.634852	2.26951
Ppfia1	1.20557	2.26245
Myo5c	2.53509	2.25527
Wars2	0.609513	2.24304
Reln	0.759301	2.23045
4930402H24Rik	-0.606134	2.22789
Megf9	0.316559	2.22789
Mllt3	-1.32957	2.22011
Zfp780b	-0.565862	2.22011
Gm5464	1.68714	2.21748
Gja8	-3.88266	2.21484
Naaa	1.59319	2.21219
Celf2	-0.0837155	2.20952
Ly6g6e	0	2.20952
Islr	-0.284233	2.20412
Tbc1d32	0.256021	2.2014
Plagl1	-0.152938	2.2014
Sowahd	0.017943	2.2014
Ybx1	-0.0751129	2.2014
Scn11a	-5.57114	2.19866
Tmem245	0.894404	2.1959
Fancc	-0.927669	2.19033
Pfkfb3	-1.13137	2.18752
Prkaa2	5.78556	2.18469
Dph6	-0.295355	2.18469
Zfp9	0.634581	2.17898
Mum1l1	-1.22633	2.17319
Fam166b	-4.43911	2.16732
Pclo	-3.1094	2.15534
Ift140	-1.03651	2.14922
Syn3	2.02408	2.13354
Rgs9	3.05915	2.13354
41894	-0.753101	2.12385
Gsdma	-2.06472	2.12057
6330403A02Rik	0	2.11394
Bdh1	2.90348	2.09342
Uqcrfs1	1.18968	2.09342
Lrrc2	0.0446701	2.09342
Papln	-0.586842	2.08991
Amfr	0.619908	2.08636
Fam104a	-0.317653	2.08636
Nab1	1.37704	2.0607
Cask	0.0352522	2.0569
Macf1	-0.343479	2.05308
Xcr1	0.32835	2.05308
Reps2	0.134375	2.04532
Prkcb	0.0222005	2.04532
Ctdp1	-0.167731	2.04532
Pank1	4.28422	2.04532
Fgf12	-1.7274	2.04139
Slc6a19	6.68372	2.04139
Zfp526	0.0400743	2.04139
Pla2g4b	1.46149	2.02938
BC004004	1.96827	2.02119
Zfp182	7.29171	2.01284
Shank3	6.15596	2.01284
Tbx4	-7.14263	2
Gsdma3	0	1.99123
Deptor	0.403289	1.98677
Apex1	-0.0198395	1.98227
Osbpl6	7.90885	1.98227
Fam49a	4.26498	1.97772
41888	-2.04674	1.96848
Tmx3	0.410643	1.96848
Ikzf1	6.96002	1.96379
Tspyl4	1.36785	1.96379
Mon2	0.239862	1.95904
Supt6	-0.237188	1.94939
E2f3	-0.545327	1.94939
Stard6	-1.1076	1.94448
Fanci	-2.68692	1.9345
Zc3hav1	0.317923	1.92942
Pgm2l1	0.172014	1.92942
Kank1	2.63212	1.92428
2310022A10Rik	0.11285	1.92428
Zfp804a	0	1.91381
Nars	1.68819	1.90849
Pdzrn3	1.9584	1.90849
Aph1c	1.16052	1.88081
Pgap2	-0.853547	1.86923
Nup43	0.449894	1.86332
Rabgap1	-1.41829	1.86332
Zscan29	-0.700241	1.85733
Phc3	1.02865	1.85126
Ryr2	-0.106734	1.85126
Ptges	3.7097	1.8451
Atp13a2	0.00115972	1.82607
1300017J02Rik	-0.147589	1.82607
Pard6g	-0.524068	1.82607
Slfn5	0.66467	1.81954
Fastkd1	0.232586	1.81954
Adam11	0.647287	1.81954
Prorsd1	2.99479	1.81954
Ang	0.589648	1.81291
Irgm2	1.00901	1.80618
Abcb7	1.79865	1.80618
Sh3tc1	6.91304	1.79934
Smyd4	-0.634358	1.79934
Stat1	1.16293	1.79239
Scube2	-1.89647	1.79239
Zxdc	2.55649	1.79239
Gal3st1	8.48913	1.79239
Smug1	-0.470383	1.77815
Pvrl4	-0.0120487	1.77085
Dmxl2	0.200954	1.76343
Nell2	-1.63832	1.76343
Dlgap5	-1.37086	1.76343
Pnpla8	0.536365	1.76343
Pcdha12	-1.03163	1.74819
Rag1	0.42058	1.74819
Cops4	-1.51603	1.74036
St8sia1	1.98863	1.74036
Tgfbr3	0.99606	1.73239
Edc4	-0.776275	1.73239
Sdf2	1.70147	1.72428
Hlcs	2.40065	1.72428
Ppp1r3d	3.61325	1.72428
Usp47	-1.02609	1.716
Trmt10b	-0.521138	1.716
Pcdh12	1.87402	1.6902
Pou3f2	0.694954	1.6902
Tnnt3	6.44255	1.6902
Tmprss13	1.64763	1.6902
Islr2	-0.848576	1.6902
Zmym4	-1.09378	1.6902
Cpeb4	-0.939885	1.68124
Micu3	0.954979	1.6721
Dock3	-1.28806	1.6721
1700030J22Rik	-1.20342	1.6721
Pcp4l1	6.38038	1.6721
Plekhh2	-1.06067	1.66276
Tcea3	4.88962	1.66276
C77080	3.43937	1.65321
Ippk	-1.25945	1.64345
Zfp609	-0.493168	1.64345
Dsn1	-0.34788	1.64345
Hyou1	-0.698051	1.63347
Arrdc4	0.687298	1.63347
Cnot4	-1.34131	1.63347
Cstf2t	-0.569652	1.63347
Klhl36	-0.857499	1.62325
Cabp4	-6.77584	1.62325
Tenm2	0	1.62325
Ick	-0.67824	1.62325
Zbed6	-1.38475	1.61278
Pola1	0.948266	1.61278
Cdc42se2	-0.354248	1.60206
C1rl	3.83746	1.59106
Tbc1d8b	1.20346	1.57978
Cd163	-3.50481	1.5682
Phkg1	1.10986	1.5682
Shc2	2.00286	1.5682
Cspg4	2.4623	1.5682
Ubn2	-0.442786	1.5682
Tor4a	1.24563	1.5682
Magt1	2.16798	1.5682
Mum1	-1.09005	1.5682
Ogdh	1.76864	1.5682
Aldh1a2	-0.683712	1.5682
Mecp2	1.07146	1.5682
Zfp597	-1.18259	1.5563
1110034G24Rik	0.670529	1.5563
Adarb1	0.322739	1.5563
Arg2	6.80562	1.5563
Mmgt2	1.9543	1.54407
Kif21b	-1.24272	1.54407
Rspry1	-0.595837	1.54407
Edar	-1.67561	1.54407
Tcf4	-0.36574	1.54407
Dtd2	-0.213244	1.54407
Bmp2	2.67169	1.53148
Mettl20	-0.00601905	1.53148
Zfp319	1.78626	1.53148
BC030336	0.453587	1.51851
4931440F15Rik	-0.00879087	1.50515
Bri3bp	-0.262742	1.50515
Mlh3	0.727956	1.49136
Mettl21a	0.161464	1.49136
Slx4	-0.660514	1.49136
Sbf1	-0.354066	1.49136
Klhl22	2.80912	1.49136
Dag1	0.817048	1.49136
Rab5a	1.62353	1.47712
Taf5	-0.451453	1.47712
Arhgap23	-0.484984	1.47712
Sema3a	5.44289	1.47712
Apobec4	-0.997681	1.47712
Onecut2	-5.72434	1.4624
Srd5a1	1.40924	1.4624
Traf3ip1	-0.370171	1.4624
Zbtb6	-0.245151	1.4624
Zscan4c	4.72046	1.4624
Zcchc16	1.83861	1.4624
4933426M11Rik	1.42668	1.4624
Mpp5	-0.0656678	1.4624
Rara	-0.22002	1.4624
Gba	2.2984	1.4624
Il27ra	3.61319	1.4624
Pja1	-0.369304	1.4624
Ccdc148	-0.625814	1.4624
Uros	0.896372	1.4624
Mageb5	-1.14151	1.4624
Ptpn7	-0.687979	1.4624
Gm14781	-1.07705	1.4624
Psmc3ip	-1.31993	1.4624
Fchsd2	-0.303624	1.4624
Rnf145	4.09036	1.4624
Pax2	0.57783	1.4624
Sall1	4.85219	1.4624
Znrf1	1.12794	1.44716
Nrp1	3.33089	1.43136
Cntnap5b	-0.730573	1.43136
Akr1c13	0.389252	1.43136
Sowahc	-0.47287	1.43136
Atp4a	3.68519	1.43136
Mtap7d3	-1.91444	1.43136
St13	-0.444809	1.41497
Tsr1	0.343481	1.41497
Msl1	-0.744926	1.41497
Dennd5b	0.455985	1.41497
Zfp871	1.28067	1.41497
Mapk9	-0.382696	1.39794
BC037034	-0.789609	1.38021
Fopnl	0.0135519	1.38021
Arnt2	1.07734	1.38021
Pbrm1	-0.693165	1.38021
Sim1	-0.162248	1.38021
Cd55	-0.533639	1.38021
Smpdl3a	4.37445	1.36173
Unc80	-1.7505	1.36173
Clk2	-0.893951	1.36173
Zfp786	-0.243185	1.36173
Pkd1l3	-1.22789	1.36173
Pde4b	0.160163	1.36173
Mapk10	-1.05609	1.36173
Capn5	1.27892	1.36173
Crim1	3.24334	1.36173
Rfesd	0.0696249	1.36173
Tsnax	0.107454	1.36173
Brip1	0.173389	1.36173
Rnf125	-1.02586	1.36173
Thoc2	0.0100787	1.34242
Stk39	-1.21999	1.34242
Mlxipl	2.76112	1.34242
Gm8267	-0.747826	1.32222
Sart1	-0.65051	1.32222
4930503E14Rik	-1.16477	1.32222
Mettl15	2.49969	1.32222
Gm5622	-1.88687	1.32222
Vps13a	-0.805205	1.32222
4930595M18Rik	-0.449905	1.32222
Minos1	0.124227	1.30103
Galns	3.7073	1.30103
Rexo1	-0.822771	1.30103
Usp37	-0.615671	1.30103
2210018M11Rik	0.484628	1.30103
Apobec3	5.22492	1.30103
Rb1cc1	-0.759128	1.27875
Noxred1	-1.4542	1.27875
Ky	-1.05102	1.27875
Prcp	1.07881	1.27875
Arhgef37	-4.21347	1.27875
Slc22a7	5.03723	1.27875
Ankrd32	-0.316985	1.27875
Zfp112	0	1.27875
Csgalnact1	4.7789	1.27875
Ncapg2	-0.852487	1.25527
Eif4e1b	-6.09215	1.25527
Fam178a	-0.240202	1.25527
Azgp1	4.55821	1.25527
Gatad1	0.535367	1.25527
Tex2	-0.491821	1.25527
Poteg	-1.99799	1.25527
Tcerg1	-1.20631	1.25527
Shisa3	-0.83373	1.25527
Lyrm9	-0.440947	1.23045
Pcm1	-1.03496	1.23045
Hgf	5.57473	1.23045
Epsti1	-0.695393	1.23045
Kazald1	-0.824517	1.23045
Pqlc1	0.587532	1.23045
Bsdc1	0.828394	1.23045
Mblac2	1.71955	1.20412
Clta	1.71146	1.20412
Akap11	-0.011979	1.20412
Cdc42bpa	0.961995	1.20412
Ttl	1.65224	1.20412
Baiap3	4.00506	1.20412
Ppil2	-0.334143	1.20412
Zfp874b	3.12765	1.20412
Ctsh	2.99013	1.17609
Zswim4	0.56816	1.17609
Rad9a	0.459891	1.17609
Clspn	-1.9199	1.17609
Rab8b	-0.201921	1.17609
Nhlrc2	2.34358	1.17609
Ino80	-0.587452	1.17609
Coro1a	0.39294	1.17609
Obscn	-1.99855	1.17609
Gimap6	8.57518	1.17609
D6Ertd527e	-1.24075	1.17609
Ttc17	2.13373	1.17609
Emc1	0.0692226	1.17609
Hlf	5.20273	1.17609
Cpt1a	4.07639	1.17609
Cmah	0.691251	1.14613
Tmem110	0.233048	1.14613
Nnt	1.04912	1.14613
N4bp2	-0.397554	1.14613
Rab44	-0.949087	1.14613
Mfng	6.47632	1.14613
Plce1	-1.83062	1.14613
Dcaf17	0.470295	1.14613
Gltscr1	0.375678	1.14613
Ddx41	0.344445	1.14613
Lipo1	1.67374	1.14613
Serpina5	-1.53451	1.14613
Edn3	1.523	1.11394
Slc31a2	1.37811	1.11394
Uty	0.167969	1.11394
Camk2d	2.83184	1.11394
Amer2	-0.958125	1.11394
Asb1	-4.14086	1.11394
Trim41	-0.769398	1.11394
Phka2	0.23375	1.11394
Aqr	-0.413587	1.11394
Tep1	0.321432	1.11394
AW554918	-0.621809	1.11394
Lrch3	-0.741002	1.11394
Ccne2	-1.89597	1.11394
Ttc9c	0.0929897	1.11394
Prickle2	0.525125	1.07918
D630039A03Rik	9.13988	1.07918
Gatad2a	0.207788	1.07918
Cbx5	-0.283112	1.07918
Gbp7	0.279396	1.07918
Knop1	-0.648551	1.07918
Eif2ak2	-0.54403	1.07918
Sidt2	0.269769	1.07918
Ngef	10.0434	1.07918
Lace1	1.94403	1.07918
Sctr	0	1.07918
Ago2	-0.29942	1.07918
Stx11	-2.37479	1.07918
Glrx	2.75325	1.07918
Mef2c	-1.29295	1.07918
Rbck1	1.59348	1.07918
Synj2bp	-0.199887	1.07918
Aff4	-0.0778931	1.07918
Cdk13	-0.349944	1.07918
Hpdl	-0.139437	1.04139
Bcat2	1.7604	1.04139
Herc2	-0.511337	1.04139
Hck	5.16386	1.04139
Colgalt2	4.39884	1.04139
Mdn1	-1.00331	1.04139
Mkrn1	-0.371905	1.04139
Med13	-0.440115	1.04139
Ddx55	-0.0814375	1.04139
Kalrn	-0.0193103	1.04139
Ddx19b	-1.06487	1.04139
Cct6b	-1.07078	1.04139
Actn3	-0.0451463	1.04139
Clvs1	3.61352	1.04139
Aars	-0.40068	1.04139
Lasp1	0.584089	1.04139
Mapk1ip1	-0.669369	1.04139
Slc25a14	-1.37341	1.04139
Stxbp2	0.351681	1.04139
Nsun3	1.27007	1.04139
Spag17	-1.29131	1.04139
St8sia2	-0.964039	1.04139
Srf	-0.442073	1.04139
Tsr3	0.473032	1.04139
Pck2	-0.35971	1.04139
Sall3	-0.422477	1.04139
Srsf7	-0.370991	1.04139
Ptprc	7.17036	1.04139
Tmem238	8.01628	1.04139
Nol4	-1.26692	1.04139
Pop1	1.55101	1.04139
Celf1	-0.0739849	1
3830406C13Rik	-0.666902	1
Zfp35	-0.977564	1
C4b	-1.30782	1
Ggnbp2	-0.832985	1
Plxnb1	1.37719	1
Rbbp6	-1.32742	1
C4a	-0.784888	1
Ptprv	0.819876	1
Elk4	7.08231	1
Dopey1	-1.00057	1
Pld3	0.0386361	1
Dennd2a	1.96416	1
Anxa7	3.03594	1
Npc1l1	2.57145	1
Slc22a8	5.97739	1
Ddx26b	0.236142	1
Ociad2	-0.926309	1
Ppif	5.73053	1
Unc5d	0.0199734	1
Ktn1	1.54076	1
Prkrir	1.00495	1
Prr18	1.83892	1
Myh13	5.23252	0.954243
Zfp592	0.0775115	0.954243
Lcmt2	1.56264	0.90309
AU015228	0.228357	0.90309
Trps1	4.17562	0.845098
Tmem136	1.39711	0.845098
5430427O19Rik	4.18081	0.845098
Ttc28	0.380112	0.778151
Gmeb1	-0.0654128	0.778151
Tenm4	0.601215	0.778151
Ikbkg	1.49258	0.778151
Nup153	-0.926927	0.778151
Zfp764	5.66279	0.69897
Col18a1	2.51694	0.69897
Lrrfip1	8.98429	0.60206
Gm5113	-1.28316	0.60206
Myo18a	2.04978	0.477121
Zfyve27	-0.498527	0.477121
Snx33	1.14451	0.477121
Wdhd1	-0.480197	0.30103
Myo1d	2.38728	0.30103
Grasp	4.54456	0.30103
Ing5	-0.445182	0.30103
Mia3	-0.851941	0.30103
Fsd1l	-0.104713	0.30103
Clock	-0.54631	0
Slc8a1	5.44051	0
Ankfy1	1.49414	0
Hk1	-0.909841	0
Dusp11	0.234449	0
Uevld	0.0225919	0
Elovl6	-0.538794	0
Ptges3	-0.596314	0
Ctdspl	2.56239	0
Arhgef17	2.93821	0
Prf1	4.58745	0
Tet3	0.977452	0
Ttc14	0.384551	0
Yae1d1	0.226995	0
Pgm5	-0.309563	0
Nr2c2	-0.660779	0
